# Supplementary material for: Biochemical and Physical Characterisation of Urinary Nanovesicles following CHAPS Treatment
Source: PLoS One. 2012 Jul 12;7(7):e37279. doi: 10.1371/journal.pone.0037279 (PMC3395701; doi:10.1371/journal.pone.0037279)
Supplement: Table S1 — List of proteins identified by the systematic MS analysis and classified by PANTHER classification systemof the final 200,000 g supernatant after DTT (271 unique proteins) and CHAPS (243 unique proteins) treatments. (XLS) [file pone.0037279.s003.xls]

## Sheet: DTT per Protein Class
Accession	Coverage	# PSMs	# Peptides	# AAs	MW [kDa]	calc. pI	Score	Description
extracellular matrix protein
P02765	14.99	4	4	367	39.2997	5.71924	155.289	Alpha-2-HS-glycoprotein OS=Homo sapiens GN=AHSG PE=1 SV=1 - [FETUA_HUMAN]
	Confidence Icon	Sequence	Protein Accessions	# Proteins	# Protein Groups	Activation Type	Modifications	IonScore	Exp Value	Δ Score	Rank	Identity High	Homology Threshold	Charge	m/z [Da]	MH+ [Da]	ΔM [ppm]	RT [min]	First Scan	Last Scan	MS Order	Ions Matched	Spectrum File	Annotation
	High	EHAVEGDcDFQLLK	P02765	1	1	CID	C8(Carbamidomethyl)	57.69	4.05965e-05	1	1	49		2	830.885	1660.76	-0.0167974	32.6712	7758	7758	MS2	11/116	Sample_F_DTT_P18_200SN200.raw
	High	AQLVPLPPSTYVEFTVSGTDcVAK	P02765	1	1	CID	C21(Carbamidomethyl)	55.7	0.000113986	1	1	51	22	2	1290.15	2579.3	-1.63833	48.9585	13032	13032	MS2	19/272	Sample_F_DTT_P18_200SN200.raw
	High	HTLNQIDEVK	P02765	1	1	CID		50.56	0.000189869	0.72549	1	48		2	598.817	1196.63	-0.119207	20.9814	3659	3659	MS2	11/96	Sample_F_DTT_P18_200SN200.raw
	High	cNLLAEK	P02765	1	1	CID	C1(Carbamidomethyl)	49.17	0.000301439	0.612245	1	49		1	847.434	847.434	-0.852663	21.6344	3894	3894	MS2	5/34	Sample_F_DTT_P18_200SN200.raw
Q9H8L6	4	2	2	949	104.344	5.85889	196.332	Multimerin-2 OS=Homo sapiens GN=MMRN2 PE=1 SV=2 - [MMRN2_HUMAN]
	Confidence Icon	Sequence	Protein Accessions	# Proteins	# Protein Groups	Activation Type	Modifications	IonScore	Exp Value	Δ Score	Rank	Identity High	Homology Threshold	Charge	m/z [Da]	MH+ [Da]	ΔM [ppm]	RT [min]	First Scan	Last Scan	MS Order	Ions Matched	Spectrum File	Annotation
	High	TPVcTTGQGSGSTATVFAMAELQK	Q9H8L6	1	1	CID	C4(Carbamidomethyl)	163.56	1.95386e-15	1	1	51	23	2	1221.58	2442.16	-1.77701	40.8138	10459	10459	MS2	16/248	Sample_F_DTT_P18_200SN200.raw
	High	SLSGTAFGGFLMFK	Q9H8L6	1	1	CID		58.36	4.7922e-05	1	1	50		2	731.873	1462.74	-0.879337	49.8083	13288	13288	MS2	11/104	Sample_F_DTT_P18_200SN200.raw
proteases
P06870	16.03	3	3	262	28.8709	4.83057	177.69	Kallikrein-1 OS=Homo sapiens GN=KLK1 PE=1 SV=2 - [KLK1_HUMAN]
	Confidence Icon	Sequence	Protein Accessions	# Proteins	# Protein Groups	Activation Type	Modifications	IonScore	Exp Value	Δ Score	Rank	Identity High	Homology Threshold	Charge	m/z [Da]	MH+ [Da]	ΔM [ppm]	RT [min]	First Scan	Last Scan	MS Order	Ions Matched	Spectrum File	Annotation
	High	VTDFMLcVGHLEGGK	P06870	1	1	CID	C7(Carbamidomethyl)	58.15	5.42005e-05	0.775862	1	50		2	831.902	1662.8	-0.597007	38.4267	9687	9687	MS2	18/112	Sample_F_DTT_P18_200SN200.raw
	High	LTEPADTITDAVK	P06870	1	1	CID		55.29	9.03673e-05	1	1	50		2	687.362	1373.72	0.405442	32.8562	7821	7821	MS2	7/96	Sample_F_DTT_P18_200SN200.raw
	High	qADEDYSHDLMLLR	P06870	1	1	CID	N-Term(Gln->pyro-Glu)	52.32	0.000118693	1	1	48		2	844.883	1688.76	0.324796	44.7899	11746	11746	MS2	14/156	Sample_F_DTT_P18_200SN200.raw
P10619	2.71	1	1	480	54.4311	6.60986	101.19	Lysosomal protective protein OS=Homo sapiens GN=CTSA PE=1 SV=2 - [PPGB_HUMAN]
	Confidence Icon	Sequence	Protein Accessions	# Proteins	# Protein Groups	Activation Type	Modifications	IonScore	Exp Value	Δ Score	Rank	Identity High	Homology Threshold	Charge	m/z [Da]	MH+ [Da]	ΔM [ppm]	RT [min]	First Scan	Last Scan	MS Order	Ions Matched	Spectrum File	Annotation
	High	DLEcVTNLQEVAR	P10619	1	1	CID	C4(Carbamidomethyl)	101.19	6.84294e-10	1	1	46		2	773.88	1546.75	0.344165	38.184	9939	9939	MS2	10/120	Sample_E_DTT_P18_200SN200.raw
P00738	17.73	6	6	406	45.1766	6.58057	272.412	Haptoglobin OS=Homo sapiens GN=HP PE=1 SV=1 - [HPT_HUMAN]
	Confidence Icon	Sequence	Protein Accessions	# Proteins	# Protein Groups	Activation Type	Modifications	IonScore	Exp Value	Δ Score	Rank	Identity High	Homology Threshold	Charge	m/z [Da]	MH+ [Da]	ΔM [ppm]	RT [min]	First Scan	Last Scan	MS Order	Ions Matched	Spectrum File	Annotation
	High	YVMLPVADQDQcIR	P00738	1	1	CID	C12(Carbamidomethyl)	70.92	2.67811e-06	0.774648	1	50		2	854.413	1707.82	-0.775573	37.4625	9371	9371	MS2	17/124	Sample_F_DTT_P18_200SN200.raw
	High	VGYVSGWGR	P00738	1	1	CID		64.75	4.8235e-06	1	1	46		2	490.751	980.495	-0.333368	29.4093	6644	6644	MS2	6/64	Sample_F_DTT_P18_200SN200.raw
	High	ScAVAEYGVYVK	P00738	2	1	CID	C2(Carbamidomethyl)	63.35	1.19525e-05	0.84127	1	49		2	673.326	1345.64	-0.927824	31.6788	7427	7427	MS2	7/88	Sample_F_DTT_P18_200SN200.raw
	High	DIAPTLTLYVGK	P00738	2	1	CID		57.89	1.75559e-05	1	1	45		2	645.871	1290.73	3.28142	43.0846	11199	11199	MS2	13/88	Sample_F_DTT_P18_200SN200.raw
	High	TEGDGVYTLNNEK	P00738	1	1	CID		55.68	6.02983e-05	0.75	1	48		2	720.335	1439.66	-1.24874	25.9759	5437	5437	MS2	9/108	Sample_F_DTT_P18_200SN200.raw
	High	TEGDGVYTLNDK	P00738	2	1	CID		50.29	0.000187081	0.78	1	48		2	656.306	1311.61	-0.915796	26.607	5661	5661	MS2	6/96	Sample_F_DTT_P18_200SN200.raw
Q16651	5.54	1	1	343	36.4083	5.84619	117.829	Prostasin OS=Homo sapiens GN=PRSS8 PE=1 SV=1 - [PRSS8_HUMAN]
	Confidence Icon	Sequence	Protein Accessions	# Proteins	# Protein Groups	Activation Type	Modifications	IonScore	Exp Value	Δ Score	Rank	Identity High	Homology Threshold	Charge	m/z [Da]	MH+ [Da]	ΔM [ppm]	RT [min]	First Scan	Last Scan	MS Order	Ions Matched	Spectrum File	Annotation
	High	NRPGVYTLASSYASWIQSK	Q16651	1	1	CID		51.5	5.2388e-05	1	1	45		2	1064.54	2128.08	-1.68247	42.4661	11307	11307	MS2	16/216	Sample_E_DTT_P18_200SN200.raw
O96009	9.52	3	3	420	45.3578	6.60986	154.347	Napsin-A OS=Homo sapiens GN=NAPSA PE=1 SV=1 - [NAPSA_HUMAN]
	Confidence Icon	Sequence	Protein Accessions	# Proteins	# Protein Groups	Activation Type	Modifications	IonScore	Exp Value	Δ Score	Rank	Identity High	Homology Threshold	Charge	m/z [Da]	MH+ [Da]	ΔM [ppm]	RT [min]	First Scan	Last Scan	MS Order	Ions Matched	Spectrum File	Annotation
	High	GcAAILDTGTSLITGPTEEIR	O96009	1	1	CID	C2(Carbamidomethyl)	69.84	7.93709e-07	1	1	45		2	1088.05	2175.1	-0.582502	44.6565	12009	12009	MS2	23/160	Sample_E_DTT_P18_200SN200.raw
	High	FAIQYGTGR	O96009	1	1	CID		50.37	7.34666e-05	1	1	46		2	506.764	1012.52	-0.890945	28.8444	6697	6697	MS2	5/84	Sample_E_DTT_P18_200SN200.raw
	High	VGPGLTLcAK	O96009	1	1	CID	C8(Carbamidomethyl)	49.52	0.000128439	1	1	47		2	508.284	1015.56	-0.00183289	28.5671	6592	6592	MS2	14/72	Sample_E_DTT_P18_200SN200.raw
P00734	6.27	3	3	622	69.9921	5.89697	236.777	Prothrombin OS=Homo sapiens GN=F2 PE=1 SV=2 - [THRB_HUMAN]
	Confidence Icon	Sequence	Protein Accessions	# Proteins	# Protein Groups	Activation Type	Modifications	IonScore	Exp Value	Δ Score	Rank	Identity High	Homology Threshold	Charge	m/z [Da]	MH+ [Da]	ΔM [ppm]	RT [min]	First Scan	Last Scan	MS Order	Ions Matched	Spectrum File	Annotation
	High	DKLAAcLEGNcAEGLGTNYR	P00734	1	1	CID	C6(Carbamidomethyl), C11(Carbamidomethyl)	95.95	1.63893e-09	1	1	45		2	1106.51	2212.01	-1.53374	33.8556	8471	8471	MS2	16/224	Sample_E_DTT_P18_200SN200.raw
	High	NPDSSTTGPWcYTTDPTVR	P00734	1	1	CID	C11(Carbamidomethyl)	83.07	1.4302e-08	1	1	41		2	1077.97	2154.94	-0.906551	36.4803	9373	9373	MS2	10/216	Sample_E_DTT_P18_200SN200.raw
	High	LAAcLEGNcAEGLGTNYR	P00734	1	1	CID	C4(Carbamidomethyl), C9(Carbamidomethyl)	79.65	5.25705e-08	1	1	43		2	984.947	1968.89	-1.48947	33.5176	8349	8349	MS2	13/176	Sample_E_DTT_P18_200SN200.raw
P00749	11.83	4	4	431	48.4757	8.41162	248.619	Urokinase-type plasminogen activator OS=Homo sapiens GN=PLAU PE=1 SV=2 - [UROK_HUMAN]
	Confidence Icon	Sequence	Protein Accessions	# Proteins	# Protein Groups	Activation Type	Modifications	IonScore	Exp Value	Δ Score	Rank	Identity High	Homology Threshold	Charge	m/z [Da]	MH+ [Da]	ΔM [ppm]	RT [min]	First Scan	Last Scan	MS Order	Ions Matched	Spectrum File	Annotation
	High	IIGGEFTTIENQPWFAAIYR	P00749	1	1	CID		74.23	2.3787e-07	1	1	44	17	2	1163.6	2326.19	-0.493007	54.5882	14997	14997	MS2	12/188	Sample_E_DTT_P18_200SN200.raw
	High	MTLTGIVSWGR	P00749	1	1	CID		68.96	1.30869e-06	0.753623	1	47		2	610.826	1220.65	-0.194945	43.4192	11615	11615	MS2	9/80	Sample_E_DTT_P18_200SN200.raw
	High	FGGQHcEIDK	P00749	1	1	CID	C6(Carbamidomethyl)	63.37	1.74897e-06	0.825397	1	42		2	595.766	1190.53	-0.212457	17.2629	2398	2398	MS2	8/96	Sample_E_DTT_P18_200SN200.raw
	High	KEDYIVYLGR	P00749	1	1	CID		45.83	0.000206361	1	1	45		2	628.337	1255.67	-0.593551	31.6887	7710	7710	MS2	6/108	Sample_E_DTT_P18_200SN200.raw
P12821	1.07	1	1	1306	149.62	6.39209	63.12	Angiotensin-converting enzyme OS=Homo sapiens GN=ACE PE=1 SV=1 - [ACE_HUMAN]
	Confidence Icon	Sequence	Protein Accessions	# Proteins	# Protein Groups	Activation Type	Modifications	IonScore	Exp Value	Δ Score	Rank	Identity High	Homology Threshold	Charge	m/z [Da]	MH+ [Da]	ΔM [ppm]	RT [min]	First Scan	Last Scan	MS Order	Ions Matched	Spectrum File	Annotation
	High	IAFLPFGYLVDQWR	P12821	1	1	CID		63.12	3.14456e-06	1	1	45		2	862.961	1724.92	-0.507062	58.3243	16028	16028	MS2	16/112	Sample_E_DTT_P18_200SN200.raw
P15144	29.16	30	21	967	109.471	5.47803	1641.03	Aminopeptidase N OS=Homo sapiens GN=ANPEP PE=1 SV=4 - [AMPN_HUMAN]
	Confidence Icon	Sequence	Protein Accessions	# Proteins	# Protein Groups	Activation Type	Modifications	IonScore	Exp Value	Δ Score	Rank	Identity High	Homology Threshold	Charge	m/z [Da]	MH+ [Da]	ΔM [ppm]	RT [min]	First Scan	Last Scan	MS Order	Ions Matched	Spectrum File	Annotation
	High	SDQIGLPDFNAGAMENWGLVTYR	P15144	1	1	CID		111.8	4.03023e-11	1	1	44		2	1277.6	2554.2	-1.07049	54.1451	14864	14864	MS2	12/256	Sample_E_DTT_P18_200SN200.raw
	High	LFNDYGGGSFSFSNLIQAVTR	P15144	1	1	CID		110.25	6.93885e-11	1	1	45		2	1147.07	2293.12	-0.770489	57.6548	15852	15852	MS2	12/232	Sample_E_DTT_P18_200SN200.raw
	High	KVVATTQMQAADAR	P15144	1	1	CID		103.53	4.48045e-10	1	1	47		2	745.393	1489.78	-0.245075	19.0946	3044	3044	MS2	12/156	Sample_E_DTT_P18_200SN200.raw
	High	DSQYEMDSEFEGELADDLAGFYR	P15144	1	1	CID		100.36	6.44315e-11	1	1	35		2	1344.06	2687.1	-1.69756	59.1042	16230	16230	MS2	12/256	Sample_E_DTT_P18_200SN200.raw
	High	VVATTQMQAADAR	P15144	1	1	CID		98.74	1.41011e-09	1	1	47		2	681.346	1361.69	0.62782	22.2519	4226	4226	MS2	10/124	Sample_E_DTT_P18_200SN200.raw
	High	AQIINDAFNLASAHK	P15144	1	1	CID		96.74	1.65232e-09	1	1	45		2	806.926	1612.84	-0.129932	36.2024	9281	9281	MS2	12/164	Sample_E_DTT_P18_200SN200.raw
	High	VVATTQmQAADAR	P15144	1	1	CID	M7(Oxidation)	85.55	2.39606e-08	1	1	46		2	689.344	1377.68	0.855895	17.5731	2504	2504	MS2	20/124	Sample_E_DTT_P18_200SN200.raw
	High	FSTEYELQQLEQFK	P15144	1	1	CID		84.63	2.92697e-08	1	1	46		2	895.436	1789.86	0.241578	44.9598	12101	12101	MS2	9/128	Sample_E_DTT_P18_200SN200.raw
	High	DSQYEmDSEFEGELADDLAGFYR	P15144	1	1	CID	M6(Oxidation)	83.88	3.68335e-09	1	1	36		2	1352.06	2703.1	0.193661	56.5151	15543	15543	MS2	11/256	Sample_E_DTT_P18_200SN200.raw
	High	KVVATTQmQAADAR	P15144	1	1	CID	M8(Oxidation)	80.91	7.66358e-08	1	1	46		2	753.391	1505.77	0.0539394	15.5836	1883	1883	MS2	11/156	Sample_E_DTT_P18_200SN200.raw
	High	QYMPWEAALSSLSYFK	P15144	1	1	CID		77.36	1.44168e-07	1	1	45		2	960.964	1920.92	-0.0244221	56.9185	15652	15761	MS2	13/180	Sample_E_DTT_P18_200SN200.raw
	High	QYmPWEAALSSLSYFK	P15144	1	1	CID	M3(Oxidation)	74.1	2.93729e-07	1	1	45		2	968.961	1936.91	-0.157906	54.0735	14842	14842	MS2	13/180	Sample_E_DTT_P18_200SN200.raw
	High	LFNDYGGGSFSFSNLIQAVTR	P15144	1	1	CID		63.61	3.22279e-06	1	1	45		3	765.047	2293.13	0.68756	57.7273	15871	15871	MS2	12/232	Sample_E_DTT_P18_200SN200.raw
	High	EATDVIIIHSK	P15144	1	1	CID		60.97	4.15914e-06	0.639344	1	44		2	613.343	1225.68	0.420597	26.2176	5717	5717	MS2	8/80	Sample_E_DTT_P18_200SN200.raw
	High	MLSSFLSEDVFK	P15144	1	1	CID		60.53	8.23158e-06	1	1	46		2	701.85	1402.69	-0.401483	46.3397	12526	12554	MS2	10/88	Sample_E_DTT_P18_200SN200.raw
	High	DLMVLNDVYR	P15144	1	1	CID		59.72	1.0346e-05	1	1	46		2	619.316	1237.63	0.664587	42.8915	11443	11443	MS2	8/88	Sample_E_DTT_P18_200SN200.raw
	High	KDNEETGFGSGTR	P15144	1	1	CID		54.61	2.16212e-05	0.727273	1	44		2	699.318	1397.63	-0.460539	16.8925	2282	2282	MS2	10/144	Sample_E_DTT_P18_200SN200.raw
	High	FSTEYELQQLEQFK	P15144	1	1	CID		53.95	3.36269e-05	1	1	46		3	597.292	1789.86	-1.33456	45.0776	12137	12137	MS2	10/128	Sample_E_DTT_P18_200SN200.raw
	High	ENSLLFDPLSSSSSNK	P15144	1	1	CID		53.03	4.00678e-05	1	1	46		2	862.921	1724.83	0.346053	42.4126	11288	11288	MS2	18/176	Sample_E_DTT_P18_200SN200.raw
	High	KIQTQLQR	P15144	1	1	CID		52.7	1.79906e-05	0.773585	1	42		2	507.806	1014.6	-0.997974	15.8245	1950	1950	MS2	6/84	Sample_E_DTT_P18_200SN200.raw
	High	VNYDEENWR	P15144	1	1	CID		51.87	2.56801e-05	1	1	42		2	612.768	1224.53	1.37145	27.6609	6256	6256	MS2	7/92	Sample_E_DTT_P18_200SN200.raw
	High	SEYMEGNVR	P15144	1	1	CID		51.76	2.83393e-05	1	1	43		1	1084.47	1084.47	0.0637182	21.3332	3889	3889	MS2	6/36	Sample_E_DTT_P18_200SN200.raw
	High	DNEETGFGSGTR	P15144	1	1	CID		50.9	2.39785e-05	1	1	41		1	1269.53	1269.53	-0.0642775	22.1599	4193	4193	MS2	7/64	Sample_E_DTT_P18_200SN200.raw
	High	KVVATTQMQAADAR	P15144	1	1	CID		50.39	9.23254e-05	0.8	1	47		3	497.264	1489.78	-0.254101	19.0923	3043	3043	MS2	6/156	Sample_E_DTT_P18_200SN200.raw
	High	DNEETGFGSGTR	P15144	1	1	CID		48.64	4.0348e-05	1	1	41		2	635.272	1269.54	1.37297	22.0937	4167	4312	MS2	6/128	Sample_E_DTT_P18_200SN200.raw
	High	DLMVLNDVYR	P15144	1	1	CID		48.56	0.000135136	1	1	46		1	1237.62	1237.62	-0.65609	42.9148	11451	11451	MS2	11/44	Sample_E_DTT_P18_200SN200.raw
	High	DLTALSNMLPK	P15144	1	1	CID		48.01	0.000151009	0.625	1	46		2	601.826	1202.64	-0.45277	46.8519	12689	12689	MS2	13/96	Sample_E_DTT_P18_200SN200.raw
	High	ALEQALEK	P15144	1	1	CID		46.96	0.000149016	0.659574	1	45		2	451.253	901.499	0.110634	22.5292	4336	4336	MS2	12/72	Sample_E_DTT_P18_200SN200.raw
	High	YLSYTLNPDLIR	P15144	1	1	CID		44.8	0.000197023	1	1	44		2	734.395	1467.78	-0.924379	41.6952	11064	11064	MS2	7/108	Sample_E_DTT_P18_200SN200.raw
	High	VMAVDALASSHPLSTPASEINTPAQISELFDAISYSK	P15144	1	1	CID		43.14	0.0002111	1	1	43		3	1287.64	3860.92	-1.91426	55.0193	15123	15123	MS2	26/352	Sample_E_DTT_P18_200SN200.raw
P22891	13.5	4	4	400	44.7147	5.97314	184.275	Vitamin K-dependent protein Z OS=Homo sapiens GN=PROZ PE=1 SV=2 - [PROZ_HUMAN]
	Confidence Icon	Sequence	Protein Accessions	# Proteins	# Protein Groups	Activation Type	Modifications	IonScore	Exp Value	Δ Score	Rank	Identity High	Homology Threshold	Charge	m/z [Da]	MH+ [Da]	ΔM [ppm]	RT [min]	First Scan	Last Scan	MS Order	Ions Matched	Spectrum File	Annotation
	High	TDGcQHFcLPGQESYTcScAQGYR	P22891	1	1	CID	C4(Carbamidomethyl), C8(Carbamidomethyl), C17(Carbamidomethyl), C19(Carbamidomethyl)	61.86	3.19298e-06	1	1	42	17	3	961.383	2882.13	-1.26449	33.3432	7981	7981	MS2	9/260	Sample_F_DTT_P18_200SN200.raw
	High	DFcGGVIIR	P22891	1	1	CID	C3(Carbamidomethyl)	52.7	0.000138823	0.45283	1	49		2	518.766	1036.53	0.801576	34.6098	8415	8415	MS2	12/64	Sample_F_DTT_P18_200SN200.raw
	High	APDLQDLPWQVK	P22891	1	1	CID		51.02	0.000169205	1	1	48		2	705.375	1409.74	-0.211579	42.8286	11114	11114	MS2	13/116	Sample_F_DTT_P18_200SN200.raw
	High	ITHVHVHMR	P22891	1	1	CID		49.07	0.000322707	1	1	49		2	565.306	1129.6	0.11039	15.1311	1780	1780	MS2	7/64	Sample_F_DTT_P18_200SN200.raw
P42785	10.48	3	3	496	55.7639	7.21045	245.298	Lysosomal Pro-X carboxypeptidase OS=Homo sapiens GN=PRCP PE=1 SV=1 - [PCP_HUMAN]
	Confidence Icon	Sequence	Protein Accessions	# Proteins	# Protein Groups	Activation Type	Modifications	IonScore	Exp Value	Δ Score	Rank	Identity High	Homology Threshold	Charge	m/z [Da]	MH+ [Da]	ΔM [ppm]	RT [min]	First Scan	Last Scan	MS Order	Ions Matched	Spectrum File	Annotation
	High	HLNFLTSEQALADFAELIK	P42785	1	1	CID		96.37	1.49939e-09	1	1	45		2	1080.57	2160.13	-0.700709	55.1933	15176	15176	MS2	26/208	Sample_E_DTT_P18_200SN200.raw
	High	DITDTLVAVTISEGAHHLDLR	P42785	1	1	CID		59.54	6.33687e-06	1	1	44	18	2	1138.6	2276.19	-1.14526	50.5566	13809	13809	MS2	17/160	Sample_E_DTT_P18_200SN200.raw
	High	NALDPMSVLLAR	P42785	1	1	CID		57.47	1.14599e-05	1	1	45		2	650.359	1299.71	0.955118	47.5586	12904	12904	MS2	9/132	Sample_E_DTT_P18_200SN200.raw
Q07075	5.85	4	4	957	109.176	5.46533	216.962	Glutamyl aminopeptidase OS=Homo sapiens GN=ENPEP PE=1 SV=3 - [AMPE_HUMAN]
	Confidence Icon	Sequence	Protein Accessions	# Proteins	# Protein Groups	Activation Type	Modifications	IonScore	Exp Value	Δ Score	Rank	Identity High	Homology Threshold	Charge	m/z [Da]	MH+ [Da]	ΔM [ppm]	RT [min]	First Scan	Last Scan	MS Order	Ions Matched	Spectrum File	Annotation
	High	IAIPDFGTGAMENWGLITYR	Q07075	1	1	CID		80.94	5.79872e-08	1	1	45		2	1113.06	2225.1	-1.01296	55.003	15119	15119	MS2	10/180	Sample_E_DTT_P18_200SN200.raw
	High	ASLIDDAFALAR	Q07075	1	1	CID		74.26	3.41225e-07	1	1	46		2	631.841	1262.67	0.383927	48.7751	13277	13277	MS2	9/88	Sample_E_DTT_P18_200SN200.raw
	High	TSDFWAALEEASR	Q07075	1	1	CID		66.26	1.30126e-06	1	1	44		2	741.846	1482.68	-1.19351	47.857	12998	12998	MS2	8/96	Sample_E_DTT_P18_200SN200.raw
	High	YPQAGAGEKPR	Q07075	1	1	CID		54.61	3.90911e-05	1	1	47		2	587.304	1173.6	-0.0251214	15.4958	1859	1859	MS2	8/112	Sample_E_DTT_P18_200SN200.raw
O14773	9.77	4	3	563	61.2096	6.48096	231.934	Tripeptidyl-peptidase 1 OS=Homo sapiens GN=TPP1 PE=1 SV=2 - [TPP1_HUMAN]
	Confidence Icon	Sequence	Protein Accessions	# Proteins	# Protein Groups	Activation Type	Modifications	IonScore	Exp Value	Δ Score	Rank	Identity High	Homology Threshold	Charge	m/z [Da]	MH+ [Da]	ΔM [ppm]	RT [min]	First Scan	Last Scan	MS Order	Ions Matched	Spectrum File	Annotation
	High	LFGGNFAHQASVAR	O14773	1	1	CID		73.27	4.70977e-07	0.849315	1	46		2	737.881	1474.75	-0.654605	28.1902	6452	6452	MS2	9/140	Sample_E_DTT_P18_200SN200.raw
	High	VPIPWVSGTSASTPVFGGILSLINEHR	O14773	1	1	CID		70.59	2.31337e-07	1	1	41		2	1417.76	2834.52	-1.4657	57.297	15758	15758	MS2	15/220	Sample_E_DTT_P18_200SN200.raw
	High	LYQQHGAGLFDVTR	O14773	1	1	CID		58.97	1.19159e-05	1	1	46		2	802.912	1604.82	-0.900652	31.287	7572	7572	MS2	11/148	Sample_E_DTT_P18_200SN200.raw
	High	VPIPWVSGTSASTPVFGGILSLINEHR	O14773	1	1	CID		55.31	7.36105e-06	1	1	40		3	945.512	2834.52	-0.00859788	57.0881	15699	15705	MS2	18/220	Sample_E_DTT_P18_200SN200.raw
O00187	3.21	2	2	686	75.6846	5.77002	85.393	Mannan-binding lectin serine protease 2 OS=Homo sapiens GN=MASP2 PE=1 SV=3 - [MASP2_HUMAN]
	Confidence Icon	Sequence	Protein Accessions	# Proteins	# Protein Groups	Activation Type	Modifications	IonScore	Exp Value	Δ Score	Rank	Identity High	Homology Threshold	Charge	m/z [Da]	MH+ [Da]	ΔM [ppm]	RT [min]	First Scan	Last Scan	MS Order	Ions Matched	Spectrum File	Annotation
	High	VLATLcGQESTDTER	O00187	1	1	CID	C6(Carbamidomethyl)	58.43	1.18428e-05	1	1	46	22	2	840.399	1679.79	-0.35761	27.3119	6125	6125	MS2	9/140	Sample_E_DTT_P18_200SN200.raw
	High	AGYVLHR	O00187	1	1	CID		48.97	0.000100778	1	1	45		2	408.23	815.452	0.0573995	17.4016	2445	2445	MS2	6/48	Sample_E_DTT_P18_200SN200.raw
P13798	1.64	1	1	732	81.1726	5.47803	68.2235	Acylamino-acid-releasing enzyme OS=Homo sapiens GN=APEH PE=1 SV=4 - [ACPH_HUMAN]
	Confidence Icon	Sequence	Protein Accessions	# Proteins	# Protein Groups	Activation Type	Modifications	IonScore	Exp Value	Δ Score	Rank	Identity High	Homology Threshold	Charge	m/z [Da]	MH+ [Da]	ΔM [ppm]	RT [min]	First Scan	Last Scan	MS Order	Ions Matched	Spectrum File	Annotation
	High	TPLLLMLGQEDR	P13798	1	1	CID		57.73	1.26491e-05	1	1	45		2	693.376	1385.74	-0.892564	45.0377	12126	12126	MS2	8/100	Sample_E_DTT_P18_200SN200.raw
P16444	11.19	3	3	411	45.645	6.15088	189.465	Dipeptidase 1 OS=Homo sapiens GN=DPEP1 PE=1 SV=3 - [DPEP1_HUMAN]
	Confidence Icon	Sequence	Protein Accessions	# Proteins	# Protein Groups	Activation Type	Modifications	IonScore	Exp Value	Δ Score	Rank	Identity High	Homology Threshold	Charge	m/z [Da]	MH+ [Da]	ΔM [ppm]	RT [min]	First Scan	Last Scan	MS Order	Ions Matched	Spectrum File	Annotation
	High	MYPETFLYVTSSAGIR	P16444	1	1	CID		70.45	7.9789e-07	1	1	46		2	917.955	1834.9	-0.795464	46.2607	12503	12503	MS2	9/120	Sample_E_DTT_P18_200SN200.raw
	High	TLEQMDVVHR	P16444	1	1	CID		56.45	1.78907e-05	1	1	45		2	614.311	1227.62	0.15532	25.5121	5453	5453	MS2	7/96	Sample_E_DTT_P18_200SN200.raw
	High	VPEGLEDVSKYPDLIAELLR	P16444	1	1	CID		54.62	9.8366e-06	1	1	41		3	752.743	2256.21	0.324685	55.5339	15272	15276	MS2	18/192	Sample_E_DTT_P18_200SN200.raw
Q9H3G5	3.99	1	1	476	54.1291	5.61768	88.1082	Probable serine carboxypeptidase CPVL OS=Homo sapiens GN=CPVL PE=1 SV=2 - [CPVL_HUMAN]
	Confidence Icon	Sequence	Protein Accessions	# Proteins	# Protein Groups	Activation Type	Modifications	IonScore	Exp Value	Δ Score	Rank	Identity High	Homology Threshold	Charge	m/z [Da]	MH+ [Da]	ΔM [ppm]	RT [min]	First Scan	Last Scan	MS Order	Ions Matched	Spectrum File	Annotation
	High	VLIYNGQLDIIVAAALTER	Q9H3G5	1	1	CID		46.16	1.57367e-05	1	1	35		3	691.397	2072.18	0.693244	61.6321	16872	16872	MS2	13/200	Sample_E_DTT_P18_200SN200.raw
Q9HB40	5.53	2	2	452	50.7977	5.80811	127.216	Retinoid-inducible serine carboxypeptidase OS=Homo sapiens GN=SCPEP1 PE=1 SV=1 - [RISC_HUMAN]
	Confidence Icon	Sequence	Protein Accessions	# Proteins	# Protein Groups	Activation Type	Modifications	IonScore	Exp Value	Δ Score	Rank	Identity High	Homology Threshold	Charge	m/z [Da]	MH+ [Da]	ΔM [ppm]	RT [min]	First Scan	Last Scan	MS Order	Ions Matched	Spectrum File	Annotation
	High	DLAMVASDMMVLLK	Q9HB40	1	1	CID		81.02	2.45901e-07	1	1	50		2	768.895	1536.78	-0.500303	60.1953	16246	16246	MS2	12/104	Sample_F_DTT_P18_200SN200.raw
	High	VAEQVLNAVNK	Q9HB40	1	1	CID		72.81	8.84885e-07	1	1	47		2	592.835	1184.66	0.066219	28.1285	6199	6199	MS2	9/108	Sample_F_DTT_P18_200SN200.raw
Q9UBV8	11.97	3	3	284	30.3613	6.53662	165.56	Peflin OS=Homo sapiens GN=PEF1 PE=1 SV=1 - [PEF1_HUMAN]
	Confidence Icon	Sequence	Protein Accessions	# Proteins	# Protein Groups	Activation Type	Modifications	IonScore	Exp Value	Δ Score	Rank	Identity High	Homology Threshold	Charge	m/z [Da]	MH+ [Da]	ΔM [ppm]	RT [min]	First Scan	Last Scan	MS Order	Ions Matched	Spectrum File	Annotation
	High	LSFEDFVTMTASR	Q9UBV8	1	1	CID		74.37	1.03281e-06	0.581081	1	49		2	752.362	1503.72	1.71144	50.5755	13515	13515	MS2	11/96	Sample_F_DTT_P18_200SN200.raw
	High	IDVYGFSALWK	Q9UBV8	1	1	CID		65.87	5.81054e-06	0.848485	1	48		2	649.842	1298.68	-0.638864	49.3705	13159	13159	MS2	9/80	Sample_F_DTT_P18_200SN200.raw
	High	SANPAMQLDR	Q9UBV8	1	1	CID		60.17	2.22132e-05	0.716667	1	48		2	551.768	1102.53	-1.1978	24.0864	4770	4770	MS2	8/100	Sample_F_DTT_P18_200SN200.raw
Q9UKU6	0.78	1	1	1024	116.926	6.99072	63.27	Thyrotropin-releasing hormone-degrading ectoenzyme OS=Homo sapiens GN=TRHDE PE=2 SV=1 - [TRHDE_HUMAN]
	Confidence Icon	Sequence	Protein Accessions	# Proteins	# Protein Groups	Activation Type	Modifications	IonScore	Exp Value	Δ Score	Rank	Identity High	Homology Threshold	Charge	m/z [Da]	MH+ [Da]	ΔM [ppm]	RT [min]	First Scan	Last Scan	MS Order	Ions Matched	Spectrum File	Annotation
Q9Y646	16.95	6	6	472	51.8545	6.17627	334.27	Plasma glutamate carboxypeptidase OS=Homo sapiens GN=PGCP PE=1 SV=1 - [PGCP_HUMAN]
	Confidence Icon	Sequence	Protein Accessions	# Proteins	# Protein Groups	Activation Type	Modifications	IonScore	Exp Value	Δ Score	Rank	Identity High	Homology Threshold	Charge	m/z [Da]	MH+ [Da]	ΔM [ppm]	RT [min]	First Scan	Last Scan	MS Order	Ions Matched	Spectrum File	Annotation
	High	TYPDTDSFNTVAEITGSK	Q9Y646	1	1	CID		89.37	3.58395e-08	1	1	50		2	973.454	1945.9	-1.11675	41.3913	10648	10648	MS2	11/172	Sample_F_DTT_P18_200SN200.raw
	High	IPTAcITVEDAEMMSR	Q9Y646	1	1	CID	C5(Carbamidomethyl)	88.91	3.73376e-08	1	1	49		2	912.42	1823.83	-0.701951	39.8511	10153	10153	MS2	12/120	Sample_F_DTT_P18_200SN200.raw
	High	AIQIMYQNLQQDGLEK	Q9Y646	1	1	CID		88.52	5.18832e-08	1	1	50		2	946.482	1891.96	-1.09778	39.084	9902	9902	MS2	20/172	Sample_F_DTT_P18_200SN200.raw
	High	GEESAVMLEPR	Q9Y646	1	1	CID		63.32	1.0499e-05	0.809524	1	48		2	609.294	1217.58	-2.4767	28.9518	6485	6485	MS2	8/80	Sample_F_DTT_P18_200SN200.raw
	High	AIINLAVYGK	Q9Y646	1	1	CID		52.95	2.05331e-05	1	1	41		2	531.321	1061.64	0.0209821	36.9762	9210	9210	MS2	7/96	Sample_F_DTT_P18_200SN200.raw
	High	VGALASLIR	Q9Y646	1	1	CID		48.72	7.51948e-05	0.734694	1	42		2	450.288	899.568	0.992219	34.3668	8331	8331	MS2	8/64	Sample_F_DTT_P18_200SN200.raw
	High	LLIDQLIR	Q9UKU6	1	1	CID		63.27	4.94526e-07	0.555556	1	37		2	492.316	983.625	0.271784	43.6288	11681	11681	MS2	6/68	Sample_E_DTT_P18_200SN200.raw
P31944	5.79	1	1	242	27.662	5.57959	64.58	Caspase-14 OS=Homo sapiens GN=CASP14 PE=1 SV=2 - [CASPE_HUMAN]
	Confidence Icon	Sequence	Protein Accessions	# Proteins	# Protein Groups	Activation Type	Modifications	IonScore	Exp Value	Δ Score	Rank	Identity High	Homology Threshold	Charge	m/z [Da]	MH+ [Da]	ΔM [ppm]	RT [min]	First Scan	Last Scan	MS Order	Ions Matched	Spectrum File	Annotation
	High	GScFIQTLVDVFTK	P31944	1	1	CID	C3(Carbamidomethyl)	64.58	3.13504e-06	1	1	46		2	807.913	1614.82	-0.709836	58.0296	15951	15951	MS2	19/136	Sample_E_DTT_P18_200SN200.raw
P07339	18.2	5	5	412	44.5236	6.53662	249.283	Cathepsin D OS=Homo sapiens GN=CTSD PE=1 SV=1 - [CATD_HUMAN]
	Confidence Icon	Sequence	Protein Accessions	# Proteins	# Protein Groups	Activation Type	Modifications	IonScore	Exp Value	Δ Score	Rank	Identity High	Homology Threshold	Charge	m/z [Da]	MH+ [Da]	ΔM [ppm]	RT [min]	First Scan	Last Scan	MS Order	Ions Matched	Spectrum File	Annotation
	High	LVDQNIFSFYLSR	P07339	1	1	CID		65.56	9.24255e-06	0.848485	1	50		2	801.42	1601.83	-0.100541	49.9445	13328	13442	MS2	8/132	Sample_F_DTT_P18_200SN200.raw
	High	DPDAQPGGELMLGGTDSK	P07339	1	1	CID		65.55	7.42501e-06	1	1	49		2	894.409	1787.81	-0.840714	35.9252	8859	8859	MS2	23/188	Sample_F_DTT_P18_200SN200.raw
	High	AIGAVPLIQGEYMIPcEK	P07339	1	1	CID	C16(Carbamidomethyl)	56.83	7.77055e-05	0.789474	1	50		2	995.01	1989.01	-2.45745	45.157	11859	11859	MS2	8/172	Sample_F_DTT_P18_200SN200.raw
	High	FDGILGMAYPR	P07339	1	1	CID		56.47	5.77085e-05	0.767857	1	49		2	620.315	1239.62	2.4624	43.0807	11197	11233	MS2	8/80	Sample_F_DTT_P18_200SN200.raw
	High	TMSEVGGSVEDLIAK	P07339	1	1	CID		55.16	0.000112772	1	1	50		2	768.385	1535.76	0.247135	39.2407	9952	9952	MS2	12/112	Sample_F_DTT_P18_200SN200.raw
P08473	7.6	4	4	750	85.4599	5.73193	244.906	Neprilysin OS=Homo sapiens GN=MME PE=1 SV=2 - [NEP_HUMAN]
	Confidence Icon	Sequence	Protein Accessions	# Proteins	# Protein Groups	Activation Type	Modifications	IonScore	Exp Value	Δ Score	Rank	Identity High	Homology Threshold	Charge	m/z [Da]	MH+ [Da]	ΔM [ppm]	RT [min]	First Scan	Last Scan	MS Order	Ions Matched	Spectrum File	Annotation
	High	DGDLVDWWTQQSASNFK	P08473	1	1	CID		85.32	1.51289e-08	1	1	44	19	2	998.955	1996.9	-0.620937	52.1222	14276	14276	MS2	12/156	Sample_E_DTT_P18_200SN200.raw
	High	HVVEDLIAQIR	P08473	1	1	CID		68.75	5.40076e-07	1	1	43		2	646.87	1292.73	-0.147059	38.0727	9901	9901	MS2	9/88	Sample_E_DTT_P18_200SN200.raw
	High	FIMDLVSSLSR	P08473	1	1	CID		59.78	7.04814e-06	0.816667	1	45		2	634.339	1267.67	-0.0922814	48.5674	13216	13216	MS2	8/80	Sample_E_DTT_P18_200SN200.raw
	High	EVFIQTLDDLTWMDAETK	P08473	1	1	CID		50.75	5.8477e-05	1	1	45		2	1078.02	2155.03	0.200354	55.0525	15134	15134	MS2	11/188	Sample_E_DTT_P18_200SN200.raw
P27487	13.45	9	8	766	88.2225	6.03662	625.033	Dipeptidyl peptidase 4 OS=Homo sapiens GN=DPP4 PE=1 SV=2 - [DPP4_HUMAN]
	Confidence Icon	Sequence	Protein Accessions	# Proteins	# Protein Groups	Activation Type	Modifications	IonScore	Exp Value	Δ Score	Rank	Identity High	Homology Threshold	Charge	m/z [Da]	MH+ [Da]	ΔM [ppm]	RT [min]	First Scan	Last Scan	MS Order	Ions Matched	Spectrum File	Annotation
	High	HSYTASYDIYDLNK	P27487	1	1	CID		86.69	1.13573e-08	1	1	44		2	845.391	1689.78	0.101235	32.2882	7910	7910	MS2	11/108	Sample_E_DTT_P18_200SN200.raw
	High	YPLLLDVYAGPcSQK	P27487	1	1	CID	C12(Carbamidomethyl)	83.58	3.70558e-08	0.845238	1	46		2	862.44	1723.87	0.175745	44.5964	11991	11991	MS2	10/116	Sample_E_DTT_P18_200SN200.raw
	High	VLEDNSALDK	P27487	1	1	CID		68.63	1.43943e-06	1	1	47		2	552.283	1103.56	0.0722184	22.8712	4462	4462	MS2	7/92	Sample_E_DTT_P18_200SN200.raw
	High	WISDHEYLYK	P27487	1	1	CID		60.56	7.33984e-06	1	1	46		2	677.327	1353.65	-0.461853	30.8326	7413	7413	MS2	7/72	Sample_E_DTT_P18_200SN200.raw
	High	YMGLPTPEDNLDHYR	P27487	1	1	CID		59.54	1.23402e-05	1	1	47		2	910.918	1820.83	0.629076	37.1391	9595	9595	MS2	17/132	Sample_E_DTT_P18_200SN200.raw
P53634	9.72	3	3	463	51.8083	6.99072	234.33	Dipeptidyl peptidase 1 OS=Homo sapiens GN=CTSC PE=1 SV=1 - [CATC_HUMAN]
	Confidence Icon	Sequence	Protein Accessions	# Proteins	# Protein Groups	Activation Type	Modifications	IonScore	Exp Value	Δ Score	Rank	Identity High	Homology Threshold	Charge	m/z [Da]	MH+ [Da]	ΔM [ppm]	RT [min]	First Scan	Last Scan	MS Order	Ions Matched	Spectrum File	Annotation
	High	YAQDFGLVEEAcFPYTGTDSPcK	P53634	1	1	CID	C12(Carbamidomethyl), C22(Carbamidomethyl)	97.17	3.7414e-10	1	1	39		2	1328.07	2655.13	-1.52257	46.1471	12468	12468	MS2	13/256	Sample_E_DTT_P18_200SN200.raw
	High	NSWGTGWGENGYFR	P53634	1	1	CID		55.59	6.48736e-06	1	1	40		2	815.854	1630.7	-1.03241	40.2258	10597	10597	MS2	9/156	Sample_E_DTT_P18_200SN200.raw
	High	KVVVYLQK	P53634	1	1	CID		37.74	0.000109374	1	1	35		2	488.813	976.619	0.118663	20.2865	3488	3488	MS2	5/84	Sample_E_DTT_P18_200SN200.raw
Q9UHL4	4.47	2	2	492	54.3072	6.31592	90.7532	Dipeptidyl peptidase 2 OS=Homo sapiens GN=DPP7 PE=1 SV=3 - [DPP2_HUMAN]
	Confidence Icon	Sequence	Protein Accessions	# Proteins	# Protein Groups	Activation Type	Modifications	IonScore	Exp Value	Δ Score	Rank	Identity High	Homology Threshold	Charge	m/z [Da]	MH+ [Da]	ΔM [ppm]	RT [min]	First Scan	Last Scan	MS Order	Ions Matched	Spectrum File	Annotation
	High	DLFLQGAYDTVR	Q9UHL4	1	1	CID		58.7	1.16685e-05	1	1	46		2	699.357	1397.71	-0.109576	43.2139	11547	11547	MS2	8/116	Sample_E_DTT_P18_200SN200.raw
Q92820	20.13	5	5	318	35.9412	7.10791	274.295	Gamma-glutamyl hydrolase OS=Homo sapiens GN=GGH PE=1 SV=2 - [GGH_HUMAN]
	Confidence Icon	Sequence	Protein Accessions	# Proteins	# Protein Groups	Activation Type	Modifications	IonScore	Exp Value	Δ Score	Rank	Identity High	Homology Threshold	Charge	m/z [Da]	MH+ [Da]	ΔM [ppm]	RT [min]	First Scan	Last Scan	MS Order	Ions Matched	Spectrum File	Annotation
	High	FFNVLTTNTDGK	Q92820	1	1	CID		68.55	3.49092e-06	1	1	49		2	678.843	1356.68	-0.96789	37.2256	9294	9294	MS2	18/124	Sample_F_DTT_P18_200SN200.raw
	High	NLDGISHAPNAVK	Q92820	1	1	CID		64.78	8.33312e-06	1	1	49		2	668.355	1335.7	0.17109	23.0694	4407	4407	MS2	9/144	Sample_F_DTT_P18_200SN200.raw
	High	TAFYLAEFFVNEAR	Q92820	1	1	CID		60.33	3.25317e-05	0.766667	1	50		2	839.417	1677.83	-0.148647	53.1893	14293	14293	MS2	8/116	Sample_F_DTT_P18_200SN200.raw
	High	YPVYGVQWHPEK	Q92820	1	1	CID		57.64	5.57024e-05	1	1	50		2	751.874	1502.74	-1.69783	31.174	7255	7255	MS2	9/108	Sample_F_DTT_P18_200SN200.raw
	High	LDLTEKDYEILFK	Q92820	1	1	CID		57.19	4.44996e-05	0.77193	1	48		2	813.935	1626.86	0.384469	43.3356	11282	11282	MS2	7/124	Sample_F_DTT_P18_200SN200.raw
	High	DLTQLFMFAR	Q9UHL4	1	1	CID		54.08	2.87268e-05	0.796296	1	45		2	621.321	1241.64	0.427022	55.096	15146	15146	MS2	8/96	Sample_E_DTT_P18_200SN200.raw
cytoskeletal protein
P06396	9.72	5	5	782	85.6442	6.27783	322.587	Gelsolin OS=Homo sapiens GN=GSN PE=1 SV=1 - [GELS_HUMAN]
	Confidence Icon	Sequence	Protein Accessions	# Proteins	# Protein Groups	Activation Type	Modifications	IonScore	Exp Value	Δ Score	Rank	Identity High	Homology Threshold	Charge	m/z [Da]	MH+ [Da]	ΔM [ppm]	RT [min]	First Scan	Last Scan	MS Order	Ions Matched	Spectrum File	Annotation
	High	AQPVQVAEGSEPDGFWEALGGK	P06396	1	1	CID		77.46	7.64557e-07	1	1	51	19	2	1136.55	2272.09	-0.644245	46.0504	12136	12136	MS2	13/248	Sample_F_DTT_P18_200SN200.raw
	High	DSQEEEKTEALTSAK	P06396	1	1	CID		74.99	1.08241e-06	0.8	1	50		2	833.395	1665.78	0.280139	22.0575	4043	4043	MS2	10/160	Sample_F_DTT_P18_200SN200.raw
	High	TPSAAYLWVGTGASEAEK	P06396	1	1	CID		74.44	1.34726e-06	1	1	50	24	2	919.45	1837.89	-2.17831	38.6536	9764	9764	MS2	25/136	Sample_F_DTT_P18_200SN200.raw
	High	AGALNSNDAFVLK	P06396	1	1	CID		65.06	9.30989e-06	1	1	49		2	660.349	1319.69	-4.15589	33.8255	8145	8469	MS2	10/128	Sample_F_DTT_P18_200SN200.raw
	High	TGAQELLR	P06396	1	1	CID		55.77	5.86643e-05	0.321429	1	48		2	444.251	887.494	-0.546648	23.817	4678	4678	MS2	12/72	Sample_F_DTT_P18_200SN200.raw
Q86YZ3	5.09	4	3	2850	282.228	10.0376	203.974	Hornerin OS=Homo sapiens GN=HRNR PE=1 SV=2 - [HORN_HUMAN]
	Confidence Icon	Sequence	Protein Accessions	# Proteins	# Protein Groups	Activation Type	Modifications	IonScore	Exp Value	Δ Score	Rank	Identity High	Homology Threshold	Charge	m/z [Da]	MH+ [Da]	ΔM [ppm]	RT [min]	First Scan	Last Scan	MS Order	Ions Matched	Spectrum File	Annotation
	High	GPYESGSGHSSGLGHR	Q86YZ3	1	1	CID		95.46	1.64979e-09	1	1	44		2	792.861	1584.71	-0.0756926	15.2562	1797	1797	MS2	12/120	Sample_E_DTT_P18_200SN200.raw
	High	HGSGSGHSSSYGQHGSGSGWSSSSGR	Q86YZ3	1	1	CID		55.68	3.51515e-06	1	1	38		3	826.345	2477.02	-0.25936	15.0121	1736	1736	MS2	22/252	Sample_E_DTT_P18_200SN200.raw
	High	GPYESGSGHSSGLGHQESR	Q86YZ3	1	1	CID		44.46	0.000152191	1	1	43		3	643.621	1928.85	-0.211954	16.0467	2014	2014	MS2	19/156	Sample_E_DTT_P18_200SN200.raw
	High	HGSGSGHSSSYGQHGSGSGWSSSSGR	Q86YZ3	1	1	CID		38.93	0.000172716	1	1	38		4	620.011	2477.02	0.351225	15.0602	1748	1748	MS2	7/252	Sample_E_DTT_P18_200SN200.raw
P60709	9.87	3	3	375	41.7097	5.47803	203.53	Actin, cytoplasmic 1 OS=Homo sapiens GN=ACTB PE=1 SV=1 - [ACTB_HUMAN]
	Confidence Icon	Sequence	Protein Accessions	# Proteins	# Protein Groups	Activation Type	Modifications	IonScore	Exp Value	Δ Score	Rank	Identity High	Homology Threshold	Charge	m/z [Da]	MH+ [Da]	ΔM [ppm]	RT [min]	First Scan	Last Scan	MS Order	Ions Matched	Spectrum File	Annotation
	High	dDDIAALVVDNGSGMcK	P60709	1	1	CID	N-Term(Acetyl), C16(Carbamidomethyl)	59.6	2.49449e-05	1	1	48	24	2	911.404	1821.8	0.421669	50.4535	13480	13480	MS2	19/152	Sample_F_DTT_P18_200SN200.raw
	High	GYSFTTTAER	P60709	2	1	CID		57.37	3.05997e-05	1	1	47		2	566.767	1132.53	-1.02149	26.0069	5447	5447	MS2	8/72	Sample_F_DTT_P18_200SN200.raw
	High	AGFAGDDAPR	P60709	10	1	CID		54.56	4.95172e-05	0.672727	1	46		2	488.727	976.447	-1.18813	21.0173	3672	3672	MS2	9/72	Sample_F_DTT_P18_200SN200.raw
P15311	7.34	5	4	586	69.3697	6.26514	228.201	Ezrin OS=Homo sapiens GN=EZR PE=1 SV=4 - [EZRI_HUMAN]
	Confidence Icon	Sequence	Protein Accessions	# Proteins	# Protein Groups	Activation Type	Modifications	IonScore	Exp Value	Δ Score	Rank	Identity High	Homology Threshold	Charge	m/z [Da]	MH+ [Da]	ΔM [ppm]	RT [min]	First Scan	Last Scan	MS Order	Ions Matched	Spectrum File	Annotation
	High	FYPEDVAEELIQDITQK	P15311	1	1	CID		69.34	9.1966e-07	1	1	45		2	1019.5	2038	-2.08501	61.2163	16767	16767	MS2	11/148	Sample_E_DTT_P18_200SN200.raw
	High	IALLEEAR	P15311	1	1	CID		57.95	5.77168e-06	1	1	42		2	457.769	914.531	0.149784	30.5209	7304	7304	MS2	7/56	Sample_E_DTT_P18_200SN200.raw
	High	IQVWHAEHR	P15311	1	1	CID		54.28	3.8818e-05	1	1	47		2	588.307	1175.61	0.284137	18.5044	2828	2828	MS2	6/92	Sample_E_DTT_P18_200SN200.raw
	High	FYPEDVAEELIQDITQK	P15311	1	1	CID		53.33	3.64644e-05	1	1	45		3	680.006	2038	0.334226	61.1925	16761	16761	MS2	9/148	Sample_E_DTT_P18_200SN200.raw
	High	IGFPWSEIR	P26038;P15311	3	2	CID		50.09	0.000106275	0.7	1	47		2	552.795	1104.58	-0.483276	43.3347	11587	11587	MS2	8/64	Sample_E_DTT_P18_200SN200.raw
Q5D862	0.46	1	1	2391	247.928	8.30908	62	Filaggrin-2 OS=Homo sapiens GN=FLG2 PE=1 SV=1 - [FILA2_HUMAN]
	Confidence Icon	Sequence	Protein Accessions	# Proteins	# Protein Groups	Activation Type	Modifications	IonScore	Exp Value	Δ Score	Rank	Identity High	Homology Threshold	Charge	m/z [Da]	MH+ [Da]	ΔM [ppm]	RT [min]	First Scan	Last Scan	MS Order	Ions Matched	Spectrum File	Annotation
	High	SVVTVIDVFYK	Q5D862	1	1	CID		62	3.09169e-06	1	1	43		2	635.358	1269.71	0.247942	46.1218	12460	12460	MS2	8/80	Sample_E_DTT_P18_200SN200.raw
P26038	3.47	2	2	577	67.7778	6.40479	150.974	Moesin OS=Homo sapiens GN=MSN PE=1 SV=3 - [MOES_HUMAN]
	Confidence Icon	Sequence	Protein Accessions	# Proteins	# Protein Groups	Activation Type	Modifications	IonScore	Exp Value	Δ Score	Rank	Identity High	Homology Threshold	Charge	m/z [Da]	MH+ [Da]	ΔM [ppm]	RT [min]	First Scan	Last Scan	MS Order	Ions Matched	Spectrum File	Annotation
	High	KAQQELEEQTR	P26038	1	1	CID		85.42	2.62676e-08	1	1	46		2	680.347	1359.69	0.707632	15.5324	1869	1869	MS2	9/120	Sample_E_DTT_P18_200SN200.raw
	High	IGFPWSEIR	P26038;P15311	3	2	CID		50.09	0.000106275	0.7	1	47		2	552.795	1104.58	-0.483276	43.3347	11587	11587	MS2	8/64	Sample_E_DTT_P18_200SN200.raw
P15941	1.75	2	2	1255	122.029	7.47412	138.62	Mucin-1 OS=Homo sapiens GN=MUC1 PE=1 SV=3 - [MUC1_HUMAN]
	Confidence Icon	Sequence	Protein Accessions	# Proteins	# Protein Groups	Activation Type	Modifications	IonScore	Exp Value	Δ Score	Rank	Identity High	Homology Threshold	Charge	m/z [Da]	MH+ [Da]	ΔM [ppm]	RT [min]	First Scan	Last Scan	MS Order	Ions Matched	Spectrum File	Annotation
	High	DISEMFLQIYK	P15941	1	1	CID		66.57	1.68524e-06	1	1	45		2	693.853	1386.7	0.538268	52.4325	14367	14367	MS2	16/92	Sample_E_DTT_P18_200SN200.raw
	High	QGGFLGLSNIK	P15941	1	1	CID		52.31	4.22992e-05	0.788462	1	45		1	1133.63	1133.63	-1.22298	37.0585	9569	9569	MS2	8/60	Sample_E_DTT_P18_200SN200.raw
transporter
P06727	6.31	2	2	396	45.3715	5.37646	134.564	Apolipoprotein A-IV OS=Homo sapiens GN=APOA4 PE=1 SV=3 - [APOA4_HUMAN]
	Confidence Icon	Sequence	Protein Accessions	# Proteins	# Protein Groups	Activation Type	Modifications	IonScore	Exp Value	Δ Score	Rank	Identity High	Homology Threshold	Charge	m/z [Da]	MH+ [Da]	ΔM [ppm]	RT [min]	First Scan	Last Scan	MS Order	Ions Matched	Spectrum File	Annotation
	High	SELTQQLNALFQDK	P06727	1	1	CID		76.32	1.94844e-07	1	1	46		2	817.922	1634.84	-0.487643	47.1501	12781	12781	MS2	10/140	Sample_E_DTT_P18_200SN200.raw
	High	TQVNTQAEQLR	P06727	1	1	CID		65.61	2.29449e-06	0.757576	1	46		2	644.336	1287.67	0.195371	21.2628	3862	3862	MS2	7/116	Sample_E_DTT_P18_200SN200.raw
P00450	15.87	11	11	1065	122.128	5.71924	563.684	Ceruloplasmin OS=Homo sapiens GN=CP PE=1 SV=1 - [CERU_HUMAN]
	Confidence Icon	Sequence	Protein Accessions	# Proteins	# Protein Groups	Activation Type	Modifications	IonScore	Exp Value	Δ Score	Rank	Identity High	Homology Threshold	Charge	m/z [Da]	MH+ [Da]	ΔM [ppm]	RT [min]	First Scan	Last Scan	MS Order	Ions Matched	Spectrum File	Annotation
	High	VNKDDEEFIESNK	P00450	1	1	CID		78.06	4.43934e-07	1	1	49		2	783.868	1566.73	0.413687	23.1131	4424	4424	MS2	10/140	Sample_F_DTT_P18_200SN200.raw
	High	GPEEEHLGILGPVIWAEVGDTIR	P00450	1	1	CID		71.35	2.5026e-06	1	1	50		3	829.767	2487.29	-1.01185	52.6657	14133	14133	MS2	10/176	Sample_F_DTT_P18_200SN200.raw
	High	TTIEKPVWLGFLGPIIK	P00450	1	1	CID		65.91	6.53943e-07	1	1	39		2	956.568	1912.13	-0.738046	50.6615	13542	13542	MS2	13/176	Sample_F_DTT_P18_200SN200.raw
	High	VDKDNEDFQESNR	P00450	1	1	CID		64.95	5.08624e-06	1	1	47		2	798.35	1595.69	0.148991	17.9342	2607	2607	MS2	8/136	Sample_F_DTT_P18_200SN200.raw
	High	ALYLQYTDETFR	P00450	1	1	CID		63.59	1.47226e-05	0.8125	1	50		2	760.376	1519.74	1.09299	39.4007	10006	10006	MS2	9/116	Sample_F_DTT_P18_200SN200.raw
	High	SGAGTEDSAcIPWAYYSTVDQVK	P00450	1	1	CID	C10(Carbamidomethyl)	56.9	5.80874e-05	1	1	49	25	2	1253.06	2505.12	-0.822926	44.5906	11683	11683	MS2	9/184	Sample_F_DTT_P18_200SN200.raw
	High	DIASGLIGPLIIcK	P00450	1	1	CID	C13(Carbamidomethyl)	56.59	2.46691e-05	0.807018	1	45		2	735.424	1469.84	0.050331	50.8505	13598	13598	MS2	11/104	Sample_F_DTT_P18_200SN200.raw
	High	EYTDASFTNR	P00450	1	1	CID		53.97	4.18906e-05	1	1	45		2	602.267	1203.53	-0.0463725	25.911	5413	5413	MS2	7/76	Sample_F_DTT_P18_200SN200.raw
	High	HYYIGIIETTWDYASDHGEK	P00450	1	1	CID		50.82	0.000296403	1	1	50	21	3	800.038	2398.1	0.12545	43.3808	11297	11297	MS2	19/152	Sample_F_DTT_P18_200SN200.raw
	High	MYSVNGYTFGSLPGLSMcAEDR	P00450	1	1	CID	C18(Carbamidomethyl)	50.75	0.000175431	1	1	48	16	2	1228.04	2455.07	-0.788947	48.7662	12972	12972	MS2	9/236	Sample_F_DTT_P18_200SN200.raw
	High	ERGPEEEHLGILGPVIWAEVGDTIR	P00450	1	1	CID		50.35	0.000291994	1	1	50	21	3	924.815	2772.43	-0.967408	49.2821	13132	13132	MS2	12/284	Sample_F_DTT_P18_200SN200.raw
Q53GD3	1.97	1	1	710	79.1834	8.5874	105.1	Choline transporter-like protein 4 OS=Homo sapiens GN=SLC44A4 PE=2 SV=1 - [CTL4_HUMAN]
	Confidence Icon	Sequence	Protein Accessions	# Proteins	# Protein Groups	Activation Type	Modifications	IonScore	Exp Value	Δ Score	Rank	Identity High	Homology Threshold	Charge	m/z [Da]	MH+ [Da]	ΔM [ppm]	RT [min]	First Scan	Last Scan	MS Order	Ions Matched	Spectrum File	Annotation
	High	NEFSQTVGEVFYTK	Q53GD3	1	1	CID		86.35	7.61264e-08	1	1	50		2	824.896	1648.78	-0.403772	42.0818	10872	10872	MS2	9/156	Sample_F_DTT_P18_200SN200.raw
P02649	26.5	7	7	317	36.1318	5.73193	400.82	Apolipoprotein E OS=Homo sapiens GN=APOE PE=1 SV=1 - [APOE_HUMAN]
	Confidence Icon	Sequence	Protein Accessions	# Proteins	# Protein Groups	Activation Type	Modifications	IonScore	Exp Value	Δ Score	Rank	Identity High	Homology Threshold	Charge	m/z [Da]	MH+ [Da]	ΔM [ppm]	RT [min]	First Scan	Last Scan	MS Order	Ions Matched	Spectrum File	Annotation
	High	WVQTLSEQVQEELLSSQVTQELR	P02649	1	1	CID		123.19	1.78221e-11	1	1	50		2	1365.7	2730.39	-0.265483	51.5017	13799	13799	MS2	13/256	Sample_F_DTT_P18_200SN200.raw
	High	GEVQAMLGQSTEELR	P02649	1	1	CID		79.17	4.52764e-07	0.848101	1	50		2	824.403	1647.8	-1.43456	37.042	9233	9233	MS2	10/156	Sample_F_DTT_P18_200SN200.raw
	High	LEEQAQQIR	P02649	1	1	CID		75.55	5.40508e-07	0.644737	1	48		2	557.796	1114.59	0.191504	19.9497	3286	3286	MS2	8/84	Sample_F_DTT_P18_200SN200.raw
	High	AKLEEQAQQIR	P02649	1	1	CID		60.27	1.96872e-05	0.833333	1	48		2	657.362	1313.72	-0.453136	20.0227	3312	3356	MS2	7/116	Sample_F_DTT_P18_200SN200.raw
	High	SWFEPLVEDMQR	P02649	1	1	CID		56.81	5.91995e-05	0.614035	1	49		2	768.86	1536.71	-1.16794	47.652	12634	12634	MS2	7/92	Sample_F_DTT_P18_200SN200.raw
	High	SELEEQLTPVAEETR	P02649	1	1	CID		56.56	8.18066e-05	1	1	50		2	865.926	1730.84	-0.337235	34.4456	8358	8358	MS2	15/148	Sample_F_DTT_P18_200SN200.raw
	High	qWAGLVEK	P02649	1	1	CID	N-Term(Gln->pyro-Glu)	53.89	7.55391e-05	0.685185	1	47		1	913.476	913.476	-1.60146	41.7474	10766	10766	MS2	6/42	Sample_F_DTT_P18_200SN200.raw
P02652	20	1	1	100	11.1679	6.62451	103.822	Apolipoprotein A-II OS=Homo sapiens GN=APOA2 PE=1 SV=1 - [APOA2_HUMAN]
	Confidence Icon	Sequence	Protein Accessions	# Proteins	# Protein Groups	Activation Type	Modifications	IonScore	Exp Value	Δ Score	Rank	Identity High	Homology Threshold	Charge	m/z [Da]	MH+ [Da]	ΔM [ppm]	RT [min]	First Scan	Last Scan	MS Order	Ions Matched	Spectrum File	Annotation
	High	EPcVESLVSQYFQTVTDYGK	P02652	1	1	CID	C3(Carbamidomethyl)	83.19	1.73184e-07	1	1	50		2	1175.55	2350.09	-0.397411	56.7875	15345	15345	MS2	15/192	Sample_F_DTT_P18_200SN200.raw
P02766	48.3	5	5	147	15.877	5.75732	247.346	Transthyretin OS=Homo sapiens GN=TTR PE=1 SV=1 - [TTHY_HUMAN]
	Confidence Icon	Sequence	Protein Accessions	# Proteins	# Protein Groups	Activation Type	Modifications	IonScore	Exp Value	Δ Score	Rank	Identity High	Homology Threshold	Charge	m/z [Da]	MH+ [Da]	ΔM [ppm]	RT [min]	First Scan	Last Scan	MS Order	Ions Matched	Spectrum File	Annotation
	High	KAADDTWEPFASGK	P02766	1	1	CID		67.39	5.53552e-06	1	1	50		2	761.862	1522.72	-0.159377	30.4328	7001	7001	MS2	10/156	Sample_F_DTT_P18_200SN200.raw
	High	GSPAINVAVHVFR	P02766	1	1	CID		63.39	6.07038e-06	1	1	46		2	683.883	1366.76	-0.521614	33.875	8164	8164	MS2	10/124	Sample_F_DTT_P18_200SN200.raw
	High	AADDTWEPFASGK	P02766	1	1	CID		63.3	8.6531e-06	0.809524	1	47		2	697.815	1394.62	0.96336	36.5822	9077	9077	MS2	18/96	Sample_F_DTT_P18_200SN200.raw
	High	YTIAALLSPYSYSTTAVVTNPK	P02766	1	1	CID		62.02	2.1511e-05	1	1	50	28	2	1180.62	2360.24	-0.987069	49.6151	13234	13234	MS2	9/176	Sample_F_DTT_P18_200SN200.raw
	High	TSESGELHGLTTEEEFVEGIYK	P02766	1	1	CID		55.99	9.59235e-05	1	1	51	17	2	1228.08	2455.15	-0.708567	42.8518	11122	11122	MS2	10/168	Sample_F_DTT_P18_200SN200.raw
O60494	11.15	27	26	3623	398.42	5.35107	1549.07	Cubilin OS=Homo sapiens GN=CUBN PE=1 SV=4 - [CUBN_HUMAN]
	Confidence Icon	Sequence	Protein Accessions	# Proteins	# Protein Groups	Activation Type	Modifications	IonScore	Exp Value	Δ Score	Rank	Identity High	Homology Threshold	Charge	m/z [Da]	MH+ [Da]	ΔM [ppm]	RT [min]	First Scan	Last Scan	MS Order	Ions Matched	Spectrum File	Annotation
	High	ILEMDIEEIQNcYYDK	O60494	1	1	CID	C12(Carbamidomethyl)	107.07	4.85932e-10	1	1	49		2	1038.47	2075.92	-3.34887	45.4235	11943	11943	MS2	11/144	Sample_F_DTT_P18_200SN200.raw
	High	VGDADGPLMWR	O60494	1	1	CID		90.67	1.65408e-08	0.802198	1	48		2	608.793	1216.58	0.0404647	36.8996	9185	9185	MS2	9/80	Sample_F_DTT_P18_200SN200.raw
	High	EQLANPIVSSGNSLFLR	O60494	1	1	CID		90.25	2.66697e-08	1	1	49		2	922.997	1844.99	-0.0398409	44.1247	11533	11533	MS2	14/188	Sample_F_DTT_P18_200SN200.raw
	High	FcGTSLPSSQWSSGEVMYLR	O60494	1	1	CID	C2(Carbamidomethyl)	84.64	1.13031e-07	1	1	50	20	2	1146.52	2292.04	-1.13994	43.8007	11431	11431	MS2	11/192	Sample_F_DTT_P18_200SN200.raw
	High	NLNcVWIIIAPVNK	O60494	1	1	CID	C4(Carbamidomethyl)	82.58	7.8671e-08	0.843373	1	46		2	827.461	1653.91	-0.0658984	48.1544	12786	12786	MS2	10/156	Sample_F_DTT_P18_200SN200.raw
	High	GYEIIWTSSPSGcGGTLYGDR	O60494	1	1	CID	C13(Carbamidomethyl)	80.84	2.70729e-07	1	1	50	22	2	1138.52	2276.03	1.58741	43.0428	11185	11185	MS2	14/160	Sample_F_DTT_P18_200SN200.raw
	High	IFGNDNIVGTHGK	O60494	1	1	CID		74.28	9.81648e-07	1	1	49		2	686.354	1371.7	-0.456344	26.1887	5514	5514	MS2	10/132	Sample_F_DTT_P18_200SN200.raw
	High	YcGNTIPDSIDTSSNTAVVR	O60494	1	1	CID	C2(Carbamidomethyl)	73.66	1.62524e-06	1	1	50	28	2	1085.51	2170.01	-0.928194	34.4434	8357	8357	MS2	11/216	Sample_F_DTT_P18_200SN200.raw
	High	SPENPMQVSSTGNELAIR	O60494	1	1	CID		73.41	1.58701e-06	1	1	50		2	965.468	1929.93	-2.93133	35.3901	8679	8679	MS2	14/192	Sample_F_DTT_P18_200SN200.raw
	High	DFVEILDGGHEDAPLR	O60494	1	1	CID		72.47	2.09792e-06	1	1	50		2	891.936	1782.87	-0.258439	42.9192	11144	11165	MS2	12/120	Sample_F_DTT_P18_200SN200.raw
	High	DGDNNLAQQLAVLcGR	O60494	1	1	CID	C14(Carbamidomethyl)	69.22	3.78768e-06	1	1	50		2	872.428	1743.85	2.62595	45.4852	11963	11963	MS2	8/168	Sample_F_DTT_P18_200SN200.raw
	High	TcAYDSLVIR	O60494	1	1	CID	C2(Carbamidomethyl)	67.63	4.09886e-06	0.779412	1	48		2	599.3	1197.59	0.130335	33.087	7894	7894	MS2	9/72	Sample_F_DTT_P18_200SN200.raw
	High	SNTDcSWVIR	O60494	1	1	CID	C5(Carbamidomethyl)	67.47	3.64388e-06	0.776119	1	48		2	619.284	1237.56	-1.68445	30.7074	7095	7095	MS2	8/104	Sample_F_DTT_P18_200SN200.raw
	High	FVTDGSVTASGFR	O60494	1	1	CID		63.54	1.03787e-05	1	1	48		2	672.333	1343.66	-0.519854	32.9182	7842	7842	MS2	8/96	Sample_F_DTT_P18_200SN200.raw
	High	VPGQSGVVESIGHPTLPYR	O60494	1	1	CID		62.24	1.82693e-05	1	1	50	22	2	997.028	1993.05	-0.557656	34.3586	8327	8327	MS2	13/204	Sample_F_DTT_P18_200SN200.raw
	High	FESSMEEcGGDLQGSIGTFTSPNYPNPNPHGR	O60494	1	1	CID	C8(Carbamidomethyl)	60.58	1.61872e-05	1	1	47	21	3	1161.5	3482.5	-0.677314	39.7617	10122	10122	MS2	22/324	Sample_F_DTT_P18_200SN200.raw
	High	SDNSPTHVGFK	O60494	1	1	CID		60.09	2.1108e-05	1	1	48		2	594.786	1188.56	-0.138585	19.2454	3041	3041	MS2	9/112	Sample_F_DTT_P18_200SN200.raw
	High	cNFDVLEIYGGPDFHSPR	O60494	1	1	CID	N-Term(Ammonia-loss), C1(Carbamidomethyl)	59.81	2.77896e-05	1	1	49	23	2	1053.47	2105.94	-1.04676	52.2128	14002	14015	MS2	13/200	Sample_F_DTT_P18_200SN200.raw
	High	WETQQPEcGGILTGPYGSIK	O60494	1	1	CID	C8(Carbamidomethyl)	59.65	4.50372e-05	1	1	51	24	2	1111.03	2221.06	-0.270056	40.3493	10313	10313	MS2	8/216	Sample_F_DTT_P18_200SN200.raw
	High	YcGTLLPNPVFSQNNELYLR	O60494	1	1	CID	C2(Carbamidomethyl)	59.22	5.38533e-05	1	1	51	23	2	1199.6	2398.18	-1.11255	47.5399	12600	12600	MS2	11/200	Sample_F_DTT_P18_200SN200.raw
	High	SAVTGScVNDGVHIIR	O60494	1	1	CID	C7(Carbamidomethyl)	58.7	4.20202e-05	0.711864	1	50		2	842.925	1684.84	-1.0451	27.4605	5961	5961	MS2	12/148	Sample_F_DTT_P18_200SN200.raw
	High	FKSDSVTSDR	O60494	1	1	CID		55.79	5.45721e-05	0.821429	1	48		2	571.278	1141.55	0.0597546	16.1486	2047	2047	MS2	6/104	Sample_F_DTT_P18_200SN200.raw
	High	DFVEILDGGHEDAPLR	O60494	1	1	CID		54.68	0.000121526	1	1	50		3	594.96	1782.87	0.147435	42.9245	11146	11166	MS2	10/120	Sample_F_DTT_P18_200SN200.raw
	High	YSIAQcGGR	O60494	1	1	CID	C6(Carbamidomethyl)	49.62	0.000145707	0.8	1	46		2	506.237	1011.47	-0.459348	20.6278	3529	3529	MS2	7/80	Sample_F_DTT_P18_200SN200.raw
	High	SSSTENHGFMAK	O60494	1	1	CID		49.49	0.000202991	1	1	47		2	648.288	1295.57	0.75203	16.4677	2146	2146	MS2	8/112	Sample_F_DTT_P18_200SN200.raw
	High	DGVDSDAPILSK	O60494	1	1	CID		49.31	0.000287774	1	1	49		1	1216.6	1216.6	-1.54654	30.9544	7181	7181	MS2	10/44	Sample_F_DTT_P18_200SN200.raw
	High	ScGGYLHADR	O60494	1	1	CID	C2(Carbamidomethyl)	47.43	0.000224993	1	1	46		2	568.251	1135.5	0.614505	17.4595	2451	2451	MS2	8/72	Sample_F_DTT_P18_200SN200.raw
P02647	28.09	6	6	267	30.7589	5.75732	326.827	Apolipoprotein A-I OS=Homo sapiens GN=APOA1 PE=1 SV=1 - [APOA1_HUMAN]
	Confidence Icon	Sequence	Protein Accessions	# Proteins	# Protein Groups	Activation Type	Modifications	IonScore	Exp Value	Δ Score	Rank	Identity High	Homology Threshold	Charge	m/z [Da]	MH+ [Da]	ΔM [ppm]	RT [min]	First Scan	Last Scan	MS Order	Ions Matched	Spectrum File	Annotation
	High	LLDNWDSVTSTFSK	P02647	1	1	CID		108.25	4.99743e-10	1	1	50		2	806.897	1612.79	0.489284	44.454	11639	11639	MS2	10/144	Sample_F_DTT_P18_200SN200.raw
	High	EQLGPVTQEFWDNLEK	P02647	1	1	CID		70.26	3.7864e-06	1	1	51	26	2	966.97	1932.93	-0.182118	47.835	12689	12689	MS2	13/176	Sample_F_DTT_P18_200SN200.raw
	High	VSFLSALEEYTK	P02647	1	1	CID		67.71	4.22737e-06	1	1	49		2	693.861	1386.72	0.0622043	48.8921	13012	13012	MS2	8/88	Sample_F_DTT_P18_200SN200.raw
	High	DYVSQFEGSALGK	P02647	1	1	CID		64.79	7.60038e-06	1	1	48		2	700.838	1400.67	-0.474487	40.7466	10436	10436	MS2	7/128	Sample_F_DTT_P18_200SN200.raw
	High	DLATVYVDVLK	P02647	1	1	CID		61.02	1.07532e-05	0.557377	1	46		2	618.348	1235.69	-0.158147	46.6682	12333	12333	MS2	16/80	Sample_F_DTT_P18_200SN200.raw
	High	LSPLGEEMR	P02647	1	1	CID		59.31	3.3349e-05	0.79661	1	49		2	516.263	1031.52	-0.336342	28.7146	6400	6400	MS2	8/64	Sample_F_DTT_P18_200SN200.raw
transmembrane receptor regulatory/adaptor protein
Q8WUM4	3.23	2	2	868	95.9631	6.52197	145.439	Programmed cell death 6-interacting protein OS=Homo sapiens GN=PDCD6IP PE=1 SV=1 - [PDC6I_HUMAN]
	Confidence Icon	Sequence	Protein Accessions	# Proteins	# Protein Groups	Activation Type	Modifications	IonScore	Exp Value	Δ Score	Rank	Identity High	Homology Threshold	Charge	m/z [Da]	MH+ [Da]	ΔM [ppm]	RT [min]	First Scan	Last Scan	MS Order	Ions Matched	Spectrum File	Annotation
	High	NLATAYDNFVELVANLK	Q8WUM4	1	1	CID		97.63	4.24556e-09	1	1	49		2	948	1894.99	0.726055	59.8833	16171	16171	MS2	11/192	Sample_F_DTT_P18_200SN200.raw
	High	FYNELTEILVR	Q8WUM4	1	1	CID		67.53	3.99125e-06	1	1	48		2	698.877	1396.75	-0.184363	46.3396	12227	12249	MS2	18/112	Sample_F_DTT_P18_200SN200.raw
transferase
P30530	2.01	1	1	894	98.273	5.42725	69.753	Tyrosine-protein kinase receptor UFO OS=Homo sapiens GN=AXL PE=1 SV=3 - [UFO_HUMAN]
	Confidence Icon	Sequence	Protein Accessions	# Proteins	# Protein Groups	Activation Type	Modifications	IonScore	Exp Value	Δ Score	Rank	Identity High	Homology Threshold	Charge	m/z [Da]	MH+ [Da]	ΔM [ppm]	RT [min]	First Scan	Last Scan	MS Order	Ions Matched	Spectrum File	Annotation
	High	LAYQGQDTPEVLMDIGLR	P30530	1	1	CID		60.72	6.73546e-06	1	1	45		2	1010.01	2019.02	-0.482322	48.0389	13054	13054	MS2	8/192	Sample_E_DTT_P18_200SN200.raw
P19440	6.85	3	3	569	61.3718	7.12256	186.73	Gamma-glutamyltranspeptidase 1 OS=Homo sapiens GN=GGT1 PE=1 SV=2 - [GGT1_HUMAN]
	Confidence Icon	Sequence	Protein Accessions	# Proteins	# Protein Groups	Activation Type	Modifications	IonScore	Exp Value	Δ Score	Rank	Identity High	Homology Threshold	Charge	m/z [Da]	MH+ [Da]	ΔM [ppm]	RT [min]	First Scan	Last Scan	MS Order	Ions Matched	Spectrum File	Annotation
	High	DIQAAGGIVTAEDLNNYR	P19440	2	1	CID		126.81	8.73402e-12	1	1	51		2	960.477	1919.95	0.390376	41.1969	10584	10584	MS2	25/196	Sample_F_DTT_P18_200SN200.raw
	High	TAGGWAAASDSR	P19440	2	1	CID		56.99	4.3197e-05	1	1	48		2	575.268	1149.53	-0.551305	21.88	3980	3980	MS2	7/88	Sample_F_DTT_P18_200SN200.raw
	High	FVDVTEVVR	P19440	3	1	CID		54.44	6.61939e-05	0.796296	1	47		2	532.291	1063.58	-2.52185	35.4478	8697	8697	MS2	7/64	Sample_F_DTT_P18_200SN200.raw
P09211	16.67	2	2	210	23.341	5.64307	146.267	Glutathione S-transferase P OS=Homo sapiens GN=GSTP1 PE=1 SV=2 - [GSTP1_HUMAN]
	Confidence Icon	Sequence	Protein Accessions	# Proteins	# Protein Groups	Activation Type	Modifications	IonScore	Exp Value	Δ Score	Rank	Identity High	Homology Threshold	Charge	m/z [Da]	MH+ [Da]	ΔM [ppm]	RT [min]	First Scan	Last Scan	MS Order	Ions Matched	Spectrum File	Annotation
	High	FQDGDLTLYQSNTILR	P09211	1	1	CID		99.57	3.72074e-09	1	1	50		2	942.479	1883.95	0.0240985	42.3249	10950	10950	MS2	11/176	Sample_F_DTT_P18_200SN200.raw
	High	DQQEAALVDMVNDGVEDLR	P09211	1	1	CID		73.34	1.5456e-06	1	1	50	25	2	1058.99	2116.98	-2.27072	51.8874	13909	13909	MS2	12/212	Sample_F_DTT_P18_200SN200.raw
Q6P531	4.26	1	1	493	50.478	6.07471	68.32	Gamma-glutamyltransferase 6 OS=Homo sapiens GN=GGT6 PE=2 SV=2 - [GGT6_HUMAN]
	Confidence Icon	Sequence	Protein Accessions	# Proteins	# Protein Groups	Activation Type	Modifications	IonScore	Exp Value	Δ Score	Rank	Identity High	Homology Threshold	Charge	m/z [Da]	MH+ [Da]	ΔM [ppm]	RT [min]	First Scan	Last Scan	MS Order	Ions Matched	Spectrum File	Annotation
	High	LLVGPTTLAQEGFLVDTPLAR	Q6P531	1	1	CID		68.32	1.10423e-06	1	1	43		2	1106.12	2211.24	-0.170308	52.1586	13986	13986	MS2	13/204	Sample_F_DTT_P18_200SN200.raw
	Confidence Icon	Sequence	Protein Accessions	# Proteins	# Protein Groups	Activation Type	Modifications	IonScore	Exp Value	Δ Score	Rank	Identity High	Homology Threshold	Charge	m/z [Da]	MH+ [Da]	ΔM [ppm]	RT [min]	First Scan	Last Scan	MS Order	Ions Matched	Spectrum File	Annotation
	High	LLVGPTTLAQEGFLVDTPLAR	Q6P531	1	1	CID		68.32	1.10423e-06	1	1	43		2	1106.12	2211.24	-0.170308	52.1586	13986	13986	MS2	13/204	Sample_F_DTT_P18_200SN200.raw
P08263	9.01	2	2	222	25.6147	8.88037	88.9781	Glutathione S-transferase A1 OS=Homo sapiens GN=GSTA1 PE=1 SV=3 - [GSTA1_HUMAN]
P12277	4.46	1	1	381	42.6173	5.59229	101.909	Creatine kinase B-type OS=Homo sapiens GN=CKB PE=1 SV=1 - [KCRB_HUMAN]
	Confidence Icon	Sequence	Protein Accessions	# Proteins	# Protein Groups	Activation Type	Modifications	IonScore	Exp Value	Δ Score	Rank	Identity High	Homology Threshold	Charge	m/z [Da]	MH+ [Da]	ΔM [ppm]	RT [min]	First Scan	Last Scan	MS Order	Ions Matched	Spectrum File	Annotation
	High	LGFSEVELVQMVVDGVK	P12277	1	1	CID		81.04	4.87968e-08	1	1	44		2	924.992	1848.98	-0.375878	57.3361	15768	15768	MS2	16/156	Sample_E_DTT_P18_200SN200.raw
Q93088	14.53	4	4	406	44.9699	7.03467	297.417	Betaine--homocysteine S-methyltransferase 1 OS=Homo sapiens GN=BHMT PE=1 SV=2 - [BHMT1_HUMAN]
	Confidence Icon	Sequence	Protein Accessions	# Proteins	# Protein Groups	Activation Type	Modifications	IonScore	Exp Value	Δ Score	Rank	Identity High	Homology Threshold	Charge	m/z [Da]	MH+ [Da]	ΔM [ppm]	RT [min]	First Scan	Last Scan	MS Order	Ions Matched	Spectrum File	Annotation
	High	ISGQEVNEAAcDIAR	Q93088	1	1	CID	C11(Carbamidomethyl)	87.14	1.33306e-08	1	1	45		2	816.886	1632.76	-0.52289	31.3154	7583	7583	MS2	9/156	Sample_E_DTT_P18_200SN200.raw
	High	VFLQQLEVFMK	Q93088	1	1	CID		71.5	4.53085e-07	0.513889	1	45		2	691.381	1381.76	0.470027	49.944	13625	13625	MS2	7/108	Sample_E_DTT_P18_200SN200.raw
	High	AGPWTPEAAVEHPEAVR	Q93088	1	1	CID		63.73	3.51624e-06	1	1	46		2	908.952	1816.9	-0.346181	31.909	7777	7777	MS2	10/128	Sample_E_DTT_P18_200SN200.raw
	High	QGFIDLPEFPFGLEPR	Q93088	1	1	CID		60.77	6.90962e-06	1	1	46		2	931.478	1861.95	-0.261943	55.698	15318	15318	MS2	7/180	Sample_E_DTT_P18_200SN200.raw
Q16769	26.04	6	6	361	40.8508	6.60986	419.139	Glutaminyl-peptide cyclotransferase OS=Homo sapiens GN=QPCT PE=1 SV=1 - [QPCT_HUMAN]
	Confidence Icon	Sequence	Protein Accessions	# Proteins	# Protein Groups	Activation Type	Modifications	IonScore	Exp Value	Δ Score	Rank	Identity High	Homology Threshold	Charge	m/z [Da]	MH+ [Da]	ΔM [ppm]	RT [min]	First Scan	Last Scan	MS Order	Ions Matched	Spectrum File	Annotation
	High	LQAIEHELHELGLLK	Q16769	1	1	CID		77.11	5.1552e-08	1	1	41		2	871.994	1742.98	0.284024	43.0632	11499	11499	MS2	12/164	Sample_E_DTT_P18_200SN200.raw
	High	SFSNIISTLNPTAK	Q16769	1	1	CID		62.61	4.02984e-06	1	1	45		1	1492.8	1492.8	-3.01361	42.1941	11222	11222	MS2	8/72	Sample_E_DTT_P18_200SN200.raw
	High	HLVLAcHYDSK	Q16769	1	1	CID	C6(Carbamidomethyl)	59.35	7.49134e-06	1	1	45		2	671.832	1342.66	-0.266151	19.8513	3321	3321	MS2	8/80	Sample_E_DTT_P18_200SN200.raw
	High	QIAEGTSISEMWQNDLQPLLIER	Q16769	1	1	CID		55.04	1.89564e-05	1	1	44	18	2	1336.17	2671.34	-1.12445	54.6141	15005	15005	MS2	12/264	Sample_E_DTT_P18_200SN200.raw
	High	MASTPHPPGAR	Q16769	1	1	CID		50.95	0.000116511	0.784314	1	48		2	561.279	1121.55	-0.372661	17.0803	2341	2341	MS2	8/80	Sample_E_DTT_P18_200SN200.raw
	High	VFVGATDSAVPcAMMLELAR	Q16769	1	1	CID	C12(Carbamidomethyl)	50.71	7.30295e-05	1	1	46		3	713.354	2138.05	0.738209	49.7495	13569	13569	MS2	11/152	Sample_E_DTT_P18_200SN200.raw
oxidoreductase
O75874	4.11	1	1	414	46.6295	7.00537	110.66	Isocitrate dehydrogenase [NADP] cytoplasmic OS=Homo sapiens GN=IDH1 PE=1 SV=2 - [IDHC_HUMAN]
	Confidence Icon	Sequence	Protein Accessions	# Proteins	# Protein Groups	Activation Type	Modifications	IonScore	Exp Value	Δ Score	Rank	Identity High	Homology Threshold	Charge	m/z [Da]	MH+ [Da]	ΔM [ppm]	RT [min]	First Scan	Last Scan	MS Order	Ions Matched	Spectrum File	Annotation
	High	GQETSTNPIASIFAWTR	O75874	1	1	CID		102.16	5.38199e-10	1	1	46		2	939.97	1878.93	-1.44817	52.4651	14378	14378	MS2	14/188	Sample_E_DTT_P18_200SN200.raw
P07195	8.08	2	2	334	36.6151	6.04932	119.536	L-lactate dehydrogenase B chain OS=Homo sapiens GN=LDHB PE=1 SV=2 - [LDHB_HUMAN]
	Confidence Icon	Sequence	Protein Accessions	# Proteins	# Protein Groups	Activation Type	Modifications	IonScore	Exp Value	Δ Score	Rank	Identity High	Homology Threshold	Charge	m/z [Da]	MH+ [Da]	ΔM [ppm]	RT [min]	First Scan	Last Scan	MS Order	Ions Matched	Spectrum File	Annotation
	High	SLADELALVDVLEDK	P07195	1	1	CID		66.18	1.75923e-06	1	1	45		2	815.433	1629.86	0.568858	54.5409	14982	14982	MS2	19/112	Sample_E_DTT_P18_200SN200.raw
	High	VIGSGcNLDSAR	P07195;P00338	2	2	CID	C6(Carbamidomethyl)	51.14	5.65311e-05	1	1	45		2	624.804	1248.6	0.0737028	23.0665	4539	4539	MS2	9/108	Sample_E_DTT_P18_200SN200.raw
P00338	13.25	3	3	332	36.6654	8.26514	163.052	L-lactate dehydrogenase A chain OS=Homo sapiens GN=LDHA PE=1 SV=2 - [LDHA_HUMAN]
	Confidence Icon	Sequence	Protein Accessions	# Proteins	# Protein Groups	Activation Type	Modifications	IonScore	Exp Value	Δ Score	Rank	Identity High	Homology Threshold	Charge	m/z [Da]	MH+ [Da]	ΔM [ppm]	RT [min]	First Scan	Last Scan	MS Order	Ions Matched	Spectrum File	Annotation
	High	DLADELALVDVIEDK	P00338	1	1	CID		93.97	2.72589e-09	1	1	45		2	829.43	1657.85	-0.131753	56.532	15547	15547	MS2	20/112	Sample_E_DTT_P18_200SN200.raw
	High	VIGSGcNLDSAR	P07195;P00338	2	2	CID	C6(Carbamidomethyl)	51.14	5.65311e-05	1	1	45		2	624.804	1248.6	0.0737028	23.0665	4539	4539	MS2	9/108	Sample_E_DTT_P18_200SN200.raw
	High	LLIVSNPVDILTYVAWK	P00338	1	1	CID		38.02	0.000157761	1	2	36		3	648.712	1944.12	-0.137795	59.7767	16409	16409	MS2	19/172	Sample_E_DTT_P18_200SN200.raw
P04406	20.6	4	4	335	36.0304	8.45557	245.422	Glyceraldehyde-3-phosphate dehydrogenase OS=Homo sapiens GN=GAPDH PE=1 SV=3 - [G3P_HUMAN]
	Confidence Icon	Sequence	Protein Accessions	# Proteins	# Protein Groups	Activation Type	Modifications	IonScore	Exp Value	Δ Score	Rank	Identity High	Homology Threshold	Charge	m/z [Da]	MH+ [Da]	ΔM [ppm]	RT [min]	First Scan	Last Scan	MS Order	Ions Matched	Spectrum File	Annotation
	High	IISNAScTTNcLAPLAK	P04406	1	1	CID	C7(Carbamidomethyl), C11(Carbamidomethyl)	104.79	1.33919e-09	1	1	51		2	917.464	1833.92	-0.0457855	32.2039	7600	7600	MS2	11/180	Sample_F_DTT_P18_200SN200.raw
	High	LISWYDNEFGYSNR	P04406	1	1	CID		80.39	2.66007e-07	1	1	49		2	882.404	1763.8	-0.833643	43.13	11215	11215	MS2	9/132	Sample_F_DTT_P18_200SN200.raw
	High	LVInGNPITIFQER	P04406	1	1	CID	N4(Deamidated)	68.9	3.27215e-06	0.289855	1	49		2	807.946	1614.89	0.302403	47.0807	12460	12460	MS2	16/144	Sample_F_DTT_P18_200SN200.raw
	High	VIHDNFGIVEGLMTTVHAITATQK	P04406	1	1	CID		62.33	1.52045e-05	1	1	49	18	3	865.791	2595.36	-0.388524	51.7645	13873	13873	MS2	12/260	Sample_F_DTT_P18_200SN200.raw
P08294	16.67	3	3	240	25.8347	6.60986	176.519	Extracellular superoxide dismutase [Cu-Zn] OS=Homo sapiens GN=SOD3 PE=1 SV=2 - [SODE_HUMAN]
	Confidence Icon	Sequence	Protein Accessions	# Proteins	# Protein Groups	Activation Type	Modifications	IonScore	Exp Value	Δ Score	Rank	Identity High	Homology Threshold	Charge	m/z [Da]	MH+ [Da]	ΔM [ppm]	RT [min]	First Scan	Last Scan	MS Order	Ions Matched	Spectrum File	Annotation
	High	LAccVVGVcGPGLWER	P08294	1	1	CID	C3(Carbamidomethyl), C4(Carbamidomethyl), C9(Carbamidomethyl)	53.38	3.69654e-05	1	1	46		2	916.934	1832.86	-0.211843	40.7749	10771	10771	MS2	19/120	Sample_E_DTT_P18_200SN200.raw
	High	VTGVVLFR	P08294	1	1	CID		51.83	1.44352e-05	1	1	40		2	445.777	890.546	-0.0419227	33.4047	8306	8306	MS2	5/56	Sample_E_DTT_P18_200SN200.raw
	High	AGLAASLAGPHSIVGR	P08294	1	1	CID		46.1	0.000104325	1	1	43		2	738.918	1476.83	-0.280948	31.3485	7593	7593	MS2	20/120	Sample_E_DTT_P18_200SN200.raw
O00391	5.09	4	3	747	82.5255	8.92432	210.97	Sulfhydryl oxidase 1 OS=Homo sapiens GN=QSOX1 PE=1 SV=3 - [QSOX1_HUMAN]
	Confidence Icon	Sequence	Protein Accessions	# Proteins	# Protein Groups	Activation Type	Modifications	IonScore	Exp Value	Δ Score	Rank	Identity High	Homology Threshold	Charge	m/z [Da]	MH+ [Da]	ΔM [ppm]	RT [min]	First Scan	Last Scan	MS Order	Ions Matched	Spectrum File	Annotation
	High	LDVPVWDVEATLNFLK	O00391	1	1	CID		78.25	9.80034e-08	1	1	45		2	930	1858.99	-1.36744	59.1888	16254	16254	MS2	19/132	Sample_E_DTT_P18_200SN200.raw
	High	LDVPVWDVEATLNFLK	O00391	1	1	CID		61.71	4.14835e-06	1	1	44		3	620.337	1859	0.529604	59.1922	16255	16255	MS2	10/132	Sample_E_DTT_P18_200SN200.raw
	High	VPVLMESR	O00391	1	1	CID		50.78	0.000122416	0.784314	1	48		2	465.758	930.508	0.357804	27.2651	6107	6107	MS2	5/56	Sample_E_DTT_P18_200SN200.raw
	High	FGVTDFPScYLLFR	O00391	1	1	CID	C9(Carbamidomethyl)	50.24	8.84732e-05	1	1	46		2	861.422	1721.84	0.475121	52.8518	14488	14488	MS2	7/104	Sample_E_DTT_P18_200SN200.raw
P54802	32.17	19	16	743	82.1146	6.53662	1058.5	Alpha-N-acetylglucosaminidase OS=Homo sapiens GN=NAGLU PE=1 SV=1 - [ANAG_HUMAN]
	Confidence Icon	Sequence	Protein Accessions	# Proteins	# Protein Groups	Activation Type	Modifications	IonScore	Exp Value	Δ Score	Rank	Identity High	Homology Threshold	Charge	m/z [Da]	MH+ [Da]	ΔM [ppm]	RT [min]	First Scan	Last Scan	MS Order	Ions Matched	Spectrum File	Annotation
	High	AAAVSEAEADFYEQNSR	P54802	1	1	CID		98.8	6.39355e-10	1	1	43		2	929.416	1857.82	-0.548541	33.7129	8419	8419	MS2	22/140	Sample_E_DTT_P18_200SN200.raw
	High	LLVLDLFAESQPVYTR	P54802	1	1	CID		84.91	1.35597e-08	1	1	43		2	932.514	1864.02	-0.730732	54.3105	14913	14913	MS2	21/140	Sample_E_DTT_P18_200SN200.raw
	High	SFGMTPVLPAFAGHVPEAVTR	P54802	1	1	CID		77.49	1.23875e-07	1	1	45		2	1092.57	2184.12	-1.29394	43.8969	11766	11766	MS2	10/160	Sample_E_DTT_P18_200SN200.raw
	High	LLVLDLFAESQPVYTR	P54802	1	1	CID		74.33	1.54971e-07	1	1	43		3	622.012	1864.02	-0.115813	54.3552	14927	14927	MS2	9/140	Sample_E_DTT_P18_200SN200.raw
	High	LLGPGPAADFSVSVER	P54802	1	1	CID		70.21	7.19361e-07	1	1	45		2	807.927	1614.85	-0.687075	40.2281	10598	10598	MS2	12/120	Sample_E_DTT_P18_200SN200.raw
	High	DFcGcHVAWSGSQLR	P54802	1	1	CID	C3(Carbamidomethyl), C5(Carbamidomethyl)	69.3	5.757e-07	1	1	43		2	890.388	1779.77	-0.119607	33.1906	8230	8230	MS2	18/120	Sample_E_DTT_P18_200SN200.raw
	High	SDVFEAWR	P54802	1	1	CID		68.84	8.68604e-07	0.84058	1	45		2	505.241	1009.47	0.0418205	37.0957	9581	9581	MS2	7/56	Sample_E_DTT_P18_200SN200.raw
	High	KDPVPDLAAWVTSFAAR	P54802	1	1	CID		67.27	1.34062e-06	1	1	45		2	922.488	1843.97	-1.16386	52.097	14269	14269	MS2	9/192	Sample_E_DTT_P18_200SN200.raw
	High	LLLTSAPSLATSPAFR	P54802	1	1	CID		64.76	9.85875e-07	1	1	41		2	822.97	1644.93	-0.0479872	42.6557	11365	11365	MS2	8/120	Sample_E_DTT_P18_200SN200.raw
	High	NVFQLEQAFVLSK	P54802	1	1	CID		63.69	2.60813e-06	1	1	44		2	761.917	1522.83	0.0751134	47.6705	12939	12939	MS2	10/144	Sample_E_DTT_P18_200SN200.raw
	High	AGGVLAYELLPALDEVLASDSR	P54802	1	1	CID		63.14	2.1838e-06	1	1	43		2	1130.1	2259.19	0.321487	60.0185	16470	16470	MS2	8/168	Sample_E_DTT_P18_200SN200.raw
	High	DPVPDLAAWVTSFAAR	P54802	1	1	CID		61.64	5.55245e-06	1	1	46		2	858.44	1715.87	-0.895447	60.1435	16503	16503	MS2	11/120	Sample_E_DTT_P18_200SN200.raw
	High	QLAGLVANYYTPR	P54802	1	1	CID		61.06	6.03241e-06	1	1	45		2	733.393	1465.78	-0.332128	37.8241	9817	9817	MS2	8/144	Sample_E_DTT_P18_200SN200.raw
	High	FLLGSWLEQAR	P54802	1	1	CID		59.19	9.82104e-06	0.813559	1	46		2	660.359	1319.71	0.669957	47.6937	12946	12946	MS2	9/88	Sample_E_DTT_P18_200SN200.raw
	High	YQLTLWGPEGNILDYANK	P54802	1	1	CID		58.94	1.05306e-05	1	1	46		2	1048.03	2095.05	-1.37125	51.1103	13978	13978	MS2	22/200	Sample_E_DTT_P18_200SN200.raw
	High	LFLEALVDSVAQGIPFQQHQFDK	P54802	1	1	CID		52.02	2.98328e-05	1	1	43		3	877.459	2630.36	-0.0494448	57.9761	15937	15937	MS2	9/220	Sample_E_DTT_P18_200SN200.raw
	High	LLLTSAPSLATSPAFR	P54802	1	1	CID		49.46	3.34058e-05	1	1	41		3	548.982	1644.93	-0.241687	42.7186	11386	11386	MS2	10/120	Sample_E_DTT_P18_200SN200.raw
	High	GSTGVAAAAGLHR	P54802	1	1	CID		47.62	0.000152224	0.791667	1	46		2	584.315	1167.62	0.114055	20.1106	3420	3420	MS2	8/96	Sample_E_DTT_P18_200SN200.raw
	High	LFLEALVDSVAQGIPFQQHQFDK	P54802	1	1	CID		44.42	0.000173477	1	1	43		2	1315.68	2630.36	-1.78464	58.0514	15957	15957	MS2	10/220	Sample_E_DTT_P18_200SN200.raw
P10599	12.38	1	1	105	11.7297	4.91943	85.9832	Thioredoxin OS=Homo sapiens GN=TXN PE=1 SV=3 - [THIO_HUMAN]
	Confidence Icon	Sequence	Protein Accessions	# Proteins	# Protein Groups	Activation Type	Modifications	IonScore	Exp Value	Δ Score	Rank	Identity High	Homology Threshold	Charge	m/z [Da]	MH+ [Da]	ΔM [ppm]	RT [min]	First Scan	Last Scan	MS Order	Ions Matched	Spectrum File	Annotation
	High	TAFQEALDAAGDK	P10599	1	1	CID		73.34	1.34863e-06	0.808219	1	49		2	668.822	1336.64	-0.840079	34.9135	8516	8516	MS2	18/132	Sample_F_DTT_P18_200SN200.raw
P22352	15.49	3	3	226	25.5369	8.1333	171.848	Glutathione peroxidase 3 OS=Homo sapiens GN=GPX3 PE=1 SV=2 - [GPX3_HUMAN]
	Confidence Icon	Sequence	Protein Accessions	# Proteins	# Protein Groups	Activation Type	Modifications	IonScore	Exp Value	Δ Score	Rank	Identity High	Homology Threshold	Charge	m/z [Da]	MH+ [Da]	ΔM [ppm]	RT [min]	First Scan	Last Scan	MS Order	Ions Matched	Spectrum File	Annotation
	High	FLVGPDGIPIMR	P22352	1	1	CID		54.12	8.98438e-05	0.740741	1	48		2	657.864	1314.72	-2.70536	44.284	11585	11585	MS2	7/88	Sample_F_DTT_P18_200SN200.raw
	High	MDILSYMR	P22352	1	1	CID		52.86	8.41111e-05	1	1	47		2	514.749	1028.49	0.240046	42.2475	10925	10925	MS2	7/56	Sample_F_DTT_P18_200SN200.raw
	High	NScPPTSELLGTSDR	P22352	1	1	CID	C3(Carbamidomethyl)	52.85	0.00012529	1	1	49		2	817.377	1633.75	-0.741349	30.3881	6984	6984	MS2	10/168	Sample_F_DTT_P18_200SN200.raw
Q06830	14.57	3	3	199	22.0963	8.1333	117.572	Peroxiredoxin-1 OS=Homo sapiens GN=PRDX1 PE=1 SV=1 - [PRDX1_HUMAN]
	Confidence Icon	Sequence	Protein Accessions	# Proteins	# Protein Groups	Activation Type	Modifications	IonScore	Exp Value	Δ Score	Rank	Identity High	Homology Threshold	Charge	m/z [Da]	MH+ [Da]	ΔM [ppm]	RT [min]	First Scan	Last Scan	MS Order	Ions Matched	Spectrum File	Annotation
	High	LVQAFQFTDK	Q06830	1	1	CID		56.92	1.52427e-05	1	1	45		2	598.818	1196.63	-1.85481	34.6814	8765	8765	MS2	16/100	Sample_E_DTT_P18_200SN200.raw
	High	QITVNDLPVGR	Q06830	1	1	CID		56.19	1.51475e-05	1	1	44		2	606.341	1211.67	-0.468481	33.3344	8282	8282	MS2	8/120	Sample_E_DTT_P18_200SN200.raw
	High	GLFIIDDK	Q06830	1	1	CID		46.71	0.00012265	0.744681	1	44		2	460.758	920.508	-0.43659	38.5944	10074	10074	MS2	10/56	Sample_E_DTT_P18_200SN200.raw
P00352	2.99	1	1	501	54.827	6.72705	96.7657	Retinal dehydrogenase 1 OS=Homo sapiens GN=ALDH1A1 PE=1 SV=2 - [AL1A1_HUMAN]
	Confidence Icon	Sequence	Protein Accessions	# Proteins	# Protein Groups	Activation Type	Modifications	IonScore	Exp Value	Δ Score	Rank	Identity High	Homology Threshold	Charge	m/z [Da]	MH+ [Da]	ΔM [ppm]	RT [min]	First Scan	Last Scan	MS Order	Ions Matched	Spectrum File	Annotation
	High	LYSNAYLNDLAGcIK	P00352	1	1	CID	C13(Carbamidomethyl)	89.79	8.92111e-09	1	1	46		2	857.927	1714.85	0.376989	42.8723	11437	11437	MS2	19/156	Sample_E_DTT_P18_200SN200.raw
lyase
P04075	1.92	2	1	364	39.3953	8.08936	69.6666	Fructose-bisphosphate aldolase A OS=Homo sapiens GN=ALDOA PE=1 SV=2 - [ALDOA_HUMAN]
	Confidence Icon	Sequence	Protein Accessions	# Proteins	# Protein Groups	Activation Type	Modifications	IonScore	Exp Value	Δ Score	Rank	Identity High	Homology Threshold	Charge	m/z [Da]	MH+ [Da]	ΔM [ppm]	RT [min]	First Scan	Last Scan	MS Order	Ions Matched	Spectrum File	Annotation
	High	VLAAVYK	P04075	3	1	CID		44.68	0.000107229	0.444444	1	41		1	763.471	763.471	0.0421582	22.6317	4375	4375	MS2	8/24	Sample_E_DTT_P18_200SN200.raw
	High	VLAAVYK	P04075	3	1	CID		42.98	0.000158603	0.325581	1	41		2	382.239	763.471	-0.535064	22.6107	4367	4367	MS2	5/48	Sample_E_DTT_P18_200SN200.raw
P05062	5.49	3	2	364	39.4481	7.86963	126.825	Fructose-bisphosphate aldolase B OS=Homo sapiens GN=ALDOB PE=1 SV=2 - [ALDOB_HUMAN]
	Confidence Icon	Sequence	Protein Accessions	# Proteins	# Protein Groups	Activation Type	Modifications	IonScore	Exp Value	Δ Score	Rank	Identity High	Homology Threshold	Charge	m/z [Da]	MH+ [Da]	ΔM [ppm]	RT [min]	First Scan	Last Scan	MS Order	Ions Matched	Spectrum File	Annotation
	High	LDQGGAPLAGTNK	P05062	1	1	CID		60.07	2.21895e-05	1	1	48		2	621.326	1241.65	-2.47894	22.0234	4032	4032	MS2	17/136	Sample_F_DTT_P18_200SN200.raw
	High	VLAAVYK	P05062	3	1	CID		47.79	8.15072e-05	0.1875	1	42		2	382.239	763.47	-1.97406	22.69	4272	4272	MS2	6/48	Sample_F_DTT_P18_200SN200.raw
	High	VLAAVYK	P05062	3	1	CID		44.82	0.000161509	0.444444	1	42		1	763.471	763.471	-0.677341	22.7233	4283	4283	MS2	8/24	Sample_F_DTT_P18_200SN200.raw
P06733	9.22	3	3	434	47.1393	7.38623	149.464	Alpha-enolase OS=Homo sapiens GN=ENO1 PE=1 SV=2 - [ENOA_HUMAN]
	Confidence Icon	Sequence	Protein Accessions	# Proteins	# Protein Groups	Activation Type	Modifications	IonScore	Exp Value	Δ Score	Rank	Identity High	Homology Threshold	Charge	m/z [Da]	MH+ [Da]	ΔM [ppm]	RT [min]	First Scan	Last Scan	MS Order	Ions Matched	Spectrum File	Annotation
	High	GNPTVEVDLFTSK	P06733	1	1	CID		84.86	9.86295e-08	0.411765	1	50		2	703.862	1406.72	-0.0122113	38.4412	9691	9691	MS2	10/140	Sample_F_DTT_P18_200SN200.raw
	High	VNQIGSVTESLQAcK	P06733	1	1	CID	C14(Carbamidomethyl)	63	1.89699e-05	1	2	51	26	2	817.413	1633.82	-1.57303	32.0948	7564	7564	MS2	12/164	Sample_F_DTT_P18_200SN200.raw
	High	YISPDQLADLYK	P06733	1	1	CID		51.81	0.000179295	1	1	49		2	713.367	1425.73	-0.128793	42.2001	10910	10910	MS2	16/112	Sample_F_DTT_P18_200SN200.raw
cell adhesion molecule
P04004	5.65	2	2	478	54.2712	5.79541	157.404	Vitronectin OS=Homo sapiens GN=VTN PE=1 SV=1 - [VTNC_HUMAN]
	Confidence Icon	Sequence	Protein Accessions	# Proteins	# Protein Groups	Activation Type	Modifications	IonScore	Exp Value	Δ Score	Rank	Identity High	Homology Threshold	Charge	m/z [Da]	MH+ [Da]	ΔM [ppm]	RT [min]	First Scan	Last Scan	MS Order	Ions Matched	Spectrum File	Annotation
	High	DVWGIEGPIDAAFTR	P04004	1	1	CID		68.44	1.52528e-06	1	1	47		2	823.912	1646.82	-0.346875	52.0302	14250	14250	MS2	13/112	Sample_E_DTT_P18_200SN200.raw
	High	FEDGVLDPDYPR	P04004	1	1	CID		60.56	5.01043e-06	1	1	44		2	711.83	1422.65	-0.285002	36.69	9443	9443	MS2	7/88	Sample_E_DTT_P18_200SN200.raw
ligase
Q99816	2.56	1	1	390	43.9165	6.45557	77.4514	Tumor susceptibility gene 101 protein OS=Homo sapiens GN=TSG101 PE=1 SV=2 - [TS101_HUMAN]
	Confidence Icon	Sequence	Protein Accessions	# Proteins	# Protein Groups	Activation Type	Modifications	IonScore	Exp Value	Δ Score	Rank	Identity High	Homology Threshold	Charge	m/z [Da]	MH+ [Da]	ΔM [ppm]	RT [min]	First Scan	Last Scan	MS Order	Ions Matched	Spectrum File	Annotation
	High	ASLISAVSDK	Q99816	1	1	CID		48.31	0.000162328	0.75	1	47		2	495.777	990.546	-0.773613	28.4391	6545	6545	MS2	14/72	Sample_E_DTT_P18_200SN200.raw
Q8WVV5	2.1	1	1	523	59.0322	6.01123	66.1021	Butyrophilin subfamily 2 member A2 OS=Homo sapiens GN=BTN2A2 PE=2 SV=2 - [BT2A2_HUMAN]
	Confidence Icon	Sequence	Protein Accessions	# Proteins	# Protein Groups	Activation Type	Modifications	IonScore	Exp Value	Δ Score	Rank	Identity High	Homology Threshold	Charge	m/z [Da]	MH+ [Da]	ΔM [ppm]	RT [min]	First Scan	Last Scan	MS Order	Ions Matched	Spectrum File	Annotation
	High	SQFSPAVFVYK	Q8WVV5	2	1	CID		48.41	0.000138443	1	1	46		2	636.835	1272.66	-0.0489179	38.293	9975	9975	MS2	9/116	Sample_E_DTT_P18_200SN200.raw
	Confidence Icon	Sequence	Protein Accessions	# Proteins	# Protein Groups	Activation Type	Modifications	IonScore	Exp Value	Δ Score	Rank	Identity High	Homology Threshold	Charge	m/z [Da]	MH+ [Da]	ΔM [ppm]	RT [min]	First Scan	Last Scan	MS Order	Ions Matched	Spectrum File	Annotation
	High	SQFSPAVFVYK	Q8WVV5	2	1	CID		48.41	0.000138443	1	1	46		2	636.835	1272.66	-0.0489179	38.293	9975	9975	MS2	9/116	Sample_E_DTT_P18_200SN200.raw
O75144	8.61	2	2	302	33.3277	5.31299	119.407	ICOS ligand OS=Homo sapiens GN=ICOSLG PE=1 SV=2 - [ICOSL_HUMAN]
nucleic acid binding
Q96Q42	0.36	1	1	1657	183.518	6.26514	66.996	Alsin OS=Homo sapiens GN=ALS2 PE=1 SV=2 - [ALS2_HUMAN]
	Confidence Icon	Sequence	Protein Accessions	# Proteins	# Protein Groups	Activation Type	Modifications	IonScore	Exp Value	Δ Score	Rank	Identity High	Homology Threshold	Charge	m/z [Da]	MH+ [Da]	ΔM [ppm]	RT [min]	First Scan	Last Scan	MS Order	Ions Matched	Spectrum File	Annotation
	High	SLVILK	Q96Q42	1	1	CID		48.61	1.99695e-05	0.55102	1	36		2	336.737	672.466	0.68055	29.0547	6520	6520	MS2	5/40	Sample_F_DTT_P18_200SN200.raw
P10153	10.56	2	1	161	18.3421	8.73389	133.162	Non-secretory ribonuclease OS=Homo sapiens GN=RNASE2 PE=1 SV=2 - [RNAS2_HUMAN]
	Confidence Icon	Sequence	Protein Accessions	# Proteins	# Protein Groups	Activation Type	Modifications	IonScore	Exp Value	Δ Score	Rank	Identity High	Homology Threshold	Charge	m/z [Da]	MH+ [Da]	ΔM [ppm]	RT [min]	First Scan	Last Scan	MS Order	Ions Matched	Spectrum File	Annotation
	High	YAQTPANmFYIVAcDNR	P10153	1	1	CID	M8(Oxidation), C14(Carbamidomethyl)	81.55	3.46422e-08	1	1	43		2	1025.46	2049.91	-0.814766	38.1027	9912	9912	MS2	14/184	Sample_E_DTT_P18_200SN200.raw
	High	YAQTPANMFYIVAcDNR	P10153	1	1	CID	C14(Carbamidomethyl)	66.47	9.01696e-07	1	1	43		2	1017.46	2033.92	-0.500461	44.7726	12045	12045	MS2	14/184	Sample_E_DTT_P18_200SN200.raw
P07998	17.95	2	2	156	17.6327	8.79248	93.484	Ribonuclease pancreatic OS=Homo sapiens GN=RNASE1 PE=1 SV=4 - [RNAS1_HUMAN]
	Confidence Icon	Sequence	Protein Accessions	# Proteins	# Protein Groups	Activation Type	Modifications	IonScore	Exp Value	Δ Score	Rank	Identity High	Homology Threshold	Charge	m/z [Da]	MH+ [Da]	ΔM [ppm]	RT [min]	First Scan	Last Scan	MS Order	Ions Matched	Spectrum File	Annotation
	High	YPNcAYR	P07998	1	1	CID	C4(Carbamidomethyl)	45.78	0.00018629	0.782609	1	43		2	472.208	943.41	0.549281	19.3455	3074	3074	MS2	6/64	Sample_F_DTT_P18_200SN200.raw
	High	QHMDSDSSPSSSSTYcNQMMR	P07998	1	1	CID	C16(Carbamidomethyl)	40.33	0.00019	0.65	1	38		3	812.648	2435.93	-1.25911	25.2501	5181	5181	MS2	7/240	Sample_F_DTT_P18_200SN200.raw
signaling molecule
P01023	1.97	2	2	1474	163.189	6.41748	115.8	Alpha-2-macroglobulin OS=Homo sapiens GN=A2M PE=1 SV=2 - [A2MG_HUMAN]
	Confidence Icon	Sequence	Protein Accessions	# Proteins	# Protein Groups	Activation Type	Modifications	IonScore	Exp Value	Δ Score	Rank	Identity High	Homology Threshold	Charge	m/z [Da]	MH+ [Da]	ΔM [ppm]	RT [min]	First Scan	Last Scan	MS Order	Ions Matched	Spectrum File	Annotation
	High	DMYSFLEDMGLK	P01023	1	1	CID		55.24	1.19691e-05	1	1	43		2	724.826	1448.64	0.612675	57.3488	15773	15773	MS2	7/88	Sample_E_DTT_P18_200SN200.raw
	High	AFQPFFVELTMPYSVIR	P01023	1	1	CID		50.6	6.61932e-05	1	1	45		2	1023.03	2045.06	-0.539731	57.1988	15731	15731	MS2	19/184	Sample_E_DTT_P18_200SN200.raw
P02671	1.96	1	1	866	94.9144	6.01123	86.3132	Fibrinogen alpha chain OS=Homo sapiens GN=FGA PE=1 SV=2 - [FIBA_HUMAN]
	Confidence Icon	Sequence	Protein Accessions	# Proteins	# Protein Groups	Activation Type	Modifications	IonScore	Exp Value	Δ Score	Rank	Identity High	Homology Threshold	Charge	m/z [Da]	MH+ [Da]	ΔM [ppm]	RT [min]	First Scan	Last Scan	MS Order	Ions Matched	Spectrum File	Annotation
	High	NNSPYEIENGVVWVSFR	P02671	1	1	CID		50.54	8.12434e-05	1	1	46	18	2	1005.49	2009.98	2.5328	47.2656	12816	12816	MS2	11/192	Sample_E_DTT_P18_200SN200.raw
P39059	2.45	3	3	1388	141.632	4.99561	125.317	Collagen alpha-1(XV) chain OS=Homo sapiens GN=COL15A1 PE=1 SV=2 - [COFA1_HUMAN]
	Confidence Icon	Sequence	Protein Accessions	# Proteins	# Protein Groups	Activation Type	Modifications	IonScore	Exp Value	Δ Score	Rank	Identity High	Homology Threshold	Charge	m/z [Da]	MH+ [Da]	ΔM [ppm]	RT [min]	First Scan	Last Scan	MS Order	Ions Matched	Spectrum File	Annotation
	High	GGVLFAITDAFQK	P39059	1	1	CID		70.5	1.83598e-06	1	1	48		2	683.871	1366.73	-1.50478	47.923	12716	12716	MS2	10/100	Sample_F_DTT_P18_200SN200.raw
	High	DFAISVVVKPSSTR	P39059	1	1	CID		55.57	4.47891e-05	1	1	47		2	753.419	1505.83	-0.951737	35.0847	8575	8575	MS2	7/124	Sample_F_DTT_P18_200SN200.raw
	High	VIYLGLR	P39059	1	1	CID		44.16	7.866e-05	0.704545	1	38		2	417.265	833.523	-1.22165	33.547	8051	8051	MS2	6/48	Sample_F_DTT_P18_200SN200.raw
P12109	6.23	5	5	1028	108.462	5.42725	332.929	Collagen alpha-1(VI) chain OS=Homo sapiens GN=COL6A1 PE=1 SV=3 - [CO6A1_HUMAN]
	Confidence Icon	Sequence	Protein Accessions	# Proteins	# Protein Groups	Activation Type	Modifications	IonScore	Exp Value	Δ Score	Rank	Identity High	Homology Threshold	Charge	m/z [Da]	MH+ [Da]	ΔM [ppm]	RT [min]	First Scan	Last Scan	MS Order	Ions Matched	Spectrum File	Annotation
	High	LLLFSDGNSQGATPAAIEK	P12109	1	1	CID		91.04	2.74285e-08	1	1	50		2	966.507	1932.01	-0.82629	40.7245	10429	10429	MS2	16/188	Sample_F_DTT_P18_200SN200.raw
	High	TAEYDVAYGESHLFR	P12109	1	1	CID		80.17	2.52904e-07	1	1	49		2	879.41	1757.81	-0.391306	35.8649	8839	8839	MS2	10/112	Sample_F_DTT_P18_200SN200.raw
	High	ENYAELLEDAFLK	P12109	1	1	CID		72.12	2.01928e-06	0.541667	1	50		2	777.889	1554.77	0.949637	54.9181	14803	14810	MS2	11/140	Sample_F_DTT_P18_200SN200.raw
	High	VPSYQALLR	P12109	1	1	CID		53.04	7.87099e-05	0.792453	1	47		2	523.803	1046.6	-0.281558	34.034	8216	8216	MS2	8/80	Sample_F_DTT_P18_200SN200.raw
	High	QVNEPHIR	P12109	1	1	CID		51.62	0.00012499	0.692308	1	47		2	496.767	992.528	0.335662	17.0152	2312	2312	MS2	7/84	Sample_F_DTT_P18_200SN200.raw
P02751	5.91	11	9	2386	262.46	5.70654	557.561	Fibronectin OS=Homo sapiens GN=FN1 PE=1 SV=4 - [FINC_HUMAN]
	Confidence Icon	Sequence	Protein Accessions	# Proteins	# Protein Groups	Activation Type	Modifications	IonScore	Exp Value	Δ Score	Rank	Identity High	Homology Threshold	Charge	m/z [Da]	MH+ [Da]	ΔM [ppm]	RT [min]	First Scan	Last Scan	MS Order	Ions Matched	Spectrum File	Annotation
	High	LLcQcLGFGSGHFR	P02751	1	1	CID	C3(Carbamidomethyl), C5(Carbamidomethyl)	81.31	2.46289e-07	1	1	50		2	826.395	1651.78	-0.73816	34.1228	8247	8247	MS2	9/144	Sample_F_DTT_P18_200SN200.raw
	High	DLQFVEVTDVK	P02751	1	1	CID		77.5	4.80135e-07	0.871795	1	49		2	646.84	1292.67	-0.23213	40.4606	10348	10348	MS2	9/112	Sample_F_DTT_P18_200SN200.raw
	High	EESPLLIGQQSTVSDVPR	P02751	1	1	CID		68.72	4.20957e-06	1	1	50		2	978.007	1955.01	-0.810215	38.0601	9567	9567	MS2	11/172	Sample_F_DTT_P18_200SN200.raw
	High	NLQPASEYTVSLVAIK	P02751	1	1	CID		65.5	5.70723e-06	1	1	48		2	866.978	1732.95	0.113113	41.0226	10526	10533	MS2	13/180	Sample_F_DTT_P18_200SN200.raw
	High	EYLGAIcScTcFGGQR	P02751	1	1	CID	C7(Carbamidomethyl), C9(Carbamidomethyl), C11(Carbamidomethyl)	62.56	6.62778e-06	1	1	46		2	939.9	1878.79	-0.0744351	36.4331	9028	9048	MS2	9/124	Sample_F_DTT_P18_200SN200.raw
	High	DLQFVEVTDVK	P02751	1	1	CID		60.8	2.44539e-05	0.721311	1	49		1	1292.67	1292.67	-1.11884	40.5416	10373	10373	MS2	7/56	Sample_F_DTT_P18_200SN200.raw
	High	VPGTSTSATLTGLTR	P02751	1	1	CID		60.16	2.1638e-05	1	1	48		2	731.398	1461.79	-1.58132	31.3436	7314	7314	MS2	8/112	Sample_F_DTT_P18_200SN200.raw
	High	ITYGETGGNSPVQEFTVPGSK	P02751	1	1	CID		58.59	5.94934e-05	1	1	51	25	2	1084.53	2168.05	-1.8509	37.8466	9495	9495	MS2	9/208	Sample_F_DTT_P18_200SN200.raw
	High	LGVRPSQGGEAPR	P02751	1	1	CID		53.58	9.27492e-05	1	1	48		2	662.36	1323.71	0.526757	18.0282	2636	2636	MS2	9/132	Sample_F_DTT_P18_200SN200.raw
	High	FLATTPNSLLVSWQPPR	P02751	1	1	CID		52.11	0.000126111	1	1	48	17	2	964.026	1927.04	0.283207	47.4549	12573	12573	MS2	8/168	Sample_F_DTT_P18_200SN200.raw
	High	LGVRPSQGGEAPR	P02751	1	1	CID		47.25	0.000338115	1	1	47		3	441.909	1323.71	-0.175037	17.9998	2627	2627	MS2	7/132	Sample_F_DTT_P18_200SN200.raw
P07996	0.94	1	1	1170	129.3	4.94482	69.257	Thrombospondin-1 OS=Homo sapiens GN=THBS1 PE=1 SV=2 - [TSP1_HUMAN]
	Confidence Icon	Sequence	Protein Accessions	# Proteins	# Protein Groups	Activation Type	Modifications	IonScore	Exp Value	Δ Score	Rank	Identity High	Homology Threshold	Charge	m/z [Da]	MH+ [Da]	ΔM [ppm]	RT [min]	First Scan	Last Scan	MS Order	Ions Matched	Spectrum File	Annotation
	High	TIVTTLQDSIR	P07996	1	1	CID		52.82	3.34334e-05	1	1	45		2	623.854	1246.7	-0.350261	37.2076	9618	9618	MS2	8/96	Sample_E_DTT_P18_200SN200.raw
Q99988	5.19	1	1	308	34.1328	9.65674	64.66	Growth/differentiation factor 15 OS=Homo sapiens GN=GDF15 PE=1 SV=2 - [GDF15_HUMAN]
	Confidence Icon	Sequence	Protein Accessions	# Proteins	# Protein Groups	Activation Type	Modifications	IonScore	Exp Value	Δ Score	Rank	Identity High	Homology Threshold	Charge	m/z [Da]	MH+ [Da]	ΔM [ppm]	RT [min]	First Scan	Last Scan	MS Order	Ions Matched	Spectrum File	Annotation
	High	ASLEDLGWADWVLSPR	Q99988	1	1	CID		64.66	1.24652e-05	0.707692	1	50		2	907.958	1814.91	0.405135	55.7032	15034	15034	MS2	12/120	Sample_F_DTT_P18_200SN200.raw
P05109	8.6	1	1	93	10.8276	7.03467	67.9898	Protein S100-A8 OS=Homo sapiens GN=S100A8 PE=1 SV=1 - [S10A8_HUMAN]
	Confidence Icon	Sequence	Protein Accessions	# Proteins	# Protein Groups	Activation Type	Modifications	IonScore	Exp Value	Δ Score	Rank	Identity High	Homology Threshold	Charge	m/z [Da]	MH+ [Da]	ΔM [ppm]	RT [min]	First Scan	Last Scan	MS Order	Ions Matched	Spectrum File	Annotation
	High	GNFHAVYR	P05109	1	1	CID		47.74	0.000164061	1	1	46		2	482.243	963.48	0.114747	17.9978	2648	2648	MS2	6/80	Sample_E_DTT_P18_200SN200.raw
P01133	18.31	18	16	1207	133.906	5.84619	1086.32	Pro-epidermal growth factor OS=Homo sapiens GN=EGF PE=1 SV=2 - [EGF_HUMAN]
	Confidence Icon	Sequence	Protein Accessions	# Proteins	# Protein Groups	Activation Type	Modifications	IonScore	Exp Value	Δ Score	Rank	Identity High	Homology Threshold	Charge	m/z [Da]	MH+ [Da]	ΔM [ppm]	RT [min]	First Scan	Last Scan	MS Order	Ions Matched	Spectrum File	Annotation
	High	FIFWSSEVAGSLYR	P01133	1	1	CID		100.8	8.1097e-10	1	1	46		2	831.42	1661.83	-0.250911	48.8658	13305	13458	MS2	10/104	Sample_E_DTT_P18_200SN200.raw
	High	IESSSLQGLGR	P01133	1	1	CID		78.22	1.6422e-07	0.705128	1	47		2	573.809	1146.61	-1.17594	27.1394	6060	6060	MS2	10/96	Sample_E_DTT_P18_200SN200.raw
	High	TcLALDGHQLLAGGEVDLK	P01133	1	1	CID	C2(Carbamidomethyl)	76.64	1.53907e-07	1	1	45		2	1005.52	2010.03	-0.322059	40.4688	10676	10676	MS2	21/184	Sample_E_DTT_P18_200SN200.raw
	High	QSVIEmANLDGSK	P01133	1	1	CID	M6(Oxidation)	73.53	3.59323e-07	1	1	46		2	704.344	1407.68	1.2269	28.0769	6410	6410	MS2	9/144	Sample_E_DTT_P18_200SN200.raw
	High	IDTEGTNYEQLVVDAGVSVIMDFHYNEK	P01133	1	1	CID		67.11	1.13804e-06	1	1	44		3	1062.84	3186.5	3.3059	65.3577	17803	17803	MS2	21/300	Sample_E_DTT_P18_200SN200.raw
	High	YcEDVNEcAFWNHGcTLGcK	P01133	1	1	CID	C2(Carbamidomethyl), C8(Carbamidomethyl), C15(Carbamidomethyl), C19(Carbamidomethyl)	66.94	1.21381e-07	1	1	34		2	1260.49	2519.98	-1.04472	35.7056	9114	9114	MS2	9/208	Sample_E_DTT_P18_200SN200.raw
	High	YPANVAVDPVER	P01133	1	1	CID		64.89	3.16231e-06	0.8	1	46		2	665.343	1329.68	-0.376972	29.5021	6937	7017	MS2	8/120	Sample_E_DTT_P18_200SN200.raw
	High	LIEEGVDVPEGLAVDWIGR	P01133	1	1	CID		61.37	4.15791e-06	1	1	44		2	1034.04	2067.07	-0.397919	51.0857	13970	13970	MS2	8/144	Sample_E_DTT_P18_200SN200.raw
	High	ITAVSLDVLDKR	P01133	1	1	CID		60.54	3.3557e-06	1	1	42		2	665.39	1329.77	-0.81269	34.6118	8741	8741	MS2	10/92	Sample_E_DTT_P18_200SN200.raw
	High	EGSNSLIcScDYDGGSVHISK	P01133	1	1	CID	C8(Carbamidomethyl), C10(Carbamidomethyl)	55.2	7.54988e-06	1	1	40		2	1142.99	2284.98	-1.15984	31.7585	7729	7729	MS2	10/228	Sample_E_DTT_P18_200SN200.raw
	High	LIEEGVDVPEGLAVDWIGR	P01133	1	1	CID		54.59	1.80719e-05	1	1	44		3	689.697	2067.08	0.510922	51.1321	13985	13985	MS2	18/144	Sample_E_DTT_P18_200SN200.raw
	High	LFWIQYNR	P01133	1	1	CID		51.75	4.67841e-05	1	1	45		2	570.303	1139.6	-0.0125713	40.7941	10777	10777	MS2	6/68	Sample_E_DTT_P18_200SN200.raw
	High	AEDDTWEPEQK	P01133	1	1	CID		49.41	2.69196e-05	1	1	40		2	674.288	1347.57	-0.353001	25.2036	5343	5343	MS2	9/84	Sample_E_DTT_P18_200SN200.raw
	High	INLHSSFVPLGELK	P01133	1	1	CID		47.37	7.14603e-05	1	1	42		2	777.438	1553.87	-0.295803	37.931	9853	9853	MS2	19/152	Sample_E_DTT_P18_200SN200.raw
	High	VVHPLAQPK	P01133	1	1	CID		45.95	6.98767e-05	1	1	41		2	494.8	988.593	-0.383249	16.4343	2138	2138	MS2	7/72	Sample_E_DTT_P18_200SN200.raw
	High	RcHQLVScPR	P01133	1	1	CID	C2(Carbamidomethyl), C8(Carbamidomethyl)	45.74	0.000188014	1	1	45		2	656.822	1312.64	-0.196127	14.9784	1727	1727	MS2	8/108	Sample_E_DTT_P18_200SN200.raw
	High	IDTEGTNYEQLVVDAGVSVIMDFHYNEK	P01133	1	1	CID		44.68	0.00018382	1	1	44	19	3	1062.83	3186.49	-1.1762	59.8138	16418	16418	MS2	17/300	Sample_E_DTT_P18_200SN200.raw
	High	cHQLVScPR	P01133	1	1	CID	C1(Carbamidomethyl), C7(Carbamidomethyl)	44.25	0.00023114	1	1	44		2	578.772	1156.54	1.8224	16.7051	2221	2221	MS2	7/88	Sample_E_DTT_P18_200SN200.raw
Q9Y6R7	2.52	5	5	5405	571.639	5.33838	331.412	IgGFc-binding protein OS=Homo sapiens GN=FCGBP PE=1 SV=3 - [FCGBP_HUMAN]
	Confidence Icon	Sequence	Protein Accessions	# Proteins	# Protein Groups	Activation Type	Modifications	IonScore	Exp Value	Δ Score	Rank	Identity High	Homology Threshold	Charge	m/z [Da]	MH+ [Da]	ΔM [ppm]	RT [min]	First Scan	Last Scan	MS Order	Ions Matched	Spectrum File	Annotation
	High	VAVIVSNDHAGK	Q9Y6R7	1	1	CID		71.07	4.96334e-07	1	1	45		2	605.333	1209.66	0.762361	18.6455	2877	2877	MS2	10/108	Sample_E_DTT_P18_200SN200.raw
	High	APGWDPLcWDEcR	Q9Y6R7	1	1	CID	C8(Carbamidomethyl), C12(Carbamidomethyl)	62.09	1.14333e-06	1	1	39		2	831.346	1661.68	0.386596	45.9086	12396	12396	MS2	8/96	Sample_E_DTT_P18_200SN200.raw
	High	VTVNGVDMK	Q9Y6R7	1	1	CID		59.18	1.53996e-05	1	1	48		2	481.752	962.497	-0.43881	24.6805	5143	5143	MS2	8/84	Sample_E_DTT_P18_200SN200.raw
	High	VSYVGLVTVR	Q9Y6R7	1	1	CID		59.03	3.12565e-06	1	1	40		2	546.824	1092.64	-0.269586	35.2347	8955	8955	MS2	9/72	Sample_E_DTT_P18_200SN200.raw
	High	VNGVLTALPVSVADGR	Q9Y6R7	1	1	CID		42.65	0.00019557	1	1	42		2	784.441	1567.88	-3.15828	40.9022	10812	10901	MS2	12/176	Sample_E_DTT_P18_200SN200.raw
O75594	39.29	5	4	196	21.7167	8.5874	301.857	Peptidoglycan recognition protein 1 OS=Homo sapiens GN=PGLYRP1 PE=1 SV=1 - [PGRP1_HUMAN]
	Confidence Icon	Sequence	Protein Accessions	# Proteins	# Protein Groups	Activation Type	Modifications	IonScore	Exp Value	Δ Score	Rank	Identity High	Homology Threshold	Charge	m/z [Da]	MH+ [Da]	ΔM [ppm]	RT [min]	First Scan	Last Scan	MS Order	Ions Matched	Spectrum File	Annotation
	High	AAQGLLAcGVAQGALR	O75594	1	1	CID	C8(Carbamidomethyl)	97.56	3.92869e-09	0.795918	1	48		2	778.421	1555.83	-2.01769	35.4299	8691	8691	MS2	12/172	Sample_F_DTT_P18_200SN200.raw
	High	YVVVSHTAGSScNTPAScQQQAR	O75594	1	1	CID	C12(Carbamidomethyl), C18(Carbamidomethyl)	59.65	3.3114e-05	1	1	50	25	2	1254.57	2508.13	-0.764225	21.3621	3796	3796	MS2	11/216	Sample_F_DTT_P18_200SN200.raw
	High	YVVVSHTAGSScNTPAScQQQAR	O75594	1	1	CID	C12(Carbamidomethyl), C18(Carbamidomethyl)	59.34	3.74267e-05	0.830508	1	50	26	3	836.717	2508.14	0.933854	21.3443	3790	3790	MS2	19/216	Sample_F_DTT_P18_200SN200.raw
	High	TLGWcDVGYNFLIGEDGLVYEGR	O75594	1	1	CID	C5(Carbamidomethyl)	59.12	5.39443e-05	1	1	51	28	2	1317.12	2633.23	-1.55278	56.3068	15200	15231	MS2	11/228	Sample_F_DTT_P18_200SN200.raw
	High	ALASEcAQHLSLPLR	O75594	1	1	CID	C6(Carbamidomethyl)	51.65	0.000179869	0.75	1	49		2	833.44	1665.87	-0.428973	32.7775	7794	7794	MS2	10/140	Sample_F_DTT_P18_200SN200.raw
P08962	4.2	1	1	238	25.6191	7.81104	63.44	CD63 antigen OS=Homo sapiens GN=CD63 PE=1 SV=2 - [CD63_HUMAN]
	Confidence Icon	Sequence	Protein Accessions	# Proteins	# Protein Groups	Activation Type	Modifications	IonScore	Exp Value	Δ Score	Rank	Identity High	Homology Threshold	Charge	m/z [Da]	MH+ [Da]	ΔM [ppm]	RT [min]	First Scan	Last Scan	MS Order	Ions Matched	Spectrum File	Annotation
	High	VMSEFNNNFR	P08962	1	1	CID		63.44	5.97825e-06	1	1	46		2	629.286	1257.56	-2.7008	29.6689	6737	6737	MS2	8/88	Sample_F_DTT_P18_200SN200.raw
P0C0L4	1.49	2	2	1744	192.65	7.07861	122.104	Complement C4-A OS=Homo sapiens GN=C4A PE=1 SV=1 - [CO4A_HUMAN]
	Confidence Icon	Sequence	Protein Accessions	# Proteins	# Protein Groups	Activation Type	Modifications	IonScore	Exp Value	Δ Score	Rank	Identity High	Homology Threshold	Charge	m/z [Da]	MH+ [Da]	ΔM [ppm]	RT [min]	First Scan	Last Scan	MS Order	Ions Matched	Spectrum File	Annotation
	High	VLSLAQEQVGGSPEK	P0C0L4	2	1	CID		95.92	1.88056e-09	0.895833	1	45		2	771.412	1541.82	0.173199	29.3538	6882	6882	MS2	11/148	Sample_E_DTT_P18_200SN200.raw
	High	ADGSYAAWLSR	P0C0L4	2	1	CID		48.46	0.000138284	1	1	46		2	598.788	1196.57	-0.310809	36.6076	9415	9415	MS2	6/80	Sample_E_DTT_P18_200SN200.raw
P25815	13.68	1	1	95	10.3932	4.88135	84.46	Protein S100-P OS=Homo sapiens GN=S100P PE=1 SV=2 - [S100P_HUMAN]
	Confidence Icon	Sequence	Protein Accessions	# Proteins	# Protein Groups	Activation Type	Modifications	IonScore	Exp Value	Δ Score	Rank	Identity High	Homology Threshold	Charge	m/z [Da]	MH+ [Da]	ΔM [ppm]	RT [min]	First Scan	Last Scan	MS Order	Ions Matched	Spectrum File	Annotation
	High	YSGSEGSTQTLTK	P25815	1	1	CID		84.46	8.48689e-08	1	1	48		2	679.826	1358.65	1.27914	19.4727	3118	3118	MS2	11/112	Sample_F_DTT_P18_200SN200.raw
P31949	15.24	1	1	105	11.7328	7.12256	92.1757	Protein S100-A11 OS=Homo sapiens GN=S100A11 PE=1 SV=2 - [S10AB_HUMAN]
	Confidence Icon	Sequence	Protein Accessions	# Proteins	# Protein Groups	Activation Type	Modifications	IonScore	Exp Value	Δ Score	Rank	Identity High	Homology Threshold	Charge	m/z [Da]	MH+ [Da]	ΔM [ppm]	RT [min]	First Scan	Last Scan	MS Order	Ions Matched	Spectrum File	Annotation
	High	TEFLSFMNTELAAFTK	P31949	1	1	CID		79.59	4.54988e-07	1	1	51		2	925.455	1849.9	-0.951375	55.903	15094	15094	MS2	12/152	Sample_F_DTT_P18_200SN200.raw
Q14314	8.66	2	2	439	50.1968	7.38623	126.255	Fibroleukin OS=Homo sapiens GN=FGL2 PE=1 SV=1 - [FGL2_HUMAN]
	Confidence Icon	Sequence	Protein Accessions	# Proteins	# Protein Groups	Activation Type	Modifications	IonScore	Exp Value	Δ Score	Rank	Identity High	Homology Threshold	Charge	m/z [Da]	MH+ [Da]	ΔM [ppm]	RT [min]	First Scan	Last Scan	MS Order	Ions Matched	Spectrum File	Annotation
	High	LNLVNMNNIENYVDSK	Q14314	1	1	CID		97.02	7.83514e-09	1	1	51		2	940.466	1879.92	1.04495	44.9668	11799	11799	MS2	10/176	Sample_F_DTT_P18_200SN200.raw
	High	cEEAGEcPYQVSLPPLTIQLPK	Q14314	1	1	CID	C1(Carbamidomethyl), C7(Carbamidomethyl)	56.22	0.000109601	1	1	51	25	2	1265.12	2529.23	-1.58539	49.5789	13225	13225	MS2	11/216	Sample_F_DTT_P18_200SN200.raw
Q9HC84	2.03	3	3	5703	590.122	6.66846	145.401	Mucin-5B OS=Homo sapiens GN=MUC5B PE=1 SV=2 - [MUC5B_HUMAN]
	Confidence Icon	Sequence	Protein Accessions	# Proteins	# Protein Groups	Activation Type	Modifications	IonScore	Exp Value	Δ Score	Rank	Identity High	Homology Threshold	Charge	m/z [Da]	MH+ [Da]	ΔM [ppm]	RT [min]	First Scan	Last Scan	MS Order	Ions Matched	Spectrum File	Annotation
	High	ELGQVVEcSLDFGLVcR	Q9HC84	1	1	CID	C8(Carbamidomethyl), C16(Carbamidomethyl)	72.16	2.50552e-06	1	1	51		2	990.979	1980.95	-1.04216	49.3233	13144	13160	MS2	13/180	Sample_F_DTT_P18_200SN200.raw
	High	EEGLILFDQIPVSSGFSK	Q9HC84	1	1	CID		70.68	2.62933e-06	1	1	50		2	983.512	1966.02	-0.13273	51.2895	13735	13742	MS2	15/172	Sample_F_DTT_P18_200SN200.raw
	High	AQAQPGVPLR	Q9HC84	1	1	CID		43.94	0.000300716	1	1	43		2	518.799	1036.59	0.735556	22.7035	4276	4276	MS2	8/104	Sample_F_DTT_P18_200SN200.raw
P01024	2.29	3	3	1663	187.03	6.40479	169.259	Complement C3 OS=Homo sapiens GN=C3 PE=1 SV=2 - [CO3_HUMAN]
	Confidence Icon	Sequence	Protein Accessions	# Proteins	# Protein Groups	Activation Type	Modifications	IonScore	Exp Value	Δ Score	Rank	Identity High	Homology Threshold	Charge	m/z [Da]	MH+ [Da]	ΔM [ppm]	RT [min]	First Scan	Last Scan	MS Order	Ions Matched	Spectrum File	Annotation
	High	EYVLPSFEVIVEPTEK	P01024	1	1	CID		62.7	1.53591e-05	1	1	49		2	939.99	1878.97	-0.282729	48.628	12931	12931	MS2	10/120	Sample_F_DTT_P18_200SN200.raw
	High	VLLDGVQNPR	P01024	1	1	CID		55.83	2.31176e-05	1	1	44		2	555.817	1110.63	-0.00611113	28.5385	6340	6340	MS2	8/84	Sample_F_DTT_P18_200SN200.raw
	High	SGSDEVQVGQQR	P01024	1	1	CID		54.13	9.7944e-05	0.703704	1	49		2	645.308	1289.61	1.12698	18.757	2875	2875	MS2	13/108	Sample_F_DTT_P18_200SN200.raw
P06702	26.32	2	2	114	13.2335	6.12549	144.587	Protein S100-A9 OS=Homo sapiens GN=S100A9 PE=1 SV=1 - [S10A9_HUMAN]
	Confidence Icon	Sequence	Protein Accessions	# Proteins	# Protein Groups	Activation Type	Modifications	IonScore	Exp Value	Δ Score	Rank	Identity High	Homology Threshold	Charge	m/z [Da]	MH+ [Da]	ΔM [ppm]	RT [min]	First Scan	Last Scan	MS Order	Ions Matched	Spectrum File	Annotation
	High	VIEHIMEDLDTNADK	P06702	1	1	CID		74.41	2.78927e-07	1	1	45		2	871.916	1742.82	-1.00676	34.2733	8624	8624	MS2	13/124	Sample_E_DTT_P18_200SN200.raw
	High	NIETIINTFHQYSVK	P06702	1	1	CID		56.38	1.61101e-05	1	1	45		2	903.972	1806.94	-0.876651	43.3301	11585	11585	MS2	10/168	Sample_E_DTT_P18_200SN200.raw
P19835	14.61	7	7	753	79.2717	5.33838	339.62	Bile salt-activated lipase OS=Homo sapiens GN=CEL PE=1 SV=3 - [CEL_HUMAN]
	Confidence Icon	Sequence	Protein Accessions	# Proteins	# Protein Groups	Activation Type	Modifications	IonScore	Exp Value	Δ Score	Rank	Identity High	Homology Threshold	Charge	m/z [Da]	MH+ [Da]	ΔM [ppm]	RT [min]	First Scan	Last Scan	MS Order	Ions Matched	Spectrum File	Annotation
	High	LGLLGDSVDIFK	P19835	1	1	CID		73.39	2.72594e-07	0.835616	1	44		2	638.86	1276.71	-0.98121	48.6788	13248	13248	MS2	10/88	Sample_E_DTT_P18_200SN200.raw
	High	AISQSGVALSPWVIQK	P19835	1	1	CID		65.95	1.06721e-06	0.848485	1	43		2	842.475	1683.94	-0.430555	40.8623	10800	10800	MS2	14/168	Sample_E_DTT_P18_200SN200.raw
	High	VGcPVGDAAR	P19835	1	1	CID	C3(Carbamidomethyl)	60.45	6.17576e-06	1	1	45		2	501.246	1001.48	0.821938	18.5402	2839	2839	MS2	9/72	Sample_E_DTT_P18_200SN200.raw
	High	TTFDVYTESWAQDPSQENK	P19835	1	1	CID		59.31	4.2199e-06	1	1	42		2	1123.5	2245.99	-1.25913	40.7381	10760	10760	MS2	8/172	Sample_E_DTT_P18_200SN200.raw
	High	TVVDFETDVLFLVPTEIALAQHR	P19835	1	1	CID		53.96	1.42636e-05	1	1	42		3	871.802	2613.39	-0.152818	59.6628	16379	16379	MS2	11/184	Sample_E_DTT_P18_200SN200.raw
	High	VGPLGFLSTGDANLPGNYGLR	P19835	1	1	CID		49.19	8.61601e-05	1	1	45		2	1059.55	2118.1	-1.26003	49.1665	13395	13395	MS2	11/192	Sample_E_DTT_P18_200SN200.raw
	High	LVSEFTITK	P19835	1	1	CID		46.89	8.08346e-05	0.765957	1	42		2	519.297	1037.59	-0.201706	31.477	7637	7637	MS2	7/64	Sample_E_DTT_P18_200SN200.raw
Q9UBG3	3.03	1	1	495	53.5016	6.1001	92.7	Cornulin OS=Homo sapiens GN=CRNN PE=1 SV=1 - [CRNN_HUMAN]
	Confidence Icon	Sequence	Protein Accessions	# Proteins	# Protein Groups	Activation Type	Modifications	IonScore	Exp Value	Δ Score	Rank	Identity High	Homology Threshold	Charge	m/z [Da]	MH+ [Da]	ΔM [ppm]	RT [min]	First Scan	Last Scan	MS Order	Ions Matched	Spectrum File	Annotation
	High	PQLLQNINGIIEAFR	Q9UBG3	1	1	CID		92.7	7.11567e-09	1	1	46		2	863.487	1725.97	1.30666	54.3666	14639	14639	MS2	10/164	Sample_F_DTT_P18_200SN200.raw
P13987	25	5	3	128	14.1678	6.48096	225.02	CD59 glycoprotein OS=Homo sapiens GN=CD59 PE=1 SV=1 - [CD59_HUMAN]
	Confidence Icon	Sequence	Protein Accessions	# Proteins	# Protein Groups	Activation Type	Modifications	IonScore	Exp Value	Δ Score	Rank	Identity High	Homology Threshold	Charge	m/z [Da]	MH+ [Da]	ΔM [ppm]	RT [min]	First Scan	Last Scan	MS Order	Ions Matched	Spectrum File	Annotation
	High	FEHcNFNDVTTR	P13987	1	1	CID	C4(Carbamidomethyl)	70.79	1.15882e-06	0.830986	1	46		2	770.336	1539.66	-0.447722	24.8128	5025	5025	MS2	9/116	Sample_F_DTT_P18_200SN200.raw
	High	FEHcNFnDVTTR	P13987	1	1	CID	C4(Carbamidomethyl), N7(Deamidated)	61.73	6.27786e-06	0.370968	1	44		2	770.827	1540.65	-1.79908	25.3265	5204	5204	MS2	9/116	Sample_F_DTT_P18_200SN200.raw
	High	LRENELTYYccK	P13987	1	1	CID	C10(Carbamidomethyl), C11(Carbamidomethyl)	56.94	5.04743e-05	1	1	49		2	824.876	1648.75	-0.47708	26.5241	5631	5631	MS2	7/128	Sample_F_DTT_P18_200SN200.raw
	High	AGLQVYNK	P13987	1	1	CID		51.74	0.000112876	0.788462	1	47		1	892.488	892.488	-0.424661	21.2727	3763	3763	MS2	6/36	Sample_F_DTT_P18_200SN200.raw
	High	AGLQVYNK	P13987	1	1	CID		50.48	0.00015848	0.78	1	47		2	446.747	892.487	-2.01265	21.2535	3756	3756	MS2	6/72	Sample_F_DTT_P18_200SN200.raw
O00182	3.38	1	1	355	39.4929	9.17334	71.56	Galectin-9 OS=Homo sapiens GN=LGALS9 PE=1 SV=2 - [LEG9_HUMAN]
	Confidence Icon	Sequence	Protein Accessions	# Proteins	# Protein Groups	Activation Type	Modifications	IonScore	Exp Value	Δ Score	Rank	Identity High	Homology Threshold	Charge	m/z [Da]	MH+ [Da]	ΔM [ppm]	RT [min]	First Scan	Last Scan	MS Order	Ions Matched	Spectrum File	Annotation
	High	FEDGGYVVcNTR	O00182	3	1	CID	C9(Carbamidomethyl)	71.56	9.28649e-07	1	1	46		2	708.814	1416.62	-0.108675	28.5363	6339	6339	MS2	16/96	Sample_F_DTT_P18_200SN200.raw
	Confidence Icon	Sequence	Protein Accessions	# Proteins	# Protein Groups	Activation Type	Modifications	IonScore	Exp Value	Δ Score	Rank	Identity High	Homology Threshold	Charge	m/z [Da]	MH+ [Da]	ΔM [ppm]	RT [min]	First Scan	Last Scan	MS Order	Ions Matched	Spectrum File	Annotation
	High	FEDGGYVVcNTR	O00182	3	1	CID	C9(Carbamidomethyl)	71.56	9.28649e-07	1	1	46		2	708.814	1416.62	-0.108675	28.5363	6339	6339	MS2	16/96	Sample_F_DTT_P18_200SN200.raw
Q12805	16.63	6	6	493	54.6042	5.07178	278.961	EGF-containing fibulin-like extracellular matrix protein 1 OS=Homo sapiens GN=EFEMP1 PE=1 SV=2 - [FBLN3_HUMAN]
	Confidence Icon	Sequence	Protein Accessions	# Proteins	# Protein Groups	Activation Type	Modifications	IonScore	Exp Value	Δ Score	Rank	Identity High	Homology Threshold	Charge	m/z [Da]	MH+ [Da]	ΔM [ppm]	RT [min]	First Scan	Last Scan	MS Order	Ions Matched	Spectrum File	Annotation
	High	SVPSDIFQIQATTIYANTINTFR	Q12805	1	1	CID		57.69	5.64266e-05	1	1	50	20	2	1300.67	2600.33	-1.44081	56.1579	15162	15162	MS2	14/236	Sample_F_DTT_P18_200SN200.raw
	High	LNcEDIDEcR	Q12805	1	1	CID	C3(Carbamidomethyl), C9(Carbamidomethyl)	57.63	7.76627e-06	0.793103	1	41		2	662.268	1323.53	-1.01166	24.5411	4931	4931	MS2	7/104	Sample_F_DTT_P18_200SN200.raw
	High	NPcQDPYILTPENR	Q12805	1	1	CID	C3(Carbamidomethyl)	57.12	5.32773e-05	1	1	49		2	858.903	1716.8	-0.985144	32.4966	7700	7700	MS2	7/156	Sample_F_DTT_P18_200SN200.raw
	High	qTSPVSAMLVLVK	Q12805	1	1	CID	N-Term(Gln->pyro-Glu)	53.02	6.85966e-05	0.622642	1	46		2	678.384	1355.76	0.34145	55.1488	14877	14882	MS2	10/144	Sample_F_DTT_P18_200SN200.raw
	High	FScMcPQGYQVVR	Q12805	1	1	CID	C3(Carbamidomethyl), C5(Carbamidomethyl)	49.99	0.00014784	1	1	46		2	816.36	1631.71	-0.426281	32.431	7677	7677	MS2	16/120	Sample_F_DTT_P18_200SN200.raw
	High	ADQVcINLR	Q12805	1	1	CID	C5(Carbamidomethyl)	49.61	0.000327093	0.7	1	49		2	544.78	1088.55	0.831015	28.7737	6421	6421	MS2	7/88	Sample_F_DTT_P18_200SN200.raw
P28799	2.53	2	1	593	63.4998	6.82959	151.065	Granulins OS=Homo sapiens GN=GRN PE=1 SV=2 - [GRN_HUMAN]
	Confidence Icon	Sequence	Protein Accessions	# Proteins	# Protein Groups	Activation Type	Modifications	IonScore	Exp Value	Δ Score	Rank	Identity High	Homology Threshold	Charge	m/z [Da]	MH+ [Da]	ΔM [ppm]	RT [min]	First Scan	Last Scan	MS Order	Ions Matched	Spectrum File	Annotation
	High	cDMEVScPDGYTccR	P28799	1	1	CID	C1(Carbamidomethyl), C7(Carbamidomethyl), C13(Carbamidomethyl), C14(Carbamidomethyl)	74.5	1.77407e-09	1	1	23		2	955.336	1909.66	-0.274086	29.2566	6847	6847	MS2	12/112	Sample_E_DTT_P18_200SN200.raw
	High	cDmEVScPDGYTccR	P28799	1	1	CID	C1(Carbamidomethyl), M3(Oxidation), C7(Carbamidomethyl), C13(Carbamidomethyl), C14(Carbamidomethyl)	67.43	2.71076e-08	1	1	28		2	963.332	1925.66	-1.24447	25.4789	5441	5441	MS2	10/112	Sample_E_DTT_P18_200SN200.raw
P06703	27.78	2	2	90	10.1733	5.47803	118.963	Protein S100-A6 OS=Homo sapiens GN=S100A6 PE=1 SV=1 - [S10A6_HUMAN]
	Confidence Icon	Sequence	Protein Accessions	# Proteins	# Protein Groups	Activation Type	Modifications	IonScore	Exp Value	Δ Score	Rank	Identity High	Homology Threshold	Charge	m/z [Da]	MH+ [Da]	ΔM [ppm]	RT [min]	First Scan	Last Scan	MS Order	Ions Matched	Spectrum File	Annotation
	High	acPLDQAIGLLVAIFHK	P06703	1	1	CID	N-Term(Acetyl), C2(Carbamidomethyl)	72.26	9.74639e-07	1	1	47		2	954.524	1908.04	0.216597	61.8515	16679	16679	MS2	22/172	Sample_F_DTT_P18_200SN200.raw
	High	LQDAEIAR	P06703	1	1	CID		58.33	2.6e-05	0.517241	1	47		2	458.248	915.489	-0.647889	20.4108	3452	3452	MS2	7/80	Sample_F_DTT_P18_200SN200.raw
enzyme modulator
P01009	37.8	14	12	418	46.707	5.59229	838.832	Alpha-1-antitrypsin OS=Homo sapiens GN=SERPINA1 PE=1 SV=3 - [A1AT_HUMAN]
	Confidence Icon	Sequence	Protein Accessions	# Proteins	# Protein Groups	Activation Type	Modifications	IonScore	Exp Value	Δ Score	Rank	Identity High	Homology Threshold	Charge	m/z [Da]	MH+ [Da]	ΔM [ppm]	RT [min]	First Scan	Last Scan	MS Order	Ions Matched	Spectrum File	Annotation
	High	DTEEEDFHVDQVTTVK	P01009	1	1	CID		85.8	1.5124e-08	1	1	44		2	946.431	1891.85	-0.727146	32.6146	8029	8029	MS2	11/140	Sample_E_DTT_P18_200SN200.raw
	High	TLNQPDSQLQLTTGNGLFLSEGLK	P01009	1	1	CID		79.33	5.01728e-08	1	1	43		2	1287.67	2574.34	-0.367399	46.826	12680	12680	MS2	11/268	Sample_E_DTT_P18_200SN200.raw
	High	LYHSEAFTVNFGDTEEAKK	P01009	1	1	CID		78.72	9.73505e-08	1	1	45		2	1093.52	2186.04	-1.35603	31.6402	7692	7692	MS2	14/180	Sample_E_DTT_P18_200SN200.raw
	High	VFSNGADLSGVTEEAPLK	P01009	1	1	CID		74.53	2.97753e-07	1	1	46		2	917.464	1833.92	-0.776976	37.7823	9804	9804	MS2	11/192	Sample_E_DTT_P18_200SN200.raw
	High	LQHLENELTHDIITK	P01009	1	1	CID		72	4.51135e-07	1	1	45		2	902.482	1803.96	-1.82303	31.2891	7573	7573	MS2	12/164	Sample_E_DTT_P18_200SN200.raw
	High	TLNQPDSQLQLTTGNGLFLSEGLK	P01009	1	1	CID		57.84	7.23524e-06	1	1	43		3	858.785	2574.34	-0.0889436	46.8281	12681	12837	MS2	22/268	Sample_E_DTT_P18_200SN200.raw
	High	SVLGQLGITK	P01009	1	1	CID		57.06	7.08439e-06	0.807018	1	42		2	508.311	1015.61	-0.600651	36.1417	9261	9261	MS2	14/92	Sample_E_DTT_P18_200SN200.raw
	High	LSSWVLLmK	P01009	1	1	CID	M8(Oxidation)	55.81	1.73198e-05	0.75	1	45		2	546.809	1092.61	-1.5697	38.1382	9923	9923	MS2	6/64	Sample_E_DTT_P18_200SN200.raw
	High	TDTSHHDQDHPTFNK	P01009	1	1	CID		54.34	1.76702e-05	1	1	43		2	890.388	1779.77	-0.232337	14.8613	1698	1698	MS2	11/140	Sample_E_DTT_P18_200SN200.raw
	High	ITPNLAEFAFSLYR	P01009	1	1	CID		50.66	6.22785e-05	1	1	45		2	821.435	1641.86	-0.302456	52.5778	14409	14409	MS2	18/144	Sample_E_DTT_P18_200SN200.raw
	High	FLENEDR	P01009	1	1	CID		50.55	7.75323e-05	0.666667	1	46		1	922.426	922.426	-0.217604	20.9599	3745	3745	MS2	5/30	Sample_E_DTT_P18_200SN200.raw
	High	LSSWVLLMK	P01009	1	1	CID		49.78	5.10202e-05	1	1	43		2	538.812	1076.62	0.260083	43.0831	11506	11506	MS2	5/64	Sample_E_DTT_P18_200SN200.raw
	High	KLSSWVLLmK	P01009	1	1	CID	M9(Oxidation)	46.37	7.84294e-05	1	1	42		2	610.857	1220.71	-0.104408	33.017	8171	8171	MS2	5/108	Sample_E_DTT_P18_200SN200.raw
	High	LSITGTYDLK	P01009	1	1	CID		46.3	0.000169957	1	1	45		2	555.806	1110.6	0.0953255	33.8897	8482	8523	MS2	7/72	Sample_E_DTT_P18_200SN200.raw
P01008	2.8	1	1	464	52.5689	6.7124	72	Antithrombin-III OS=Homo sapiens GN=SERPINC1 PE=1 SV=1 - [ANT3_HUMAN]
	Confidence Icon	Sequence	Protein Accessions	# Proteins	# Protein Groups	Activation Type	Modifications	IonScore	Exp Value	Δ Score	Rank	Identity High	Homology Threshold	Charge	m/z [Da]	MH+ [Da]	ΔM [ppm]	RT [min]	First Scan	Last Scan	MS Order	Ions Matched	Spectrum File	Annotation
	High	VAEGTQVLELPFK	P01008	1	1	CID		72	3.65955e-07	0.805556	1	44		2	715.898	1430.79	-0.712778	41.9286	11138	11138	MS2	9/124	Sample_E_DTT_P18_200SN200.raw
A6NIZ1	6.52	1	1	184	20.9116	5.47803	74.32	Ras-related protein Rap-1b-like protein OS=Homo sapiens PE=2 SV=1 - [RP1BL_HUMAN]
	Confidence Icon	Sequence	Protein Accessions	# Proteins	# Protein Groups	Activation Type	Modifications	IonScore	Exp Value	Δ Score	Rank	Identity High	Homology Threshold	Charge	m/z [Da]	MH+ [Da]	ΔM [ppm]	RT [min]	First Scan	Last Scan	MS Order	Ions Matched	Spectrum File	Annotation
	High	INVNEIFYDLVR	A6NIZ1	3	1	CID		74.32	1.01333e-06	1	1	49		2	747.901	1494.79	-0.291657	53.8947	14501	14501	MS2	10/128	Sample_F_DTT_P18_200SN200.raw
	Confidence Icon	Sequence	Protein Accessions	# Proteins	# Protein Groups	Activation Type	Modifications	IonScore	Exp Value	Δ Score	Rank	Identity High	Homology Threshold	Charge	m/z [Da]	MH+ [Da]	ΔM [ppm]	RT [min]	First Scan	Last Scan	MS Order	Ions Matched	Spectrum File	Annotation
	High	INVNEIFYDLVR	A6NIZ1	3	1	CID		74.32	1.01333e-06	1	1	49		2	747.901	1494.79	-0.291657	53.8947	14501	14501	MS2	10/128	Sample_F_DTT_P18_200SN200.raw
P01019	6.39	3	2	485	53.1205	6.31592	163.684	Angiotensinogen OS=Homo sapiens GN=AGT PE=1 SV=1 - [ANGT_HUMAN]
	Confidence Icon	Sequence	Protein Accessions	# Proteins	# Protein Groups	Activation Type	Modifications	IonScore	Exp Value	Δ Score	Rank	Identity High	Homology Threshold	Charge	m/z [Da]	MH+ [Da]	ΔM [ppm]	RT [min]	First Scan	Last Scan	MS Order	Ions Matched	Spectrum File	Annotation
	High	VLSALQAVQGLLVAQGR	P01019	1	1	CID		63.75	4.00612e-07	1	1	36		2	862.015	1723.02	-0.248966	51.9138	14215	14215	MS2	12/172	Sample_E_DTT_P18_200SN200.raw
	High	AAMVGMLANFLGFR	P01019	1	1	CID		61.52	6.27177e-06	1	1	46		2	749.389	1497.77	0.70955	57.0143	15679	15679	MS2	15/124	Sample_E_DTT_P18_200SN200.raw
	High	VLSALQAVQGLLVAQGR	P01019	1	1	CID		50.71	8.06721e-06	1	1	36		3	575.012	1723.02	-0.504734	51.8201	14187	14187	MS2	19/172	Sample_E_DTT_P18_200SN200.raw
P08185	3.95	1	1	405	45.1119	6.03662	75.37	Corticosteroid-binding globulin OS=Homo sapiens GN=SERPINA6 PE=1 SV=1 - [CBG_HUMAN]
	Confidence Icon	Sequence	Protein Accessions	# Proteins	# Protein Groups	Activation Type	Modifications	IonScore	Exp Value	Δ Score	Rank	Identity High	Homology Threshold	Charge	m/z [Da]	MH+ [Da]	ΔM [ppm]	RT [min]	First Scan	Last Scan	MS Order	Ions Matched	Spectrum File	Annotation
	High	WSAGLTSSQVDLYIPK	P08185	1	1	CID		75.37	2.36678e-07	1	1	46		2	882.962	1764.92	-0.522527	43.5837	11667	11667	MS2	9/148	Sample_E_DTT_P18_200SN200.raw
P01034	7.53	1	1	146	15.7891	8.74854	61.8129	Cystatin-C OS=Homo sapiens GN=CST3 PE=1 SV=1 - [CYTC_HUMAN]
	Confidence Icon	Sequence	Protein Accessions	# Proteins	# Protein Groups	Activation Type	Modifications	IonScore	Exp Value	Δ Score	Rank	Identity High	Homology Threshold	Charge	m/z [Da]	MH+ [Da]	ΔM [ppm]	RT [min]	First Scan	Last Scan	MS Order	Ions Matched	Spectrum File	Annotation
	High	ALDFAVGEYNK	P01034	1	1	CID		53.83	8.88029e-05	0.759259	1	48		2	613.805	1226.6	-1.55895	35.1895	8611	8611	MS2	8/84	Sample_F_DTT_P18_200SN200.raw
P37235	4.15	1	1	193	22.299	5.35107	58.38	Hippocalcin-like protein 1 OS=Homo sapiens GN=HPCAL1 PE=1 SV=3 - [HPCL1_HUMAN]
	Confidence Icon	Sequence	Protein Accessions	# Proteins	# Protein Groups	Activation Type	Modifications	IonScore	Exp Value	Δ Score	Rank	Identity High	Homology Threshold	Charge	m/z [Da]	MH+ [Da]	ΔM [ppm]	RT [min]	First Scan	Last Scan	MS Order	Ions Matched	Spectrum File	Annotation
	High	LSLEEFIR	P37235	3	1	CID		58.38	1.77884e-05	0.241379	1	46		2	503.782	1006.56	-0.37476	43.5887	11363	11363	MS2	7/56	Sample_F_DTT_P18_200SN200.raw
Q14624	13.12	9	7	930	103.293	6.97607	442.57	Inter-alpha-trypsin inhibitor heavy chain H4 OS=Homo sapiens GN=ITIH4 PE=1 SV=4 - [ITIH4_HUMAN]
	Confidence Icon	Sequence	Protein Accessions	# Proteins	# Protein Groups	Activation Type	Modifications	IonScore	Exp Value	Δ Score	Rank	Identity High	Homology Threshold	Charge	m/z [Da]	MH+ [Da]	ΔM [ppm]	RT [min]	First Scan	Last Scan	MS Order	Ions Matched	Spectrum File	Annotation
	High	QGPVNLLSDPEQGVEVTGQYER	Q14624	1	1	CID		78.78	8.47579e-08	1	1	45		2	1208.09	2415.18	-1.21418	41.6504	11050	11050	MS2	12/252	Sample_E_DTT_P18_200SN200.raw
	High	NPLVWVHASPEHVVVTR	Q14624	1	1	CID		69.49	5.11695e-07	1	1	43		2	970.527	1940.05	-1.5487	32.583	8018	8018	MS2	12/192	Sample_E_DTT_P18_200SN200.raw
	High	AGFSWIEVTFK	Q14624	1	1	CID		66.76	1.6131e-06	1	1	45		2	642.834	1284.66	-0.729179	47.8146	12985	12985	MS2	7/80	Sample_E_DTT_P18_200SN200.raw
	High	VTIGLLFWDGR	Q14624	1	1	CID		66.45	1.42673e-06	1	1	44		2	638.856	1276.71	0.08017	51.0578	13961	13961	MS2	7/80	Sample_E_DTT_P18_200SN200.raw
	High	FSSHVGGTLGQFYQEVLWGSPAASDDGR	Q14624	1	1	CID		56.3	1.20728e-05	1	1	44		2	1484.69	2968.38	-2.26021	48.76	13273	13273	MS2	22/284	Sample_E_DTT_P18_200SN200.raw
	High	RLDYQEGPPGVEIScWSVEL	Q14624	1	1	CID	C15(Carbamidomethyl)	54.57	2.37415e-05	1	1	45		2	1167.56	2334.11	-0.815341	50.434	13773	13773	MS2	14/198	Sample_E_DTT_P18_200SN200.raw
	High	QGPVNLLSDPEQGVEVTGQYER	Q14624	1	1	CID		51.82	4.34054e-05	1	1	45	21	3	805.731	2415.18	-0.107798	41.5626	11025	11025	MS2	16/252	Sample_E_DTT_P18_200SN200.raw
	High	WKETLFSVMPGLK	Q14624	1	1	CID		50.5	5.48119e-05	1	1	44		3	512.615	1535.83	0.24132	42.0969	11190	11190	MS2	13/140	Sample_E_DTT_P18_200SN200.raw
	High	FSSHVGGTLGQFYQEVLWGSPAASDDGR	Q14624	1	1	CID		45.15	0.000154274	1	1	44		3	990.133	2968.38	-0.825417	48.581	13219	13219	MS2	8/284	Sample_E_DTT_P18_200SN200.raw
P05155	13.8	8	6	500	55.1194	6.55127	492.128	Plasma protease C1 inhibitor OS=Homo sapiens GN=SERPING1 PE=1 SV=2 - [IC1_HUMAN]
	Confidence Icon	Sequence	Protein Accessions	# Proteins	# Protein Groups	Activation Type	Modifications	IonScore	Exp Value	Δ Score	Rank	Identity High	Homology Threshold	Charge	m/z [Da]	MH+ [Da]	ΔM [ppm]	RT [min]	First Scan	Last Scan	MS Order	Ions Matched	Spectrum File	Annotation
	High	LEDMEQALSPSVFK	P05155	1	1	CID		77.66	1.75681e-07	1	1	47		2	797.395	1593.78	0.175321	42.2521	11239	11239	MS2	13/136	Sample_E_DTT_P18_200SN200.raw
	High	GVTSVSQIFHSPDLAIR	P05155	1	1	CID		67.48	9.11109e-07	1	1	44		2	913.992	1826.98	0.132781	40.3138	10625	10625	MS2	8/168	Sample_E_DTT_P18_200SN200.raw
	High	LVLLNAIYLSAK	P05155	1	1	CID		66.65	1.5139e-07	1	1	35		2	659.41	1317.81	-0.623214	48.3761	13159	13159	MS2	10/116	Sample_E_DTT_P18_200SN200.raw
	High	LEDmEQALSPSVFK	P05155	1	1	CID	M4(Oxidation)	60.91	7.01481e-06	1	1	46		2	805.393	1609.78	-0.00414343	35.9948	9212	9212	MS2	17/136	Sample_E_DTT_P18_200SN200.raw
	High	VTTSQDMLSIMEK	P05155	1	1	CID		60.04	8.71932e-06	1	1	46		2	741.862	1482.72	-0.224361	38.5254	10050	10056	MS2	11/128	Sample_E_DTT_P18_200SN200.raw
	High	LVLLNAIYLSAK	P05155	1	1	CID		54.15	2.11525e-06	1	1	34		2	659.411	1317.81	0.303096	46.7871	12668	12668	MS2	10/116	Sample_E_DTT_P18_200SN200.raw
	High	TNLESILSYPK	P05155	1	1	CID		53.62	3.324e-05	1	1	45		2	632.843	1264.68	-0.473896	39.8588	10480	10480	MS2	9/116	Sample_E_DTT_P18_200SN200.raw
	High	HRLEDMEQALSPSVFK	P05155	1	1	CID		47.12	0.000141685	1	1	45		3	629.652	1886.94	-0.180289	36.9262	9523	9523	MS2	7/176	Sample_E_DTT_P18_200SN200.raw
P05154	24.63	11	8	406	45.6727	9.26123	585.421	Plasma serine protease inhibitor OS=Homo sapiens GN=SERPINA5 PE=1 SV=2 - [IPSP_HUMAN]
	Confidence Icon	Sequence	Protein Accessions	# Proteins	# Protein Groups	Activation Type	Modifications	IonScore	Exp Value	Δ Score	Rank	Identity High	Homology Threshold	Charge	m/z [Da]	MH+ [Da]	ΔM [ppm]	RT [min]	First Scan	Last Scan	MS Order	Ions Matched	Spectrum File	Annotation
	High	MQILEGLGLNLQK	P05154	1	1	CID		101.98	2.75733e-10	0.735294	1	43		2	728.914	1456.82	0.398483	45.6392	12311	12311	MS2	21/140	Sample_E_DTT_P18_200SN200.raw
	High	GTQEQDFYVTSETVVR	P05154	1	1	CID		69.98	8.18762e-07	1	1	46		2	929.943	1858.88	-1.14318	35.7217	9119	9119	MS2	9/172	Sample_E_DTT_P18_200SN200.raw
	High	GFQQLLQELNQPR	P05154	1	1	CID		64.19	3.20095e-06	1	1	46		2	785.92	1570.83	-0.631576	46.4082	12547	12547	MS2	12/136	Sample_E_DTT_P18_200SN200.raw
	High	AAAATGTIFTFR	P05154	1	1	CID		60.96	5.25099e-06	0.803279	1	45		2	613.831	1226.65	1.01009	37.0298	9558	9558	MS2	10/88	Sample_E_DTT_P18_200SN200.raw
	High	GFQQLLQELNQPR	P05154	1	1	CID		59.93	8.73974e-06	0.8	1	46		3	524.283	1570.83	-0.0573064	46.3418	12527	12527	MS2	13/136	Sample_E_DTT_P18_200SN200.raw
	High	AVVEVDESGTR	P05154	1	1	CID		58.22	1.54427e-05	1	1	47		2	581.291	1161.57	0.176829	22.4473	4304	4304	MS2	9/80	Sample_E_DTT_P18_200SN200.raw
	High	FSIEGSYQLEK	P05154	1	1	CID		56.22	1.8028e-05	1	1	45		2	650.824	1300.64	-0.364596	34.9504	8855	8855	MS2	9/92	Sample_E_DTT_P18_200SN200.raw
	High	mQILEGLGLNLQK	P05154	1	1	CID	M1(Oxidation)	50.34	5.08584e-05	1	1	44		2	736.911	1472.82	0.945846	42.0094	11162	11162	MS2	10/140	Sample_E_DTT_P18_200SN200.raw
	High	TLYLADTFPTNFR	P05154	1	1	CID		49.63	0.000102904	1	1	46		1	1558.79	1558.79	-1.66521	44.6456	12007	12007	MS2	7/52	Sample_E_DTT_P18_200SN200.raw
	High	AVVEVDESGTR	P05154	1	1	CID		47.43	0.000165356	1	1	46		1	1161.57	1161.57	-0.915045	22.5001	4325	4325	MS2	6/40	Sample_E_DTT_P18_200SN200.raw
	High	mQQVENGLSEK	P05154	1	1	CID	M1(Oxidation)	47.22	0.000147943	0.617021	1	45		2	639.804	1278.6	0.49973	18.9789	2999	2999	MS2	13/116	Sample_E_DTT_P18_200SN200.raw
P07602	14.69	8	5	524	58.0739	5.17334	489.669	Proactivator polypeptide OS=Homo sapiens GN=PSAP PE=1 SV=2 - [SAP_HUMAN]
	Confidence Icon	Sequence	Protein Accessions	# Proteins	# Protein Groups	Activation Type	Modifications	IonScore	Exp Value	Δ Score	Rank	Identity High	Homology Threshold	Charge	m/z [Da]	MH+ [Da]	ΔM [ppm]	RT [min]	First Scan	Last Scan	MS Order	Ions Matched	Spectrum File	Annotation
	High	NYISQYSEIAIQMMMHMQPK	P07602	1	1	CID		86.95	7.67988e-08	1	1	51	21	2	1222.07	2443.13	-0.469078	54.6368	14718	14753	MS2	13/228	Sample_F_DTT_P18_200SN200.raw
	High	DVVTAAGDMLK	P07602	1	1	CID		74.22	1.03693e-06	1	1	49		1	1119.57	1119.57	-0.41656	38.7514	9793	9793	MS2	8/40	Sample_F_DTT_P18_200SN200.raw
	High	EIVDSYLPVILDIIK	P07602	1	1	CID		69.46	7.6437e-07	1	1	43		2	865.503	1730	0.00781811	61.07	16467	16467	MS2	8/112	Sample_F_DTT_P18_200SN200.raw
	High	DNGDVCQDCIQMVTDIQTAVR	P07602	1	1	CID		66.15	6.09079e-06	0.742424	1	49		2	1162.52	2324.03	-1.10195	49.7812	13280	13280	MS2	9/236	Sample_F_DTT_P18_200SN200.raw
	High	NYISQYSEIAIQMMmHMQPK	P07602	1	1	CID	M15(Oxidation)	59.71	3.66151e-05	0.2	1	50	21	2	1230.06	2459.12	-1.31522	52.9533	14222	14256	MS2	12/228	Sample_F_DTT_P18_200SN200.raw
	High	LGPGMADIcK	P07602	1	1	CID	C9(Carbamidomethyl)	56.07	6.35233e-05	1	1	49		2	531.26	1061.51	-0.112058	28.7968	6430	6430	MS2	7/72	Sample_F_DTT_P18_200SN200.raw
	High	nYISQYSEIAIQMMMHMQPK	P07602	1	1	CID	N1(Deamidated)	51.96	0.00021269	0.0576923	1	50	21	2	1222.56	2444.11	0.522647	60.3545	16286	16286	MS2	12/228	Sample_F_DTT_P18_200SN200.raw
	High	LGPGMADIcK	P07602	1	1	CID	C9(Carbamidomethyl)	50.93	0.000194947	1	1	49		1	1061.51	1061.51	-1.30686	28.8365	6445	6445	MS2	8/36	Sample_F_DTT_P18_200SN200.raw
P02760	27.84	16	7	352	38.974	6.25244	905.212	Protein AMBP OS=Homo sapiens GN=AMBP PE=1 SV=1 - [AMBP_HUMAN]
	Confidence Icon	Sequence	Protein Accessions	# Proteins	# Protein Groups	Activation Type	Modifications	IonScore	Exp Value	Δ Score	Rank	Identity High	Homology Threshold	Charge	m/z [Da]	MH+ [Da]	ΔM [ppm]	RT [min]	First Scan	Last Scan	MS Order	Ions Matched	Spectrum File	Annotation
	High	MTVSTLVLGEGATEAEISMTSTR	P02760	1	1	CID		120.97	5.39888e-12	1	1	45		2	1192.59	2384.17	-0.236324	58.9898	16201	16330	MS2	16/176	Sample_E_DTT_P18_200SN200.raw
	High	MTVSTLVLGEGATEAEISMTSTR	P02760	1	1	CID		109.34	7.62503e-11	1	1	45		2	1192.59	2384.17	-0.70702	65.2729	17775	17775	MS2	13/176	Sample_E_DTT_P18_200SN200.raw
	High	MTVSTLVLGEGATEAEISMTSTR	P02760	1	1	CID		109.01	8.16419e-11	1	1	45		2	1192.59	2384.17	-1.01422	61.1136	16743	16743	MS2	13/176	Sample_E_DTT_P18_200SN200.raw
	High	KGVcEETSGAYEK	P02760	1	1	CID	C4(Carbamidomethyl)	82.29	2.39031e-08	1	1	43		2	729.332	1457.66	-0.239472	16.9945	2312	2312	MS2	10/144	Sample_E_DTT_P18_200SN200.raw
	High	AFIQLWAFDAVK	P02760	1	1	CID		79.13	6.90317e-08	1	1	44		2	704.885	1408.76	0.314944	50.7148	13856	13856	MS2	18/120	Sample_E_DTT_P18_200SN200.raw
	High	VVAQGVGIPEDSIFTmADR	P02760	1	1	CID	M16(Oxidation)	71.13	7.24649e-07	1	1	46		2	1011	2021	-0.681337	41.9494	11144	11144	MS2	15/204	Sample_E_DTT_P18_200SN200.raw
	High	WYNLAIGSTcPWLK	P02760	1	1	CID	C10(Carbamidomethyl)	68.68	1.18579e-06	0.826087	1	46		2	854.929	1708.85	-0.871958	46.9359	12715	12715	MS2	17/148	Sample_E_DTT_P18_200SN200.raw
	High	GVcEETSGAYEK	P02760	1	1	CID	C3(Carbamidomethyl)	65.05	9.06563e-07	1	1	41		2	665.286	1329.56	0.838675	20.3059	3496	3496	MS2	8/88	Sample_E_DTT_P18_200SN200.raw
	High	MTVSTLVLGEGATEAEISMTSTR	P02760	1	1	CID		57.63	1.15631e-05	1	1	45		2	1192.59	2384.16	-1.65693	57.1954	15730	15799	MS2	15/176	Sample_E_DTT_P18_200SN200.raw
	High	GEcVPGEQEPEPILIPR	P02760	1	1	CID	C3(Carbamidomethyl)	57.17	1.89948e-05	1	1	46		2	960.48	1919.95	-0.165026	38.1582	9930	9930	MS2	20/164	Sample_E_DTT_P18_200SN200.raw
	High	GVCEETSGAYEK	P02760	1	1	CID		53.68	1.34993e-05	1	1	41		2	636.775	1272.54	0.476539	17.9464	2629	2629	MS2	6/88	Sample_E_DTT_P18_200SN200.raw
	High	MTVSTLVLGEGATEAEISMTSTR	P02760	1	1	CID		53.41	3.12385e-05	1	1	45		2	1192.59	2384.17	0.214587	53.0939	14559	14559	MS2	13/176	Sample_E_DTT_P18_200SN200.raw
	High	VVAQGVGIPEDSIFTMADR	P02760	1	1	CID		46.69	0.000181074	1	1	46	22	2	1003	2005	-2.6141	45.5501	12283	12283	MS2	16/204	Sample_E_DTT_P18_200SN200.raw
	High	GVcEETSGAYEK	P02760	1	1	CID	C3(Carbamidomethyl)	46.18	7.10922e-05	1	1	41		1	1329.56	1329.56	-0.666115	20.3462	3512	3512	MS2	8/44	Sample_E_DTT_P18_200SN200.raw
	High	AFIQLWAFDAVK	P02760	1	1	CID		46.04	0.000153065	1	1	44		1	1408.76	1408.76	-1.1919	50.7962	13882	13882	MS2	7/60	Sample_E_DTT_P18_200SN200.raw
	High	KGVcEETSGAYEK	P02760	1	1	CID	C4(Carbamidomethyl)	44.55	0.000142055	1	1	43		3	486.557	1457.66	-0.311505	16.9984	2314	2314	MS2	15/144	Sample_E_DTT_P18_200SN200.raw
P05543	6.75	3	3	415	46.2946	6.30322	120.753	Thyroxine-binding globulin OS=Homo sapiens GN=SERPINA7 PE=1 SV=2 - [THBG_HUMAN]
	Confidence Icon	Sequence	Protein Accessions	# Proteins	# Protein Groups	Activation Type	Modifications	IonScore	Exp Value	Δ Score	Rank	Identity High	Homology Threshold	Charge	m/z [Da]	MH+ [Da]	ΔM [ppm]	RT [min]	First Scan	Last Scan	MS Order	Ions Matched	Spectrum File	Annotation
	High	GWVDLFVPK	P05543	1	1	CID		54.09	8.7152e-05	0.796296	1	48		2	530.795	1060.58	-0.539752	48.4394	12875	12875	MS2	6/64	Sample_F_DTT_P18_200SN200.raw
	High	NALALFVLPK	P05543	1	1	CID		52.53	4.77492e-05	1	1	44		2	543.34	1085.67	0.449039	45.1962	11871	11871	MS2	6/108	Sample_F_DTT_P18_200SN200.raw
	High	SFMLLILER	P05543	1	1	CID		52.45	5.54632e-05	0.788462	1	45		2	561.323	1121.64	0.371291	48.9844	13039	13039	MS2	7/64	Sample_F_DTT_P18_200SN200.raw
Q14508	11.29	2	1	124	12.9839	4.84326	103.895	WAP four-disulfide core domain protein 2 OS=Homo sapiens GN=WFDC2 PE=1 SV=2 - [WFDC2_HUMAN]
	Confidence Icon	Sequence	Protein Accessions	# Proteins	# Protein Groups	Activation Type	Modifications	IonScore	Exp Value	Δ Score	Rank	Identity High	Homology Threshold	Charge	m/z [Da]	MH+ [Da]	ΔM [ppm]	RT [min]	First Scan	Last Scan	MS Order	Ions Matched	Spectrum File	Annotation
	High	DQcQVDSQcPGQmK	Q14508	1	1	CID	C3(Carbamidomethyl), C9(Carbamidomethyl), M13(Oxidation)	65.68	1.3655e-06	1	1	42		2	848.84	1696.67	0.555877	18.8746	2913	2913	MS2	9/152	Sample_F_DTT_P18_200SN200.raw
	High	DQcQVDSQcPGQMK	Q14508	1	1	CID	C3(Carbamidomethyl), C9(Carbamidomethyl)	52.78	2.97885e-05	1	1	42		2	840.842	1680.68	-0.0675544	22.3597	4149	4149	MS2	12/152	Sample_F_DTT_P18_200SN200.raw
defense/immunity protein
P01857	28.79	9	6	330	36.0832	8.19189	470.517	Ig gamma-1 chain C region OS=Homo sapiens GN=IGHG1 PE=1 SV=1 - [IGHG1_HUMAN]
	Confidence Icon	Sequence	Protein Accessions	# Proteins	# Protein Groups	Activation Type	Modifications	IonScore	Exp Value	Δ Score	Rank	Identity High	Homology Threshold	Charge	m/z [Da]	MH+ [Da]	ΔM [ppm]	RT [min]	First Scan	Last Scan	MS Order	Ions Matched	Spectrum File	Annotation
	High	VVSVLTVLHQDWLnGK	P01860;P01861;P01857	3	3	CID	N14(Deamidated)	79.03	1.9379e-07	0.544304	1	47		2	904.999	1808.99	-0.236263	47.4937	12585	12585	MS2	9/144	Sample_F_DTT_P18_200SN200.raw
	High	TPEVTcVVVDVSHEDPEVK	P01857	1	1	CID	C6(Carbamidomethyl)	77.62	6.95386e-07	1	1	51		2	1070.02	2139.03	-0.0626225	36.2839	8979	8979	MS2	15/144	Sample_F_DTT_P18_200SN200.raw
	High	GFYPSDIAVEWESNGqPEnNYK	P01861;P01857	2	2	CID	Q16(Deamidated), N19(Deamidated)	76.8	3.63538e-07	0.025974	1	47		2	1273.55	2546.1	-0.798709	46.6205	12317	12317	MS2	12/200	Sample_F_DTT_P18_200SN200.raw
	High	GFYPSDIAVEWESnGQPENNYK	P01861;P01857	2	2	CID	N14(Deamidated)	72.2	1.29852e-06	0.0277778	1	48		2	1273.06	2545.11	-1.32377	45.7479	12044	12044	MS2	12/200	Sample_F_DTT_P18_200SN200.raw
	High	STSGGTAALGcLVK	P01860;P01857	2	2	CID	C11(Carbamidomethyl)	69.2	3.64887e-06	0.797101	1	50		2	661.342	1321.68	-1.25303	30.1861	6912	6912	MS2	9/104	Sample_F_DTT_P18_200SN200.raw
	High	VVSVLTVLHQDWLNGK	P01860;P01861;P01857	3	3	CID		60.26	1.13498e-05	1	1	46		2	904.507	1808.01	-0.0962549	46.459	12266	12273	MS2	19/144	Sample_F_DTT_P18_200SN200.raw
	High	GFYPSDIAVEWESNGQPENNYK	P01861;P01857	2	2	CID		55.74	6.82716e-05	1	1	49	21	2	1272.57	2544.13	-1.08155	44.9695	11800	11800	MS2	10/200	Sample_F_DTT_P18_200SN200.raw
	High	NQVSLTcLVK	P01860;P01861;P01857;P01859	4	4	CID	C7(Carbamidomethyl)	52.73	0.000150134	0.716981	1	49		2	581.318	1161.63	-0.368532	32.569	7723	7916	MS2	9/108	Sample_F_DTT_P18_200SN200.raw
	High	FNWYVDGVEVHNAK	P01857	1	1	CID		52.54	0.000197801	1	1	50		2	839.403	1677.8	-1.45021	35.4906	8712	8712	MS2	8/152	Sample_F_DTT_P18_200SN200.raw
P01859	16.87	6	4	326	35.8778	7.59131	296.867	Ig gamma-2 chain C region OS=Homo sapiens GN=IGHG2 PE=1 SV=2 - [IGHG2_HUMAN]
	Confidence Icon	Sequence	Protein Accessions	# Proteins	# Protein Groups	Activation Type	Modifications	IonScore	Exp Value	Δ Score	Rank	Identity High	Homology Threshold	Charge	m/z [Da]	MH+ [Da]	ΔM [ppm]	RT [min]	First Scan	Last Scan	MS Order	Ions Matched	Spectrum File	Annotation
	High	VVSVLTVVHQDWLNGK	P01859	1	1	CID		74	5.75265e-07	1	1	46		2	897.498	1793.99	-0.764636	42.8967	11137	11137	MS2	9/144	Sample_F_DTT_P18_200SN200.raw
	High	VVSVLTVVHQDWLnGK	P01859	1	1	CID	N14(Deamidated)	63.71	7.25645e-06	0.375	1	47		2	897.99	1794.97	-0.768234	43.7287	11407	11407	MS2	10/144	Sample_F_DTT_P18_200SN200.raw
	High	GPSVFPLAPcSR	P01860;P01861;P01859	3	3	CID	C10(Carbamidomethyl)	53.6	0.000115022	1	1	49		2	644.329	1287.65	-0.339164	35.7012	8783	8783	MS2	7/88	Sample_F_DTT_P18_200SN200.raw
	High	TTPPmLDSDGSFFLYSK	P01859	1	1	CID	M5(Oxidation)	53.09	0.000169854	1	1	50	27	2	961.447	1921.89	-0.797363	43.3186	11277	11472	MS2	16/128	Sample_F_DTT_P18_200SN200.raw
	High	NQVSLTcLVK	P01860;P01861;P01857;P01859	4	4	CID	C7(Carbamidomethyl)	52.73	0.000150134	0.716981	1	49		2	581.318	1161.63	-0.368532	32.569	7723	7916	MS2	9/108	Sample_F_DTT_P18_200SN200.raw
	High	TTPPMLDSDGSFFLYSK	P01859	1	1	CID		50.23	0.00035708	0.8	1	50	26	2	953.453	1905.9	2.36833	46.5983	12310	12310	MS2	8/128	Sample_F_DTT_P18_200SN200.raw
P01860	13.79	5	4	377	41.2604	7.89893	256.392	Ig gamma-3 chain C region OS=Homo sapiens GN=IGHG3 PE=1 SV=2 - [IGHG3_HUMAN]
	Confidence Icon	Sequence	Protein Accessions	# Proteins	# Protein Groups	Activation Type	Modifications	IonScore	Exp Value	Δ Score	Rank	Identity High	Homology Threshold	Charge	m/z [Da]	MH+ [Da]	ΔM [ppm]	RT [min]	First Scan	Last Scan	MS Order	Ions Matched	Spectrum File	Annotation
	High	VVSVLTVLHQDWLnGK	P01860;P01861;P01857	3	3	CID	N14(Deamidated)	79.03	1.9379e-07	0.544304	1	47		2	904.999	1808.99	-0.236263	47.4937	12585	12585	MS2	9/144	Sample_F_DTT_P18_200SN200.raw
	High	STSGGTAALGcLVK	P01860;P01857	2	2	CID	C11(Carbamidomethyl)	69.2	3.64887e-06	0.797101	1	50		2	661.342	1321.68	-1.25303	30.1861	6912	6912	MS2	9/104	Sample_F_DTT_P18_200SN200.raw
	High	VVSVLTVLHQDWLNGK	P01860;P01861;P01857	3	3	CID		60.26	1.13498e-05	1	1	46		2	904.507	1808.01	-0.0962549	46.459	12266	12273	MS2	19/144	Sample_F_DTT_P18_200SN200.raw
	High	GPSVFPLAPcSR	P01860;P01861;P01859	3	3	CID	C10(Carbamidomethyl)	53.6	0.000115022	1	1	49		2	644.329	1287.65	-0.339164	35.7012	8783	8783	MS2	7/88	Sample_F_DTT_P18_200SN200.raw
	High	NQVSLTcLVK	P01860;P01861;P01857;P01859	4	4	CID	C7(Carbamidomethyl)	52.73	0.000150134	0.716981	1	49		2	581.318	1161.63	-0.368532	32.569	7723	7916	MS2	9/108	Sample_F_DTT_P18_200SN200.raw
P01861	18.35	7	4	327	35.9179	7.35693	354.815	Ig gamma-4 chain C region OS=Homo sapiens GN=IGHG4 PE=1 SV=1 - [IGHG4_HUMAN]
	Confidence Icon	Sequence	Protein Accessions	# Proteins	# Protein Groups	Activation Type	Modifications	IonScore	Exp Value	Δ Score	Rank	Identity High	Homology Threshold	Charge	m/z [Da]	MH+ [Da]	ΔM [ppm]	RT [min]	First Scan	Last Scan	MS Order	Ions Matched	Spectrum File	Annotation
	High	VVSVLTVLHQDWLnGK	P01860;P01861;P01857	3	3	CID	N14(Deamidated)	79.03	1.9379e-07	0.544304	1	47		2	904.999	1808.99	-0.236263	47.4937	12585	12585	MS2	9/144	Sample_F_DTT_P18_200SN200.raw
	High	GFYPSDIAVEWESNGqPEnNYK	P01861;P01857	2	2	CID	Q16(Deamidated), N19(Deamidated)	76.8	3.63538e-07	0.025974	1	47		2	1273.55	2546.1	-0.798709	46.6205	12317	12317	MS2	12/200	Sample_F_DTT_P18_200SN200.raw
	High	GFYPSDIAVEWESnGQPENNYK	P01861;P01857	2	2	CID	N14(Deamidated)	72.2	1.29852e-06	0.0277778	1	48		2	1273.06	2545.11	-1.32377	45.7479	12044	12044	MS2	12/200	Sample_F_DTT_P18_200SN200.raw
	High	VVSVLTVLHQDWLNGK	P01860;P01861;P01857	3	3	CID		60.26	1.13498e-05	1	1	46		2	904.507	1808.01	-0.0962549	46.459	12266	12273	MS2	19/144	Sample_F_DTT_P18_200SN200.raw
	High	GFYPSDIAVEWESNGQPENNYK	P01861;P01857	2	2	CID		55.74	6.82716e-05	1	1	49	21	2	1272.57	2544.13	-1.08155	44.9695	11800	11800	MS2	10/200	Sample_F_DTT_P18_200SN200.raw
	High	GPSVFPLAPcSR	P01860;P01861;P01859	3	3	CID	C10(Carbamidomethyl)	53.6	0.000115022	1	1	49		2	644.329	1287.65	-0.339164	35.7012	8783	8783	MS2	7/88	Sample_F_DTT_P18_200SN200.raw
	High	NQVSLTcLVK	P01860;P01861;P01857;P01859	4	4	CID	C7(Carbamidomethyl)	52.73	0.000150134	0.716981	1	49		2	581.318	1161.63	-0.368532	32.569	7723	7916	MS2	9/108	Sample_F_DTT_P18_200SN200.raw
P61769	8.4	1	1	119	13.7059	6.52197	75.035	Beta-2-microglobulin OS=Homo sapiens GN=B2M PE=1 SV=1 - [B2MG_HUMAN]
	Confidence Icon	Sequence	Protein Accessions	# Proteins	# Protein Groups	Activation Type	Modifications	IonScore	Exp Value	Δ Score	Rank	Identity High	Homology Threshold	Charge	m/z [Da]	MH+ [Da]	ΔM [ppm]	RT [min]	First Scan	Last Scan	MS Order	Ions Matched	Spectrum File	Annotation
	High	VEHSDLSFSK	P61769	1	1	CID		54.14	3.56567e-05	1	1	46		2	574.783	1148.56	-0.315503	21.2486	3857	3857	MS2	8/72	Sample_E_DTT_P18_200SN200.raw
P01591	23.27	3	3	159	18.087	5.23682	188.953	Immunoglobulin J chain OS=Homo sapiens GN=IGJ PE=1 SV=4 - [IGJ_HUMAN]
	Confidence Icon	Sequence	Protein Accessions	# Proteins	# Protein Groups	Activation Type	Modifications	IonScore	Exp Value	Δ Score	Rank	Identity High	Homology Threshold	Charge	m/z [Da]	MH+ [Da]	ΔM [ppm]	RT [min]	First Scan	Last Scan	MS Order	Ions Matched	Spectrum File	Annotation
	High	SSEDPNEDIVER	P01591	1	1	CID		73.32	5.30768e-07	0.821918	1	45		2	695.309	1389.61	-1.8078	24.3974	4880	4880	MS2	8/112	Sample_F_DTT_P18_200SN200.raw
	High	cYTAVVPLVYGGETK	P01591	1	1	CID	N-Term(Ammonia-loss), C1(Carbamidomethyl)	52.36	0.000175391	1	1	50	23	1	1639.8	1639.8	-3.84987	50.9714	13636	13636	MS2	13/56	Sample_F_DTT_P18_200SN200.raw
	High	FVYHLSDLcK	P01591	1	1	CID	C9(Carbamidomethyl)	50.37	0.00025897	1	1	49		2	641.317	1281.63	-2.1665	31.916	7503	7503	MS2	8/72	Sample_F_DTT_P18_200SN200.raw
P01764	9.4	1	1	117	12.5742	8.27979	58.96	Ig heavy chain V-III region VH26 OS=Homo sapiens PE=1 SV=1 - [HV303_HUMAN]
	Confidence Icon	Sequence	Protein Accessions	# Proteins	# Protein Groups	Activation Type	Modifications	IonScore	Exp Value	Δ Score	Rank	Identity High	Homology Threshold	Charge	m/z [Da]	MH+ [Da]	ΔM [ppm]	RT [min]	First Scan	Last Scan	MS Order	Ions Matched	Spectrum File	Annotation
	High	NTLYLQMNSLR	P01764	1	1	CID		58.96	1.09269e-05	0	1	46		2	676.853	1352.7	0.00220185	36.501	9380	9380	MS2	8/120	Sample_E_DTT_P18_200SN200.raw
P01602	13.68	1	1	117	12.7603	6.50732	103.593	Ig kappa chain V-I region HK102 (Fragment) OS=Homo sapiens GN=IGKV1-5 PE=4 SV=1 - [KV110_HUMAN]
	Confidence Icon	Sequence	Protein Accessions	# Proteins	# Protein Groups	Activation Type	Modifications	IonScore	Exp Value	Δ Score	Rank	Identity High	Homology Threshold	Charge	m/z [Da]	MH+ [Da]	ΔM [ppm]	RT [min]	First Scan	Last Scan	MS Order	Ions Matched	Spectrum File	Annotation
	High	LLIYDASSLESGVPSR	P01602	1	1	CID		81.47	5.0969e-08	0.876543	1	45		2	853.951	1706.89	-1.05376	41.9471	11143	11143	MS2	12/120	Sample_E_DTT_P18_200SN200.raw
P01871	3.54	1	1	452	49.2755	6.771	65.9929	Ig mu chain C region OS=Homo sapiens GN=IGHM PE=1 SV=3 - [IGHM_HUMAN]
	Confidence Icon	Sequence	Protein Accessions	# Proteins	# Protein Groups	Activation Type	Modifications	IonScore	Exp Value	Δ Score	Rank	Identity High	Homology Threshold	Charge	m/z [Da]	MH+ [Da]	ΔM [ppm]	RT [min]	First Scan	Last Scan	MS Order	Ions Matched	Spectrum File	Annotation
	High	QVGSGVTTDQVQAEAK	P01871	1	1	CID		64.27	1.31687e-05	1	1	50		2	809.406	1617.8	-2.12655	24.3639	4869	4869	MS2	16/180	Sample_F_DTT_P18_200SN200.raw
P01876	24.36	8	6	353	37.6306	6.50732	527.154	Ig alpha-1 chain C region OS=Homo sapiens GN=IGHA1 PE=1 SV=2 - [IGHA1_HUMAN]
	Confidence Icon	Sequence	Protein Accessions	# Proteins	# Protein Groups	Activation Type	Modifications	IonScore	Exp Value	Δ Score	Rank	Identity High	Homology Threshold	Charge	m/z [Da]	MH+ [Da]	ΔM [ppm]	RT [min]	First Scan	Last Scan	MS Order	Ions Matched	Spectrum File	Annotation
	High	QEPSQGTTTFAVTSILR	P01876;P01877	2	2	CID		88.17	1.1659e-08	1	1	45		2	918.478	1835.95	-0.313163	41.1856	10903	10903	MS2	13/192	Sample_E_DTT_P18_200SN200.raw
	High	DASGVTFTWTPSSGK	P01876	1	1	CID		77.63	1.536e-07	1	1	46		2	770.867	1540.73	-0.587379	39.09	10235	10235	MS2	17/112	Sample_E_DTT_P18_200SN200.raw
	High	DASGVTFTWTPSSGK	P01876	1	1	CID		67.71	1.49949e-06	1	1	46		1	1540.72	1540.72	-2.28208	39.156	10256	10256	MS2	10/56	Sample_E_DTT_P18_200SN200.raw
	High	GDTFScMVGHEALPLAFTQK	P01876;P01877	2	2	CID	C6(Carbamidomethyl)	65.13	2.19435e-06	1	1	45	18	2	1105.02	2209.04	-1.19292	43.1907	11540	11540	MS2	14/156	Sample_E_DTT_P18_200SN200.raw
	High	WLQGSQELPR	P01876;P01877	2	2	CID		61.37	5.17915e-06	0.737705	1	45		2	607.319	1213.63	-1.50054	30.042	7126	7285	MS2	8/100	Sample_E_DTT_P18_200SN200.raw
	High	KGDTFScMVGHEALPLAFTQK	P01876;P01877	2	2	CID	C7(Carbamidomethyl)	61.05	7.26343e-06	1	1	46	20	2	1169.07	2337.13	-2.17185	39.1062	10239	10239	MS2	15/240	Sample_E_DTT_P18_200SN200.raw
	High	DLcGcYSVSSVLPGcAEPWNHGK	P01876	1	1	CID	C3(Carbamidomethyl), C5(Carbamidomethyl), C15(Carbamidomethyl)	56.38	5.63853e-06	1	1	40		2	1297.07	2593.12	-1.2018	41.9518	11145	11145	MS2	14/188	Sample_E_DTT_P18_200SN200.raw
	High	DLcGcYSVSSVLPGcAEPWNHGK	P01876	1	1	CID	C3(Carbamidomethyl), C5(Carbamidomethyl), C15(Carbamidomethyl)	43.6	0.000109129	1	1	40		3	865.047	2593.13	-0.68916	41.9427	11141	11141	MS2	12/188	Sample_E_DTT_P18_200SN200.raw
P01834	63.21	11	5	106	11.6017	5.87158	554.189	Ig kappa chain C region OS=Homo sapiens GN=IGKC PE=1 SV=1 - [IGKC_HUMAN]
	Confidence Icon	Sequence	Protein Accessions	# Proteins	# Protein Groups	Activation Type	Modifications	IonScore	Exp Value	Δ Score	Rank	Identity High	Homology Threshold	Charge	m/z [Da]	MH+ [Da]	ΔM [ppm]	RT [min]	First Scan	Last Scan	MS Order	Ions Matched	Spectrum File	Annotation
	High	VDNALqSGNSQESVTEQDSK	P01834	1	1	CID	Q6(Deamidated)	105.35	8.3876e-10	0.161905	1	49		2	1068.98	2136.95	-0.181157	25.4635	5253	5253	MS2	15/220	Sample_F_DTT_P18_200SN200.raw
	High	VDNALQSGNSQESVTEQDSK	P01834	1	1	CID		79.15	3.58167e-07	1	1	49	19	2	1068.49	2135.96	-2.63531	24.3344	4857	4857	MS2	14/220	Sample_F_DTT_P18_200SN200.raw
	High	DSTYSLSSTLTLSK	P01834	1	1	CID		70.34	3.22257e-06	1	1	50		2	751.882	1502.76	-0.755139	39.6144	10074	10301	MS2	8/104	Sample_F_DTT_P18_200SN200.raw
	High	VYAcEVTHQGLSSPVTK	P01834	1	1	CID	C4(Carbamidomethyl)	66.41	8.2053e-06	1	1	50	25	2	938.466	1875.93	-0.811686	26.8183	5734	5734	MS2	9/160	Sample_F_DTT_P18_200SN200.raw
	High	SGTASVVcLLNnFYPR	P01834	1	1	CID	C8(Carbamidomethyl), N12(Deamidated)	63.34	1.67768e-05	1	1	50		2	899.942	1798.88	-1.08088	51.2578	13724	13724	MS2	8/140	Sample_F_DTT_P18_200SN200.raw
	High	SGTASVVcLLnNFYPR	P01834	1	1	CID	C8(Carbamidomethyl), N11(Deamidated)	63.34	1.67768e-05	1	2	50		2	899.942	1798.88	-1.08088	51.2578	13724	13724	MS2	8/140	Sample_F_DTT_P18_200SN200.raw
	High	SGTASVVcLLNNFYPR	P01834	1	1	CID	C8(Carbamidomethyl)	59.93	3.74488e-05	0.783333	1	50		2	899.451	1797.9	-0.12691	50.6848	13549	13549	MS2	8/140	Sample_F_DTT_P18_200SN200.raw
	High	SGTASVVcLLNNFYPR	P01834	1	1	CID	C8(Carbamidomethyl)	59.85	3.63852e-05	1	1	50		2	899.451	1797.89	-0.330598	49.1617	13095	13095	MS2	8/140	Sample_F_DTT_P18_200SN200.raw
	High	VDNALQSGNSQESVTEQDSKDSTYSLSSTLTLSK	P01834	1	1	CID		58.74	6.11492e-05	1	1	51	23	3	1207.24	3619.7	-2.2273	38.2917	9642	9642	MS2	27/388	Sample_F_DTT_P18_200SN200.raw
	High	DSTYSLSSTLTLSK	P01834	1	1	CID		58.36	4.87244e-05	1	1	50		2	751.884	1502.76	1.77986	41.8296	10791	10791	MS2	8/104	Sample_F_DTT_P18_200SN200.raw
	High	VDNALQSGNSQESVTEQDSK	P01834	1	1	CID		54.86	0.000101895	1	1	50	22	3	712.661	2135.97	-0.755658	24.3742	4871	4871	MS2	15/220	Sample_F_DTT_P18_200SN200.raw
P02743	20.63	4	4	223	25.3711	6.53662	178.811	Serum amyloid P-component OS=Homo sapiens GN=APCS PE=1 SV=2 - [SAMP_HUMAN]
	Confidence Icon	Sequence	Protein Accessions	# Proteins	# Protein Groups	Activation Type	Modifications	IonScore	Exp Value	Δ Score	Rank	Identity High	Homology Threshold	Charge	m/z [Da]	MH+ [Da]	ΔM [ppm]	RT [min]	First Scan	Last Scan	MS Order	Ions Matched	Spectrum File	Annotation
	High	AYSLFSYNTQGR	P02743	1	1	CID		75.25	8.41878e-07	0.813333	1	49		2	703.837	1406.67	-1.62168	35.9471	8866	8866	MS2	9/104	Sample_F_DTT_P18_200SN200.raw
	High	IVLGQEQDSYGGK	P02743	1	1	CID		61.97	2.00447e-05	0.83871	1	50		2	697.352	1393.7	0.180255	26.7841	5723	5723	MS2	10/128	Sample_F_DTT_P18_200SN200.raw
	High	VGEYSLYIGR	P02743	1	1	CID		54.94	5.89954e-05	1	1	47		2	578.802	1156.6	-2.06957	34.7453	8460	8460	MS2	8/72	Sample_F_DTT_P18_200SN200.raw
	High	GYVIIKPLVWV	P02743	1	1	CID		45.04	8.61654e-05	1	1	39		2	643.897	1286.79	-0.477684	49.0831	13071	13071	MS2	9/90	Sample_F_DTT_P18_200SN200.raw
P01877	28.82	7	6	340	36.503	6.1001	384.083	Ig alpha-2 chain C region OS=Homo sapiens GN=IGHA2 PE=1 SV=3 - [IGHA2_HUMAN]
	Confidence Icon	Sequence	Protein Accessions	# Proteins	# Protein Groups	Activation Type	Modifications	IonScore	Exp Value	Δ Score	Rank	Identity High	Homology Threshold	Charge	m/z [Da]	MH+ [Da]	ΔM [ppm]	RT [min]	First Scan	Last Scan	MS Order	Ions Matched	Spectrum File	Annotation
	High	QEPSQGTTTFAVTSILR	P01876;P01877	2	2	CID		88.17	1.1659e-08	1	1	45		2	918.478	1835.95	-0.313163	41.1856	10903	10903	MS2	13/192	Sample_E_DTT_P18_200SN200.raw
	High	GDTFScMVGHEALPLAFTQK	P01876;P01877	2	2	CID	C6(Carbamidomethyl)	65.13	2.19435e-06	1	1	45	18	2	1105.02	2209.04	-1.19292	43.1907	11540	11540	MS2	14/156	Sample_E_DTT_P18_200SN200.raw
	High	WLQGSQELPR	P01876;P01877	2	2	CID		61.37	5.17915e-06	0.737705	1	45		2	607.319	1213.63	-1.50054	30.042	7126	7285	MS2	8/100	Sample_E_DTT_P18_200SN200.raw
	High	KGDTFScMVGHEALPLAFTQK	P01876;P01877	2	2	CID	C7(Carbamidomethyl)	61.05	7.26343e-06	1	1	46	20	2	1169.07	2337.13	-2.17185	39.1062	10239	10239	MS2	15/240	Sample_E_DTT_P18_200SN200.raw
	High	DASGATFTWTPSSGK	P01877	1	1	CID		48.55	9.56512e-05	1	1	45		1	1512.69	1512.69	-1.96852	35.953	9198	9198	MS2	7/56	Sample_E_DTT_P18_200SN200.raw
	High	DASGATFTWTPSSGK	P01877	1	1	CID		47.56	0.000129787	1	1	45		2	756.852	1512.7	-0.161724	35.9025	9180	9180	MS2	11/112	Sample_E_DTT_P18_200SN200.raw
	High	DLcGcYSVSSVLPGcAQPWNHGETFTcTAAHPELK	P01877	1	1	CID	C3(Carbamidomethyl), C5(Carbamidomethyl), C15(Carbamidomethyl), C27(Carbamidomethyl)	44.35	7.52929e-05	0.318182	1	40		3	1317.25	3949.74	-0.375886	42.5432	11331	11331	MS2	20/344	Sample_E_DTT_P18_200SN200.raw
hydrolase
P08195	4.44	2	2	630	67.9517	5.0083	76.2377	4F2 cell-surface antigen heavy chain OS=Homo sapiens GN=SLC3A2 PE=1 SV=3 - [4F2_HUMAN]
	Confidence Icon	Sequence	Protein Accessions	# Proteins	# Protein Groups	Activation Type	Modifications	IonScore	Exp Value	Δ Score	Rank	Identity High	Homology Threshold	Charge	m/z [Da]	MH+ [Da]	ΔM [ppm]	RT [min]	First Scan	Last Scan	MS Order	Ions Matched	Spectrum File	Annotation
	High	GENSWFSTQVDTVATK	P08195	1	1	CID		48.84	8.75134e-05	1	1	45		2	885.42	1769.83	-0.682527	38.7534	10125	10125	MS2	10/172	Sample_E_DTT_P18_200SN200.raw
	High	LLTSFLPAQLLR	P08195	1	1	CID		45.49	4.37856e-05	1	1	38		2	686.421	1371.83	-1.28095	49.6795	13551	13551	MS2	6/100	Sample_E_DTT_P18_200SN200.raw
P15289	14	5	4	507	53.5537	6.07471	293.324	Arylsulfatase A OS=Homo sapiens GN=ARSA PE=1 SV=3 - [ARSA_HUMAN]
	Confidence Icon	Sequence	Protein Accessions	# Proteins	# Protein Groups	Activation Type	Modifications	IonScore	Exp Value	Δ Score	Rank	Identity High	Homology Threshold	Charge	m/z [Da]	MH+ [Da]	ΔM [ppm]	RT [min]	First Scan	Last Scan	MS Order	Ions Matched	Spectrum File	Annotation
	High	YMAFAHDLMADAQR	P15289	1	1	CID		80.64	3.79711e-08	1	1	43		2	820.371	1639.73	-0.892121	37.0337	9560	9560	MS2	8/108	Sample_E_DTT_P18_200SN200.raw
	High	GGLPLEEVTVAEVLAAR	P15289	1	1	CID		75.54	9.07577e-08	1	1	42		2	862.483	1723.96	0.0293938	50.9657	13933	13933	MS2	12/128	Sample_E_DTT_P18_200SN200.raw
	High	DPGENYNLLGGVAGATPEVLQALK	P15289	1	1	CID		69.83	5.61557e-07	1	1	44		2	1213.63	2426.25	-0.866896	54.1201	14856	14856	MS2	13/260	Sample_E_DTT_P18_200SN200.raw
	High	AQLDAAVTFGPSQVAR	P15289	1	1	CID		57.94	1.28555e-05	1	1	46		2	815.931	1630.85	-0.178749	36.4929	9376	9376	MS2	20/176	Sample_E_DTT_P18_200SN200.raw
	High	GGLPLEEVTVAEVLAAR	P15289	1	1	CID		50.05	3.2128e-05	1	1	42		3	575.325	1723.96	0.234018	51.0437	13958	13958	MS2	15/128	Sample_E_DTT_P18_200SN200.raw
O95336	6.2	1	1	258	27.5296	6.04932	98.2002	6-phosphogluconolactonase OS=Homo sapiens GN=PGLS PE=1 SV=2 - [6PGL_HUMAN]
	Confidence Icon	Sequence	Protein Accessions	# Proteins	# Protein Groups	Activation Type	Modifications	IonScore	Exp Value	Δ Score	Rank	Identity High	Homology Threshold	Charge	m/z [Da]	MH+ [Da]	ΔM [ppm]	RT [min]	First Scan	Last Scan	MS Order	Ions Matched	Spectrum File	Annotation
	High	FALGLSGGSLVSMLAR	O95336	1	1	CID		80.62	4.20477e-08	1	1	43		2	789.938	1578.87	1.02781	51.4613	14083	14083	MS2	12/120	Sample_E_DTT_P18_200SN200.raw
O95865	4.91	1	1	285	29.6255	6.01123	67.4549	N(G),N(G)-dimethylarginine dimethylaminohydrolase 2 OS=Homo sapiens GN=DDAH2 PE=1 SV=1 - [DDAH2_HUMAN]
	Confidence Icon	Sequence	Protein Accessions	# Proteins	# Protein Groups	Activation Type	Modifications	IonScore	Exp Value	Δ Score	Rank	Identity High	Homology Threshold	Charge	m/z [Da]	MH+ [Da]	ΔM [ppm]	RT [min]	First Scan	Last Scan	MS Order	Ions Matched	Spectrum File	Annotation
	High	GGGDLPNSQEALQK	O95865	1	1	CID		50.6	7.66448e-05	1	1	46		2	707.352	1413.7	-0.240857	24.6478	5131	5131	MS2	14/132	Sample_E_DTT_P18_200SN200.raw
P08236	11.21	4	4	651	74.6847	7.02002	279.575	Beta-glucuronidase OS=Homo sapiens GN=GUSB PE=1 SV=2 - [BGLR_HUMAN]
	Confidence Icon	Sequence	Protein Accessions	# Proteins	# Protein Groups	Activation Type	Modifications	IonScore	Exp Value	Δ Score	Rank	Identity High	Homology Threshold	Charge	m/z [Da]	MH+ [Da]	ΔM [ppm]	RT [min]	First Scan	Last Scan	MS Order	Ions Matched	Spectrum File	Annotation
	High	HFVGWVWYER	P08236	1	1	CID		52.55	4.97534e-05	1	1	46		2	689.838	1378.67	-0.741934	39.0003	10207	10207	MS2	7/72	Sample_E_DTT_P18_200SN200.raw
	High	RPLWESGPTVDMPVPSSFNDISQDWR	P08236	1	1	CID		51.32	4.24295e-05	1	1	44		3	1006.14	3016.42	-2.10232	49.5243	13507	13507	MS2	23/300	Sample_E_DTT_P18_200SN200.raw
	High	DKNHPAVVMWSVANEPASHLESAGYYLK	P08236	1	1	CID		49.21	8.27655e-05	1	1	45	18	3	1038.51	3113.51	-1.1574	40.4885	10682	10682	MS2	22/320	Sample_E_DTT_P18_200SN200.raw
	High	GFDWPLLVK	P08236	1	1	CID		47.76	0.000175869	1	1	47		2	537.802	1074.6	-0.896766	47.0583	12753	12753	MS2	6/64	Sample_E_DTT_P18_200SN200.raw
P04745	37.77	12	12	511	57.7309	6.93213	628.866	Alpha-amylase 1 OS=Homo sapiens GN=AMY1A PE=1 SV=2 - [AMY1_HUMAN]
	Confidence Icon	Sequence	Protein Accessions	# Proteins	# Protein Groups	Activation Type	Modifications	IonScore	Exp Value	Δ Score	Rank	Identity High	Homology Threshold	Charge	m/z [Da]	MH+ [Da]	ΔM [ppm]	RT [min]	First Scan	Last Scan	MS Order	Ions Matched	Spectrum File	Annotation
	High	TGSGDIENYNDATQVR	P04745;P04746;P19961	3	3	CID		80.01	5.18804e-08	1	1	44		2	870.395	1739.78	-0.509914	27.7019	6272	6272	MS2	9/152	Sample_E_DTT_P18_200SN200.raw
	High	EVTINPDTTcGNDWVcEHR	P04745;P04746;P19961	3	3	CID	C10(Carbamidomethyl), C16(Carbamidomethyl)	77.94	2.65145e-08	1	1	39		2	1151.99	2302.98	-0.809982	33.4327	8318	8318	MS2	13/200	Sample_E_DTT_P18_200SN200.raw
	High	IAEYMNHLIDIGVAGFR	P04745;P04746;P19961	3	3	CID		73.13	4.0615e-07	1	1	46		2	959.996	1918.99	0.547128	46.8931	12702	12702	MS2	13/172	Sample_E_DTT_P18_200SN200.raw
	High	LSGLLDLALGK	P04745	1	1	CID		71.28	1.34052e-07	1	1	39		2	550.339	1099.67	-0.919478	46.4795	12571	12571	MS2	9/80	Sample_E_DTT_P18_200SN200.raw
	High	WVDIALEcER	P04745;P04746;P19961	3	3	CID	C8(Carbamidomethyl)	70.83	7.55825e-07	1	1	46		2	645.811	1290.61	-0.640083	37.0975	9582	9582	MS2	8/72	Sample_E_DTT_P18_200SN200.raw
	High	NVVDGQPFTNWYDNGSNQVAFGR	P04745;P04746;P19961	3	3	CID		70.08	4.56513e-07	1	1	43	18	2	1293.09	2585.18	-1.42578	46.8098	12676	12676	MS2	12/264	Sample_E_DTT_P18_200SN200.raw
	High	NWGEGWGFMPSDR	P04745;P19961	2	2	CID		62.76	1.11229e-06	1	1	40		2	769.828	1538.65	0.971307	44.688	12019	12019	MS2	8/144	Sample_E_DTT_P18_200SN200.raw
	High	ALVFVDNHDNQR	P04745;P04746;P19961	3	3	CID		59.94	8.46616e-06	1	1	46		2	714.354	1427.7	-0.924392	25.3817	5405	5405	MS2	7/108	Sample_E_DTT_P18_200SN200.raw
	High	IYVDAVINHMcGNAVSAGTSSTcGSYFNPGSR	P04745;P04746	2	2	CID	C11(Carbamidomethyl), C23(Carbamidomethyl)	54.7	9.82648e-06	1	1	41		3	1131.51	3392.51	-0.691555	42.2074	11225	11225	MS2	12/344	Sample_E_DTT_P18_200SN200.raw
	High	TSIVHLFEWR	P04745;P04746;P19961	3	3	CID		54.23	3.73796e-05	1	1	46		2	644.346	1287.68	-0.083506	40.6416	10729	10729	MS2	6/72	Sample_E_DTT_P18_200SN200.raw
	High	AHFSISNSAEDPFIAIHAESK	P04745;P04746;P19961	3	3	CID		47.3	0.000154553	1	1	46	22	3	757.706	2271.1	0.0126938	36.4506	9362	9362	MS2	22/216	Sample_E_DTT_P18_200SN200.raw
	High	SSDYFGNGR	P04745;P04746;P19961	3	3	CID		39.99	0.000160369	1	1	39		2	501.717	1002.43	-0.0433616	22.1723	4197	4197	MS2	5/72	Sample_E_DTT_P18_200SN200.raw
P15586	1.09	1	1	552	62.042	8.30908	61.5544	N-acetylglucosamine-6-sulfatase OS=Homo sapiens GN=GNS PE=1 SV=3 - [GNS_HUMAN]
	Confidence Icon	Sequence	Protein Accessions	# Proteins	# Protein Groups	Activation Type	Modifications	IonScore	Exp Value	Δ Score	Rank	Identity High	Homology Threshold	Charge	m/z [Da]	MH+ [Da]	ΔM [ppm]	RT [min]	First Scan	Last Scan	MS Order	Ions Matched	Spectrum File	Annotation
	High	VPLLVR	P15586	1	1	CID		34.8	0.000149009	0.457143	1	33		2	348.742	696.477	0.818671	27.2736	6109	6109	MS2	5/40	Sample_E_DTT_P18_200SN200.raw
P34059	4.79	2	2	522	57.9891	6.7417	113.608	N-acetylgalactosamine-6-sulfatase OS=Homo sapiens GN=GALNS PE=1 SV=1 - [GALNS_HUMAN]
	Confidence Icon	Sequence	Protein Accessions	# Proteins	# Protein Groups	Activation Type	Modifications	IonScore	Exp Value	Δ Score	Rank	Identity High	Homology Threshold	Charge	m/z [Da]	MH+ [Da]	ΔM [ppm]	RT [min]	First Scan	Last Scan	MS Order	Ions Matched	Spectrum File	Annotation
	High	LPLIFHLGR	P34059	1	1	CID		71.91	5.47544e-08	0.791667	1	36		2	533.332	1065.66	0.548893	38.7934	10138	10138	MS2	14/64	Sample_E_DTT_P18_200SN200.raw
	High	FPLSFASAEYQEALSR	P34059	1	1	CID		59.15	9.42544e-06	1	1	45		2	908.449	1815.89	-0.189747	45.2855	12200	12200	MS2	12/140	Sample_E_DTT_P18_200SN200.raw
O43451	17.66	22	22	1857	209.72	5.50342	1360.42	Maltase-glucoamylase, intestinal OS=Homo sapiens GN=MGAM PE=1 SV=5 - [MGA_HUMAN]
	Confidence Icon	Sequence	Protein Accessions	# Proteins	# Protein Groups	Activation Type	Modifications	IonScore	Exp Value	Δ Score	Rank	Identity High	Homology Threshold	Charge	m/z [Da]	MH+ [Da]	ΔM [ppm]	RT [min]	First Scan	Last Scan	MS Order	Ions Matched	Spectrum File	Annotation
	High	NLPSSPVFGSNVDNVLLTAEYQTSNR	O43451	1	1	CID		77.68	1.0663e-07	1	1	44		2	1411.7	2822.39	-2.27592	49.1731	13398	13398	MS2	14/300	Sample_E_DTT_P18_200SN200.raw
	High	NPLGLIIALDENK	O43451	1	1	CID		76.26	5.44162e-08	1	1	40		2	705.404	1409.8	0.290302	48.0644	13062	13062	MS2	10/144	Sample_E_DTT_P18_200SN200.raw
	High	VMAYVPDAVWYDYETGSQVR	O43451	1	1	CID		75.69	1.51073e-07	1	1	44		2	1175.05	2349.08	-0.602441	47.1556	12783	12783	MS2	14/160	Sample_E_DTT_P18_200SN200.raw
	High	WYDYYTGVDINAR	O43451	1	1	CID		74.29	2.29021e-07	1	1	44		2	818.375	1635.74	-0.602692	40.4863	10681	10681	MS2	10/104	Sample_E_DTT_P18_200SN200.raw
	High	IALDDEGTAGGWLFWDDGQSIDTYGK	O43451	1	1	CID		70.85	3.7412e-07	1	1	43		2	1415.64	2830.28	-2.64223	54.9261	15096	15096	MS2	10/228	Sample_E_DTT_P18_200SN200.raw
	High	FAAHWLGDNTATWDDLR	O43451	1	1	CID		67.55	1.21297e-06	1	1	45		2	994.965	1988.92	-0.831534	42.0645	11181	11181	MS2	14/160	Sample_E_DTT_P18_200SN200.raw
	High	SSVYANAFPSTPVNPLR	O43451	1	1	CID		66.87	1.5522e-06	1	1	45		2	910.47	1819.93	-0.551912	40.047	10543	10543	MS2	11/172	Sample_E_DTT_P18_200SN200.raw
	High	YPNDGDIVWGK	O43451	1	1	CID		64.78	2.99394e-06	0.738462	1	46		2	632.303	1263.6	-0.748969	34.306	8635	8635	MS2	16/112	Sample_E_DTT_P18_200SN200.raw
	High	GVEDDVFIKYPNDGDIVWGK	O43451	1	1	CID		60.78	5.55676e-06	1	1	45	20	2	1133.55	2266.1	-1.04228	44.5097	11963	11963	MS2	15/196	Sample_E_DTT_P18_200SN200.raw
	High	KNPLGLIIALDENK	O43451	1	1	CID		60.6	1.21935e-06	1	1	38		2	769.45	1537.89	-0.95079	41.8096	11101	11186	MS2	12/156	Sample_E_DTT_P18_200SN200.raw
	High	WMQLGAFYPFSR	O43451	3	1	CID		58.58	1.01927e-05	1	1	45		2	751.866	1502.72	-0.374029	50.229	13712	13814	MS2	7/124	Sample_E_DTT_P18_200SN200.raw
	High	GGYILPWQEPALNTHLSR	O43451	1	1	CID		56.58	1.36267e-05	1	1	44		2	1026.53	2052.06	-1.78538	41.56	11024	11024	MS2	10/176	Sample_E_DTT_P18_200SN200.raw
	High	GFPEFVNELHNNGQK	O43451	1	1	CID		55.52	2.21629e-05	1	1	45		2	865.419	1729.83	0.45925	35.2527	8961	8961	MS2	18/144	Sample_E_DTT_P18_200SN200.raw
	High	EIEELYNNPQNPER	O43451	1	1	CID		53.67	2.62017e-05	1	1	44		2	872.909	1744.81	-1.21692	30.4745	7287	7358	MS2	7/132	Sample_E_DTT_P18_200SN200.raw
	High	HNGVPSQTSPTVTYDSNLK	O43451	1	1	CID		51.71	5.56486e-05	1	1	46		2	1023	2044.99	-0.669084	26.0092	5638	5638	MS2	26/212	Sample_E_DTT_P18_200SN200.raw
	High	TLPAPLDHINLHVR	O43451	1	1	CID		51.64	1.81654e-05	1	1	41		2	798.454	1595.9	-0.409001	35.928	9189	9189	MS2	7/120	Sample_E_DTT_P18_200SN200.raw
	High	GELFWDNGETK	O43451	1	1	CID		50.77	5.06705e-05	1	1	44		2	648.299	1295.59	-0.224744	36.806	9482	9503	MS2	9/96	Sample_E_DTT_P18_200SN200.raw
	High	YEYGTLDNMR	O43451	1	1	CID		50.57	2.85025e-05	1	1	42		2	631.279	1261.55	-1.25465	30.4991	7296	7296	MS2	7/80	Sample_E_DTT_P18_200SN200.raw
	High	RDFTYDSVDFK	O43451	1	1	CID		48.09	9.46956e-05	1	1	44		2	696.825	1392.64	0.205972	31.8703	7764	7764	MS2	9/120	Sample_E_DTT_P18_200SN200.raw
	High	FDGMWIDMNEPSSFVNGAVSPGcR	O43451	1	1	CID	C23(Carbamidomethyl)	45.88	6.58476e-05	1	1	41	17	2	1337.08	2673.15	-1.76578	50.8597	13901	13901	MS2	12/244	Sample_E_DTT_P18_200SN200.raw
	High	VEMELPGDK	O43451	1	1	CID		45.37	0.000213446	1	1	45		2	509.249	1017.49	-1.27665	28.8731	6708	6708	MS2	5/64	Sample_E_DTT_P18_200SN200.raw
	High	IGLHLR	O43451	2	1	CID		34.87	0.000146627	0.4	1	33		2	354.729	708.451	-0.296077	21.8574	4083	4083	MS2	5/40	Sample_E_DTT_P18_200SN200.raw
P43251	4.79	2	2	543	61.0933	6.25244	140.862	Biotinidase OS=Homo sapiens GN=BTD PE=1 SV=2 - [BTD_HUMAN]
	Confidence Icon	Sequence	Protein Accessions	# Proteins	# Protein Groups	Activation Type	Modifications	IonScore	Exp Value	Δ Score	Rank	Identity High	Homology Threshold	Charge	m/z [Da]	MH+ [Da]	ΔM [ppm]	RT [min]	First Scan	Last Scan	MS Order	Ions Matched	Spectrum File	Annotation
	High	LSSGLVTAALYGR	P43251	1	1	CID		83.01	2.32516e-08	1	1	43		2	654.37	1307.73	0.67469	38.7913	10137	10137	MS2	19/96	Sample_E_DTT_P18_200SN200.raw
	High	VDLITFDTPFAGR	P43251	1	1	CID		59.33	1.17264e-05	1	1	47		2	726.38	1451.75	-0.591358	47.6106	12921	12921	MS2	7/96	Sample_E_DTT_P18_200SN200.raw
P16278	8.42	5	5	677	76.0266	6.56592	257.829	Beta-galactosidase OS=Homo sapiens GN=GLB1 PE=1 SV=2 - [BGAL_HUMAN]
	Confidence Icon	Sequence	Protein Accessions	# Proteins	# Protein Groups	Activation Type	Modifications	IonScore	Exp Value	Δ Score	Rank	Identity High	Homology Threshold	Charge	m/z [Da]	MH+ [Da]	ΔM [ppm]	RT [min]	First Scan	Last Scan	MS Order	Ions Matched	Spectrum File	Annotation
	High	TEAVASSLYDILAR	P16278	1	1	CID		73.84	1.00577e-06	0.864865	1	49		2	754.902	1508.8	0.497713	46.4953	12278	12278	MS2	11/104	Sample_F_DTT_P18_200SN200.raw
	High	VNYGAYINDFK	P16278	1	1	CID		65.23	7.85781e-06	0.846154	1	49		2	652.32	1303.63	0.281043	37.7304	9457	9457	MS2	8/116	Sample_F_DTT_P18_200SN200.raw
	High	YISGSIHYSR	P16278	1	1	CID		62.08	1.30702e-05	0.693548	1	48		2	591.798	1182.59	-0.993112	21.8295	3963	3963	MS2	8/72	Sample_F_DTT_P18_200SN200.raw
	High	AGATLDLLVENMGR	P16278	1	1	CID		53.53	0.000150827	1	1	50		2	730.382	1459.76	-0.375243	44.3695	11612	11612	MS2	9/116	Sample_F_DTT_P18_200SN200.raw
	High	WLGVLLPK	P16278	1	1	CID		40.5	0.000236181	0.725	1	39		2	463.297	925.587	-0.504421	41.789	10779	10779	MS2	11/56	Sample_F_DTT_P18_200SN200.raw
P19961	31.51	11	11	511	57.673	7.09326	601.372	Alpha-amylase 2B OS=Homo sapiens GN=AMY2B PE=1 SV=1 - [AMY2B_HUMAN]
	Confidence Icon	Sequence	Protein Accessions	# Proteins	# Protein Groups	Activation Type	Modifications	IonScore	Exp Value	Δ Score	Rank	Identity High	Homology Threshold	Charge	m/z [Da]	MH+ [Da]	ΔM [ppm]	RT [min]	First Scan	Last Scan	MS Order	Ions Matched	Spectrum File	Annotation
	High	TGSGDIENYNDATQVR	P04745;P04746;P19961	3	3	CID		80.01	5.18804e-08	1	1	44		2	870.395	1739.78	-0.509914	27.7019	6272	6272	MS2	9/152	Sample_E_DTT_P18_200SN200.raw
	High	LVGLLDLALEK	P19961	1	1	CID		78.28	1.41164e-08	1	1	36		2	592.368	1183.73	-1.08145	47.9852	13037	13037	MS2	16/80	Sample_E_DTT_P18_200SN200.raw
	High	EVTINPDTTcGNDWVcEHR	P04745;P04746;P19961	3	3	CID	C10(Carbamidomethyl), C16(Carbamidomethyl)	77.94	2.65145e-08	1	1	39		2	1151.99	2302.98	-0.809982	33.4327	8318	8318	MS2	13/200	Sample_E_DTT_P18_200SN200.raw
	High	IAEYMNHLIDIGVAGFR	P04745;P04746;P19961	3	3	CID		73.13	4.0615e-07	1	1	46		2	959.996	1918.99	0.547128	46.8931	12702	12702	MS2	13/172	Sample_E_DTT_P18_200SN200.raw
	High	WVDIALEcER	P04745;P04746;P19961	3	3	CID	C8(Carbamidomethyl)	70.83	7.55825e-07	1	1	46		2	645.811	1290.61	-0.640083	37.0975	9582	9582	MS2	8/72	Sample_E_DTT_P18_200SN200.raw
	High	NVVDGQPFTNWYDNGSNQVAFGR	P04745;P04746;P19961	3	3	CID		70.08	4.56513e-07	1	1	43	18	2	1293.09	2585.18	-1.42578	46.8098	12676	12676	MS2	12/264	Sample_E_DTT_P18_200SN200.raw
	High	NWGEGWGFMPSDR	P04745;P19961	2	2	CID		62.76	1.11229e-06	1	1	40		2	769.828	1538.65	0.971307	44.688	12019	12019	MS2	8/144	Sample_E_DTT_P18_200SN200.raw
	High	ALVFVDNHDNQR	P04745;P04746;P19961	3	3	CID		59.94	8.46616e-06	1	1	46		2	714.354	1427.7	-0.924392	25.3817	5405	5405	MS2	7/108	Sample_E_DTT_P18_200SN200.raw
	High	TSIVHLFEWR	P04745;P04746;P19961	3	3	CID		54.23	3.73796e-05	1	1	46		2	644.346	1287.68	-0.083506	40.6416	10729	10729	MS2	6/72	Sample_E_DTT_P18_200SN200.raw
	High	AHFSISNSAEDPFIAIHAESK	P04745;P04746;P19961	3	3	CID		47.3	0.000154553	1	1	46	22	3	757.706	2271.1	0.0126938	36.4506	9362	9362	MS2	22/216	Sample_E_DTT_P18_200SN200.raw
	High	SSDYFGNGR	P04745;P04746;P19961	3	3	CID		39.99	0.000160369	1	1	39		2	501.717	1002.43	-0.0433616	22.1723	4197	4197	MS2	5/72	Sample_E_DTT_P18_200SN200.raw
P51688	7.37	3	3	502	56.6595	6.94678	163.742	N-sulphoglucosamine sulphohydrolase OS=Homo sapiens GN=SGSH PE=1 SV=1 - [SPHM_HUMAN]
	Confidence Icon	Sequence	Protein Accessions	# Proteins	# Protein Groups	Activation Type	Modifications	IonScore	Exp Value	Δ Score	Rank	Identity High	Homology Threshold	Charge	m/z [Da]	MH+ [Da]	ΔM [ppm]	RT [min]	First Scan	Last Scan	MS Order	Ions Matched	Spectrum File	Annotation
	High	MDQGVGLVLQELR	P51688	1	1	CID		76	7.184e-07	0.828947	1	49		2	729.392	1457.78	-0.863117	45.441	11948	11948	MS2	8/136	Sample_F_DTT_P18_200SN200.raw
	High	ADLAAQYTTVGR	P51688	1	1	CID		71.35	2.07389e-06	1	1	49		2	633.327	1265.65	-2.07941	29.6512	6731	6752	MS2	8/112	Sample_F_DTT_P18_200SN200.raw
	High	SLPLLLSQAGVR	P51688	1	1	CID		66.46	1.12972e-06	1	1	42		2	627.383	1253.76	0.0611988	40.8286	10463	10463	MS2	14/104	Sample_F_DTT_P18_200SN200.raw
P04746	35.23	11	11	511	57.67	7.04932	566.838	Pancreatic alpha-amylase OS=Homo sapiens GN=AMY2A PE=1 SV=2 - [AMYP_HUMAN]
	Confidence Icon	Sequence	Protein Accessions	# Proteins	# Protein Groups	Activation Type	Modifications	IonScore	Exp Value	Δ Score	Rank	Identity High	Homology Threshold	Charge	m/z [Da]	MH+ [Da]	ΔM [ppm]	RT [min]	First Scan	Last Scan	MS Order	Ions Matched	Spectrum File	Annotation
	High	TGSGDIENYNDATQVR	P04745;P04746;P19961	3	3	CID		80.01	5.18804e-08	1	1	44		2	870.395	1739.78	-0.509914	27.7019	6272	6272	MS2	9/152	Sample_E_DTT_P18_200SN200.raw
	High	EVTINPDTTcGNDWVcEHR	P04745;P04746;P19961	3	3	CID	C10(Carbamidomethyl), C16(Carbamidomethyl)	77.94	2.65145e-08	1	1	39		2	1151.99	2302.98	-0.809982	33.4327	8318	8318	MS2	13/200	Sample_E_DTT_P18_200SN200.raw
	High	IAEYMNHLIDIGVAGFR	P04745;P04746;P19961	3	3	CID		73.13	4.0615e-07	1	1	46		2	959.996	1918.99	0.547128	46.8931	12702	12702	MS2	13/172	Sample_E_DTT_P18_200SN200.raw
	High	WVDIALEcER	P04745;P04746;P19961	3	3	CID	C8(Carbamidomethyl)	70.83	7.55825e-07	1	1	46		2	645.811	1290.61	-0.640083	37.0975	9582	9582	MS2	8/72	Sample_E_DTT_P18_200SN200.raw
	High	NVVDGQPFTNWYDNGSNQVAFGR	P04745;P04746;P19961	3	3	CID		70.08	4.56513e-07	1	1	43	18	2	1293.09	2585.18	-1.42578	46.8098	12676	12676	MS2	12/264	Sample_E_DTT_P18_200SN200.raw
	High	ALVFVDNHDNQR	P04745;P04746;P19961	3	3	CID		59.94	8.46616e-06	1	1	46		2	714.354	1427.7	-0.924392	25.3817	5405	5405	MS2	7/108	Sample_E_DTT_P18_200SN200.raw
	High	IYVDAVINHMcGNAVSAGTSSTcGSYFNPGSR	P04745;P04746	2	2	CID	C11(Carbamidomethyl), C23(Carbamidomethyl)	54.7	9.82648e-06	1	1	41		3	1131.51	3392.51	-0.691555	42.2074	11225	11225	MS2	12/344	Sample_E_DTT_P18_200SN200.raw
	High	TSIVHLFEWR	P04745;P04746;P19961	3	3	CID		54.23	3.73796e-05	1	1	46		2	644.346	1287.68	-0.083506	40.6416	10729	10729	MS2	6/72	Sample_E_DTT_P18_200SN200.raw
	High	LTGLLDLALEK	P04746	1	1	CID		50.97	2.59946e-05	1	1	42		2	593.358	1185.71	-0.266117	45.3284	12213	12213	MS2	9/80	Sample_E_DTT_P18_200SN200.raw
	High	AHFSISNSAEDPFIAIHAESK	P04745;P04746;P19961	3	3	CID		47.3	0.000154553	1	1	46	22	3	757.706	2271.1	0.0126938	36.4506	9362	9362	MS2	22/216	Sample_E_DTT_P18_200SN200.raw
	High	SSDYFGNGR	P04745;P04746;P19961	3	3	CID		39.99	0.000160369	1	1	39		2	501.717	1002.43	-0.0433616	22.1723	4197	4197	MS2	5/72	Sample_E_DTT_P18_200SN200.raw
Q9HAT2	11.09	5	5	523	58.2771	7.32764	266.743	Sialate O-acetylesterase OS=Homo sapiens GN=SIAE PE=1 SV=1 - [SIAE_HUMAN]
	Confidence Icon	Sequence	Protein Accessions	# Proteins	# Protein Groups	Activation Type	Modifications	IonScore	Exp Value	Δ Score	Rank	Identity High	Homology Threshold	Charge	m/z [Da]	MH+ [Da]	ΔM [ppm]	RT [min]	First Scan	Last Scan	MS Order	Ions Matched	Spectrum File	Annotation
	High	FASYINNDMVLQK	Q9HAT2	1	1	CID		83.02	3.91624e-08	1	1	45		2	771.884	1542.76	-0.328645	36.6437	9427	9427	MS2	10/124	Sample_E_DTT_P18_200SN200.raw
	High	FFPFGLVQLSSDLSK	Q9HAT2	1	1	CID		81.26	5.49905e-08	1	1	45		2	842.952	1684.9	0.699025	54.9212	15094	15162	MS2	20/140	Sample_E_DTT_P18_200SN200.raw
	High	IFEISccSDHR	Q9HAT2	1	1	CID	C6(Carbamidomethyl), C7(Carbamidomethyl)	65.2	8.75786e-07	1	1	41		2	712.308	1423.61	-0.377247	26.4498	5806	5806	MS2	7/80	Sample_E_DTT_P18_200SN200.raw
	High	ELSNTAAYQSVR	Q9HAT2	1	1	CID		59.48	9.24302e-06	1	1	46		2	669.836	1338.66	0.0771597	24.8459	5206	5206	MS2	10/120	Sample_E_DTT_P18_200SN200.raw
	High	IELLAHK	Q9HAT2	1	1	CID		52.46	4.82413e-06	0.615385	1	36		2	412.255	823.504	-0.0773065	21.6196	4001	4001	MS2	5/48	Sample_E_DTT_P18_200SN200.raw
P10253	18.59	17	11	952	105.252	5.98584	898.295	Lysosomal alpha-glucosidase OS=Homo sapiens GN=GAA PE=1 SV=3 - [LYAG_HUMAN]
	Confidence Icon	Sequence	Protein Accessions	# Proteins	# Protein Groups	Activation Type	Modifications	IonScore	Exp Value	Δ Score	Rank	Identity High	Homology Threshold	Charge	m/z [Da]	MH+ [Da]	ΔM [ppm]	RT [min]	First Scan	Last Scan	MS Order	Ions Matched	Spectrum File	Annotation
	High	AHFPLDVQWNDLDYMDSR	P10253	1	1	CID		83.41	1.40003e-07	1	1	50	27	3	741.338	2222	0.689071	46.6227	12318	12318	MS2	11/176	Sample_F_DTT_P18_200SN200.raw
	High	qQPMALAVALTK	P10253	1	1	CID	N-Term(Gln->pyro-Glu)	82.25	9.79864e-08	1	1	47		2	627.35	1253.69	0.110164	49.5662	13220	13220	MS2	9/132	Sample_F_DTT_P18_200SN200.raw
	High	GELFWDDGESLEVLER	P10253	1	1	CID		78.33	5.11186e-07	0.858974	1	50		2	947.447	1893.89	0.344968	50.1529	13389	13389	MS2	9/120	Sample_F_DTT_P18_200SN200.raw
	High	AHFPLDVQWNDLDYMDSR	P10253	1	1	CID		74.6	1.06622e-06	1	1	50	24	2	1111.5	2222	-0.705777	46.6466	12326	12326	MS2	19/176	Sample_F_DTT_P18_200SN200.raw
	High	GAYTQVIFLAR	P10253	1	1	CID		74.17	5.09157e-07	0.743243	1	46		2	619.848	1238.69	-0.570877	39.3381	9984	9984	MS2	8/104	Sample_F_DTT_P18_200SN200.raw
	High	VTSEGAGLQLQK	P10253	1	1	CID		69.92	2.91826e-06	0.771429	1	49		2	615.837	1230.67	-2.10775	24.3365	4858	4858	MS2	10/100	Sample_F_DTT_P18_200SN200.raw
	High	qQPMALAVALTK	P10253	1	1	CID	N-Term(Gln->pyro-Glu)	62.67	8.86837e-06	0.825397	1	47		1	1253.69	1253.69	-1.19359	49.548	13215	13215	MS2	8/66	Sample_F_DTT_P18_200SN200.raw
	High	WGYSSTAITR	P10253	1	1	CID		62.27	1.1562e-05	1	1	48		2	571.284	1141.56	-1.74164	29.5073	6679	6679	MS2	9/72	Sample_F_DTT_P18_200SN200.raw
	High	NHNSLLSLPQEPYSFSEPAQQAMR	P10253	1	1	CID		61.49	3.48048e-05	1	1	52	19	2	1372.66	2744.31	0.229094	41.3083	10621	10639	MS2	18/276	Sample_F_DTT_P18_200SN200.raw
	High	NHNSLLSLPQEPYSFSEPAQQAMR	P10253	1	1	CID		55.68	0.000133035	1	1	52	20	3	915.442	2744.31	0.6881	41.2601	10604	10604	MS2	24/276	Sample_F_DTT_P18_200SN200.raw
	High	APSPLYSVEFSEEPFGVIVHR	P10253	1	1	CID		55.08	0.000133651	1	1	51	19	3	787.403	2360.19	0.96215	46.9354	12415	12415	MS2	18/160	Sample_F_DTT_P18_200SN200.raw
	High	NHnSLLSLPQEPYSFSEPAQQAMR	P10253	1	1	CID	N3(Deamidated)	53.57	0.000207244	0.259259	1	51	24	3	915.768	2745.29	-1.74973	45.0631	11829	11839	MS2	23/276	Sample_F_DTT_P18_200SN200.raw
	High	nHNSLLSLPQEPYSFSEPAQQAMR	P10253	1	1	CID	N1(Deamidated)	53.57	0.000207244	0.259259	2	51	24	3	915.768	2745.29	-1.74973	45.0631	11829	11839	MS2	23/276	Sample_F_DTT_P18_200SN200.raw
	High	GccYIPAK	P10253	1	1	CID	C2(Carbamidomethyl), C3(Carbamidomethyl)	52.11	7.44364e-05	1	1	46		2	484.719	968.431	-1.97587	21.8066	3954	3954	MS2	5/56	Sample_F_DTT_P18_200SN200.raw
	High	QQPMALAVALTK	P10253	1	1	CID		50.18	0.000155423	1	1	47		2	635.862	1270.72	-1.18716	37.7609	9466	9466	MS2	9/132	Sample_F_DTT_P18_200SN200.raw
	High	AGYIIPLQGPGLTTTESR	P10253	1	1	CID		50.1	0.000254082	1	1	49		2	937.503	1874	-1.23905	41.7427	10764	10871	MS2	13/176	Sample_F_DTT_P18_200SN200.raw
	High	DSSTWTVDHQLLWGEALLITPVLQAGK	P10253	1	1	CID		49.34	0.000301509	1	1	49	23	2	1489.78	2978.56	-1.64867	59.7765	16142	16142	MS2	12/276	Sample_F_DTT_P18_200SN200.raw
transfer/carrier protein									storage protein (PC00210)	calcium-binding protein (PC00060)
P02788	6.48	5	4	710	78.1319	8.11865	227.661	Lactotransferrin OS=Homo sapiens GN=LTF PE=1 SV=6 - [TRFL_HUMAN]
	Confidence Icon	Sequence	Protein Accessions	# Proteins	# Protein Groups	Activation Type	Modifications	IonScore	Exp Value	Δ Score	Rank	Identity High	Homology Threshold	Charge	m/z [Da]	MH+ [Da]	ΔM [ppm]	RT [min]	First Scan	Last Scan	MS Order	Ions Matched	Spectrum File	Annotation
	High	cLAENAGDVAFVK	P02788	1	1	CID	C1(Carbamidomethyl)	90.57	2.60031e-08	1	1	49		2	697.343	1393.68	0.0307709	32.9221	7844	7844	MS2	19/128	Sample_F_DTT_P18_200SN200.raw
	High	LADFALLcLDGK	P02788	1	1	CID	C8(Carbamidomethyl)	63.3	1.19974e-05	1	1	49		2	668.353	1335.7	1.01916	45.4433	11949	12107	MS2	9/88	Sample_F_DTT_P18_200SN200.raw
	High	VPSHAVVAR	P02788	1	1	CID		61.75	4.97916e-06	1	1	43		2	468.274	935.541	-0.79298	15.2143	1800	1800	MS2	8/64	Sample_F_DTT_P18_200SN200.raw
	High	VVWcAVGEQELR	P02788	1	1	CID	C4(Carbamidomethyl)	54.77	0.000108697	0.672727	1	50		2	723.363	1445.72	-0.764519	35.8672	8840	8840	MS2	7/100	Sample_F_DTT_P18_200SN200.raw
	High	VPSHAVVAR	P02788	1	1	CID		46.74	0.000156759	1	1	43		3	312.519	935.543	1.2151	15.1639	1788	1788	MS2	6/64	Sample_F_DTT_P18_200SN200.raw
P30086	40.11	5	5	187	21.0437	7.53271	256.823	Phosphatidylethanolamine-binding protein 1 OS=Homo sapiens GN=PEBP1 PE=1 SV=3 - [PEBP1_HUMAN]
	Confidence Icon	Sequence	Protein Accessions	# Proteins	# Protein Groups	Activation Type	Modifications	IonScore	Exp Value	Δ Score	Rank	Identity High	Homology Threshold	Charge	m/z [Da]	MH+ [Da]	ΔM [ppm]	RT [min]	First Scan	Last Scan	MS Order	Ions Matched	Spectrum File	Annotation
	High	APVAGTcYQAEWDDYVPK	P30086	1	1	CID	C7(Carbamidomethyl)	90.06	5.07934e-09	1	1	44		2	1035.47	2069.92	-1.22855	40.9751	10835	10835	MS2	11/172	Sample_E_DTT_P18_200SN200.raw
	High	GNDISSGTVLSDYVGSGPPK	P30086	1	1	CID		85.08	2.82515e-08	1	1	46	21	2	975.476	1949.94	-0.336263	38.895	10172	10172	MS2	14/224	Sample_E_DTT_P18_200SN200.raw
	High	YVWLVYEQDRPLK	P30086	1	1	CID		73.13	2.9914e-07	1	1	44		2	854.956	1708.91	-0.334913	38.0308	9887	9887	MS2	8/116	Sample_E_DTT_P18_200SN200.raw
	High	NRPTSISWDGLDSGK	P30086	1	1	CID		47.67	0.000165016	1	1	46		2	816.902	1632.8	-0.402151	30.8701	7426	7426	MS2	11/168	Sample_E_DTT_P18_200SN200.raw
	High	cDEPILSNR	P30086	1	1	CID	C1(Carbamidomethyl)	45.62	0.00017409	0.673913	1	45		2	552.26	1103.51	-1.52426	24.2735	4988	4988	MS2	7/68	Sample_E_DTT_P18_200SN200.raw
P07355	8.85	2	2	339	38.5798	7.75244	95.3312	Annexin A2 OS=Homo sapiens GN=ANXA2 PE=1 SV=2 - [ANXA2_HUMAN]
	Confidence Icon	Sequence	Protein Accessions	# Proteins	# Protein Groups	Activation Type	Modifications	IonScore	Exp Value	Δ Score	Rank	Identity High	Homology Threshold	Charge	m/z [Da]	MH+ [Da]	ΔM [ppm]	RT [min]	First Scan	Last Scan	MS Order	Ions Matched	Spectrum File	Annotation
	High	GVDEVTIVNILTNR	P07355	1	1	CID		67.47	4.27059e-06	1	1	49		2	771.928	1542.85	-0.0732146	48.7142	12957	12957	MS2	16/124	Sample_F_DTT_P18_200SN200.raw
	High	SALSGHLETVILGLLK	P07355	1	1	CID		49.66	2.59544e-05	1	1	39		3	550.998	1650.98	-0.175322	51.4028	13770	13770	MS2	6/120	Sample_F_DTT_P18_200SN200.raw
P80188	7.58	1	1	198	22.5737	8.90967	119.076	Neutrophil gelatinase-associated lipocalin OS=Homo sapiens GN=LCN2 PE=1 SV=2 - [NGAL_HUMAN]
	Confidence Icon	Sequence	Protein Accessions	# Proteins	# Protein Groups	Activation Type	Modifications	IonScore	Exp Value	Δ Score	Rank	Identity High	Homology Threshold	Charge	m/z [Da]	MH+ [Da]	ΔM [ppm]	RT [min]	First Scan	Last Scan	MS Order	Ions Matched	Spectrum File	Annotation
	High	VPLQQNFQDNQFQGK	P80188	1	1	CID		74.95	1.20438e-06	1	1	50		2	895.942	1790.88	-2.70618	32.0358	7544	7544	MS2	10/156	Sample_F_DTT_P18_200SN200.raw
P04083	8.09	2	2	346	38.69	7.02002	70.1677	Annexin A1 OS=Homo sapiens GN=ANXA1 PE=1 SV=2 - [ANXA1_HUMAN]
	Confidence Icon	Sequence	Protein Accessions	# Proteins	# Protein Groups	Activation Type	Modifications	IonScore	Exp Value	Δ Score	Rank	Identity High	Homology Threshold	Charge	m/z [Da]	MH+ [Da]	ΔM [ppm]	RT [min]	First Scan	Last Scan	MS Order	Ions Matched	Spectrum File	Annotation
	High	GVDEATIIDILTK	P04083	1	1	CID		51.55	4.05908e-05	1	1	44		2	694.388	1387.77	1.16557	51.0672	13965	13965	MS2	8/96	Sample_E_DTT_P18_200SN200.raw
	High	ALTGHLEEVVLALLK	P04083	1	1	CID		35.44	0.000157167	1	1	34		3	535.991	1605.96	0.298656	53.317	14624	14624	MS2	11/112	Sample_E_DTT_P18_200SN200.raw
P08758	9.69	2	2	320	35.9144	5.04639	118.174	Annexin A5 OS=Homo sapiens GN=ANXA5 PE=1 SV=2 - [ANXA5_HUMAN]
	Confidence Icon	Sequence	Protein Accessions	# Proteins	# Protein Groups	Activation Type	Modifications	IonScore	Exp Value	Δ Score	Rank	Identity High	Homology Threshold	Charge	m/z [Da]	MH+ [Da]	ΔM [ppm]	RT [min]	First Scan	Last Scan	MS Order	Ions Matched	Spectrum File	Annotation
	High	GLGTDEESILTLLTSR	P08758	1	1	CID		75.45	2.43762e-07	1	1	46		2	852.956	1704.9	1.66764	53.6104	14711	14711	MS2	11/120	Sample_E_DTT_P18_200SN200.raw
	High	ETSGNLEQLLLAVVK	P08758	1	1	CID		63.51	1.87176e-06	1	1	43		2	807.46	1613.91	1.13143	54.7885	15057	15057	MS2	10/152	Sample_E_DTT_P18_200SN200.raw
P05090	35.98	16	8	189	21.2618	5.14795	831.209	Apolipoprotein D OS=Homo sapiens GN=APOD PE=1 SV=1 - [APOD_HUMAN]
	Confidence Icon	Sequence	Protein Accessions	# Proteins	# Protein Groups	Activation Type	Modifications	IonScore	Exp Value	Δ Score	Rank	Identity High	Homology Threshold	Charge	m/z [Da]	MH+ [Da]	ΔM [ppm]	RT [min]	First Scan	Last Scan	MS Order	Ions Matched	Spectrum File	Annotation
	High	MTVTDQVNcPK	P05090	1	1	CID	C9(Carbamidomethyl)	93.36	5.51275e-09	1	1	47		2	646.802	1292.6	0.0498284	23.7688	4804	4804	MS2	9/100	Sample_E_DTT_P18_200SN200.raw
	High	KmTVTDQVNcPK	P05090	1	1	CID	M2(Oxidation), C10(Carbamidomethyl)	91.75	5.94826e-09	1	1	46		2	718.847	1436.69	-0.23878	16.8357	2263	2263	MS2	9/132	Sample_E_DTT_P18_200SN200.raw
	High	cPNPPVQENFDVNK	P05090	1	1	CID	C1(Carbamidomethyl)	85.99	1.82532e-08	1	1	45		2	829.386	1657.77	0.74137	28.8691	6706	6706	MS2	11/148	Sample_E_DTT_P18_200SN200.raw
	High	KMTVTDQVNcPK	P05090	1	1	CID	C10(Carbamidomethyl)	69.61	1.11037e-06	1	1	47		1	1420.69	1420.69	-0.417282	19.9466	3358	3358	MS2	13/66	Sample_E_DTT_P18_200SN200.raw
	High	MTVTDQVNcPK	P05090	1	1	CID	C9(Carbamidomethyl)	68.44	1.71146e-06	1	1	47		2	646.803	1292.6	0.42758	25.5653	5473	5473	MS2	8/100	Sample_E_DTT_P18_200SN200.raw
	High	mTVTDQVNcPK	P05090	1	1	CID	M1(Oxidation), C9(Carbamidomethyl)	67.54	1.10124e-06	0.823529	1	44		2	654.8	1308.59	0.390294	20.3419	3510	3510	MS2	8/100	Sample_E_DTT_P18_200SN200.raw
	High	KMTVTDQVNcPK	P05090	1	1	CID	C10(Carbamidomethyl)	63.83	4.554e-06	1	1	47		2	710.85	1420.69	0.733215	19.9224	3348	3348	MS2	8/132	Sample_E_DTT_P18_200SN200.raw
	High	VLNQELR	P05090	1	1	CID		53.39	3.13827e-05	0.716981	1	45		2	436.253	871.499	-0.152631	20.467	3558	3558	MS2	5/64	Sample_E_DTT_P18_200SN200.raw
	High	MTVTDQVNcPK	P05090	1	1	CID	C9(Carbamidomethyl)	53.25	5.60684e-05	1	1	47		2	646.803	1292.6	0.616456	22.2541	4227	4227	MS2	8/100	Sample_E_DTT_P18_200SN200.raw
	High	NILTSNNIDVK	P05090	1	1	CID		52.74	4.78897e-05	1	1	46		2	615.837	1230.67	-0.956546	32.211	7880	8216	MS2	8/120	Sample_E_DTT_P18_200SN200.raw
	High	cPNPPVQENFDVNK	P05090	1	1	CID	C1(Carbamidomethyl)	52.09	4.44972e-05	1	1	45		3	553.26	1657.76	0.033722	29.0144	6757	6757	MS2	8/148	Sample_E_DTT_P18_200SN200.raw
	High	cPNPPVQENFDVNK	P05090	1	1	CID	C1(Carbamidomethyl)	50	7.1e-05	1	1	45		2	829.385	1657.76	-0.73134	30.8361	7415	7415	MS2	10/148	Sample_E_DTT_P18_200SN200.raw
	High	NPNLPPETVDSLK	P05090	1	1	CID		49.24	8.87475e-05	1	1	45		2	712.375	1423.74	-0.054729	32.5533	8006	8006	MS2	10/144	Sample_E_DTT_P18_200SN200.raw
	High	IPTTFENGR	P05090	1	1	CID		48.37	0.000160828	1	1	47		2	517.767	1034.53	-0.160956	25.9552	5617	5617	MS2	8/72	Sample_E_DTT_P18_200SN200.raw
	High	mTVTDQVNcPK	P05090	1	1	CID	M1(Oxidation), C9(Carbamidomethyl)	48.07	9.82518e-05	1	1	44		1	1308.59	1308.59	-0.205774	20.4161	3539	3539	MS2	6/50	Sample_E_DTT_P18_200SN200.raw
	High	IKVLNQELR	P05090	1	1	CID		44.02	8.91626e-05	0.727273	1	40		3	371.565	1112.68	0.450297	26.5173	5831	5831	MS2	6/92	Sample_E_DTT_P18_200SN200.raw
P02749	4.35	1	1	345	38.2727	7.97217	77.13	Beta-2-glycoprotein 1 OS=Homo sapiens GN=APOH PE=1 SV=3 - [APOH_HUMAN]
	Confidence Icon	Sequence	Protein Accessions	# Proteins	# Protein Groups	Activation Type	Modifications	IonScore	Exp Value	Δ Score	Rank	Identity High	Homology Threshold	Charge	m/z [Da]	MH+ [Da]	ΔM [ppm]	RT [min]	First Scan	Last Scan	MS Order	Ions Matched	Spectrum File	Annotation
	High	FIcPLTGLWPINTLK	P02749	1	1	CID	C3(Carbamidomethyl)	77.13	8.13297e-08	1	1	43		2	886.993	1772.98	0.550205	53.6821	14732	14732	MS2	13/124	Sample_E_DTT_P18_200SN200.raw
P17900	10.36	1	1	193	20.8247	5.31299	79.1422	Ganglioside GM2 activator OS=Homo sapiens GN=GM2A PE=1 SV=4 - [SAP3_HUMAN]
	Confidence Icon	Sequence	Protein Accessions	# Proteins	# Protein Groups	Activation Type	Modifications	IonScore	Exp Value	Δ Score	Rank	Identity High	Homology Threshold	Charge	m/z [Da]	MH+ [Da]	ΔM [ppm]	RT [min]	First Scan	Last Scan	MS Order	Ions Matched	Spectrum File	Annotation
	High	SEFVVPDLELPSWLTTGNYR	P17900	1	1	CID		62	4.63754e-06	1	1	45		2	1162.08	2323.16	-0.898103	56.8914	15645	15645	MS2	14/160	Sample_E_DTT_P18_200SN200.raw
P02790	2.38	1	1	462	51.6433	7.02002	64.6272	Hemopexin OS=Homo sapiens GN=HPX PE=1 SV=2 - [HEMO_HUMAN]
	Confidence Icon	Sequence	Protein Accessions	# Proteins	# Protein Groups	Activation Type	Modifications	IonScore	Exp Value	Δ Score	Rank	Identity High	Homology Threshold	Charge	m/z [Da]	MH+ [Da]	ΔM [ppm]	RT [min]	First Scan	Last Scan	MS Order	Ions Matched	Spectrum File	Annotation
	High	YYcFQGNQFLR	P02790	1	1	CID	C3(Carbamidomethyl)	53.68	9.89947e-05	1	1	48		2	748.343	1495.68	0.348683	37.7465	9462	9462	MS2	17/104	Sample_F_DTT_P18_200SN200.raw
P02787	8.02	4	4	698	76.9996	7.12256	159.561	Serotransferrin OS=Homo sapiens GN=TF PE=1 SV=2 - [TRFE_HUMAN]
	Confidence Icon	Sequence	Protein Accessions	# Proteins	# Protein Groups	Activation Type	Modifications	IonScore	Exp Value	Δ Score	Rank	Identity High	Homology Threshold	Charge	m/z [Da]	MH+ [Da]	ΔM [ppm]	RT [min]	First Scan	Last Scan	MS Order	Ions Matched	Spectrum File	Annotation
	High	SAGWNIPIGLLYcDLPEPR	P02787	1	1	CID	C13(Carbamidomethyl)	81.06	3.1298e-07	1	1	51		2	1086.05	2171.09	-0.777351	54.7634	14757	14757	MS2	20/200	Sample_F_DTT_P18_200SN200.raw
	High	MYLGYEYVTAIR	P02787	1	1	CID		55.27	0.000104751	1	1	50		2	739.87	1478.73	-1.11542	42.2318	10921	10921	MS2	17/88	Sample_F_DTT_P18_200SN200.raw
	High	WcAVSEHEATK	P02787	1	1	CID	C2(Carbamidomethyl)	52.7	7.06197e-05	0.679245	1	46		2	659.299	1317.59	0.567794	19.4583	3114	3114	MS2	14/80	Sample_F_DTT_P18_200SN200.raw
	High	EDPQTFYYAVAVVK	P02787	1	1	CID		50.77	0.000277641	0.784314	1	50	27	2	815.411	1629.81	-0.590432	43.5108	11338	11338	MS2	12/144	Sample_F_DTT_P18_200SN200.raw
P02768	61.25	47	31	609	69.3215	6.27783	2263.95	Serum albumin OS=Homo sapiens GN=ALB PE=1 SV=2 - [ALBU_HUMAN]
	Confidence Icon	Sequence	Protein Accessions	# Proteins	# Protein Groups	Activation Type	Modifications	IonScore	Exp Value	Δ Score	Rank	Identity High	Homology Threshold	Charge	m/z [Da]	MH+ [Da]	ΔM [ppm]	RT [min]	First Scan	Last Scan	MS Order	Ions Matched	Spectrum File	Annotation
	High	EFNAETFTFHADIcTLSEK	P02768	1	1	CID	C14(Carbamidomethyl)	90.17	4.75998e-09	1	1	43		2	1130.51	2260.02	-1.08584	43.085	11507	11507	MS2	13/208	Sample_E_DTT_P18_200SN200.raw
	High	TcVADESAENcDK	P02768	1	1	CID	C2(Carbamidomethyl), C11(Carbamidomethyl)	89.98	3.51616e-10	1	1	32		2	749.794	1498.58	1.39779	17.8754	2606	2606	MS2	9/108	Sample_E_DTT_P18_200SN200.raw
	High	AVMDDFAAFVEK	P02768	1	1	CID		71.22	4.56831e-07	1	1	44		2	671.821	1342.64	0.244396	46.0717	12444	12444	MS2	9/88	Sample_E_DTT_P18_200SN200.raw
	High	TcVADESAENcDK	P02768	1	1	CID	C2(Carbamidomethyl), C11(Carbamidomethyl)	70.82	3.72574e-08	1	1	33		1	1498.58	1498.58	-1.07768	17.9225	2621	2621	MS2	8/54	Sample_E_DTT_P18_200SN200.raw
	High	mPcAEDYLSVVLNQLcVLHEK	P02768	1	1	CID	M1(Oxidation), C3(Carbamidomethyl), C16(Carbamidomethyl)	70.46	5.89171e-07	1	1	45	18	2	1267.61	2534.21	-0.519756	54.5524	14987	14987	MS2	12/192	Sample_E_DTT_P18_200SN200.raw
	High	DVFLGmFLYEYAR	P02768	1	1	CID	M6(Oxidation)	70.37	7.75991e-07	1	1	46		2	820.395	1639.78	0.200156	54.2853	14905	14905	MS2	17/96	Sample_E_DTT_P18_200SN200.raw
	High	SHcIAEVENDEMPADLPSLAADFVESK	P02768	1	1	CID	C3(Carbamidomethyl)	67.25	5.74513e-07	1	1	41		2	1487.67	2974.33	-5.12452	49.7011	13556	13556	MS2	22/280	Sample_E_DTT_P18_200SN200.raw
	High	YIcENQDSISSK	P02768	1	1	CID	C3(Carbamidomethyl)	66.84	9.00511e-07	1	1	43		2	722.325	1443.64	0.0430456	22.4809	4317	4317	MS2	18/116	Sample_E_DTT_P18_200SN200.raw
	High	LVAASQAALGL	P02768	1	1	CID		66.62	8.16641e-07	1	1	42		2	507.303	1013.6	-0.105316	39.9179	10500	10500	MS2	8/90	Sample_E_DTT_P18_200SN200.raw
	High	KVPQVSTPTLVEVSR	P02768	1	1	CID		66.29	4.93423e-07	1	1	40		2	820.472	1639.94	-0.539077	30.7881	7397	7397	MS2	8/168	Sample_E_DTT_P18_200SN200.raw
	High	VHTEccHGDLLEcADDR	P02768	1	1	CID	C5(Carbamidomethyl), C6(Carbamidomethyl), C13(Carbamidomethyl)	63.01	5.25036e-07	1	1	37		2	1043.92	2086.84	-1.25298	23.6346	4756	4756	MS2	14/128	Sample_E_DTT_P18_200SN200.raw
	High	QNcELFEQLGEYK	P02768	1	1	CID	C3(Carbamidomethyl)	61.98	3.96169e-06	1	1	44		2	829.378	1657.75	-1.82411	39.6413	10411	10411	MS2	11/144	Sample_E_DTT_P18_200SN200.raw
	High	EFNAETFTFHADIcTLSEK	P02768	1	1	CID	C14(Carbamidomethyl)	61.44	3.51719e-06	1	1	43	18	2	1130.52	2260.02	-0.0055854	44.6856	12018	12018	MS2	12/208	Sample_E_DTT_P18_200SN200.raw
	High	MPcAEDYLSVVLNQLcVLHEK	P02768	1	1	CID	C3(Carbamidomethyl), C16(Carbamidomethyl)	58.47	9.03179e-06	1	1	45	20	3	840.076	2518.21	0.137532	57.158	15719	15909	MS2	10/192	Sample_E_DTT_P18_200SN200.raw
	High	AVmDDFAAFVEK	P02768	1	1	CID	M3(Oxidation)	57.74	1.20311e-05	1	1	45		2	679.819	1358.63	0.693862	39.6711	10419	10452	MS2	15/88	Sample_E_DTT_P18_200SN200.raw
	High	DVFLGMFLYEYAR	P02768	1	1	CID		57.41	1.64304e-05	1	1	46		2	812.397	1623.79	-0.0330993	58.9388	16188	16202	MS2	16/96	Sample_E_DTT_P18_200SN200.raw
	High	ALVLIAFAQYLQQcPFEDHVK	P02768	1	1	CID	C14(Carbamidomethyl)	56.68	1.36387e-05	1	1	45		2	1245.65	2490.28	-0.695949	54.6607	15019	15024	MS2	12/208	Sample_E_DTT_P18_200SN200.raw
	High	MPcAEDYLSVVLNQLcVLHEK	P02768	1	1	CID	C3(Carbamidomethyl), C16(Carbamidomethyl)	56.54	1.38637e-05	1	1	44		2	1259.61	2518.21	-0.941165	55.9723	15397	15408	MS2	11/192	Sample_E_DTT_P18_200SN200.raw
	High	mPcAEDYLSVVLNQLcVLHEK	P02768	1	1	CID	M1(Oxidation), C3(Carbamidomethyl), C16(Carbamidomethyl)	56.3	1.61752e-05	1	1	45	19	3	845.408	2534.21	0.245642	54.4298	14950	14950	MS2	11/192	Sample_E_DTT_P18_200SN200.raw
	High	VPQVSTPTLVEVSR	P02768	1	1	CID		55.83	1.38445e-05	1	1	44		2	756.425	1511.84	-0.504474	35.1062	8909	8909	MS2	12/148	Sample_E_DTT_P18_200SN200.raw
	High	RHPDYSVVLLLR	P02768	1	1	CID		55.7	7.80545e-06	1	1	41		2	734.424	1467.84	-1.16741	34.6946	8768	8859	MS2	15/132	Sample_E_DTT_P18_200SN200.raw
	High	AEFAEVSK	P02768	1	1	CID		55.25	2.65699e-05	0.690909	1	46		2	440.724	880.44	-0.800791	21.0411	3775	3775	MS2	10/56	Sample_E_DTT_P18_200SN200.raw
	High	LVRPEVDVMcTAFHDNEETFLK	P02768	1	1	CID	C10(Carbamidomethyl)	54.94	2.03598e-05	1	1	45		2	1325.63	2650.26	-0.609951	41.3851	10967	10967	MS2	20/244	Sample_E_DTT_P18_200SN200.raw
	High	VFDEFKPLVEEPQNLIK	P02768	1	1	CID		54.64	1.85521e-05	1	1	44		2	1023.05	2045.09	-0.69902	44.871	12076	12076	MS2	13/172	Sample_E_DTT_P18_200SN200.raw
	High	ccAAADPHEcYAK	P02768	1	1	CID	C1(Carbamidomethyl), C2(Carbamidomethyl), C10(Carbamidomethyl)	53.82	2.6972e-06	1	1	35		2	776.802	1552.6	-0.0640547	17.6786	2541	2541	MS2	8/96	Sample_E_DTT_P18_200SN200.raw
	High	ccTESLVNR	P02768	1	1	CID	C1(Carbamidomethyl), C2(Carbamidomethyl)	53.39	1.64931e-05	1	1	42		2	569.751	1138.5	-2.4897	20.9862	3754	3754	MS2	7/68	Sample_E_DTT_P18_200SN200.raw
	High	ETYGEMADccAK	P02768	1	1	CID	C9(Carbamidomethyl), C10(Carbamidomethyl)	52.99	1.50703e-06	1	1	31		2	717.77	1434.53	-0.0742443	24.1226	4931	4931	MS2	9/88	Sample_E_DTT_P18_200SN200.raw
	High	LKEccEKPLLEK	P02768	1	1	CID	C4(Carbamidomethyl), C5(Carbamidomethyl)	52.04	6.03292e-05	0.769231	1	46		2	773.902	1546.8	0.290607	19.0309	3019	3019	MS2	9/128	Sample_E_DTT_P18_200SN200.raw
	High	FQNALLVR	P02768	1	1	CID		51.88	3.24317e-05	0.326923	1	43		2	480.785	960.563	0.22949	29.9427	7090	7090	MS2	7/80	Sample_E_DTT_P18_200SN200.raw
	High	YIcENQDSISSK	P02768	1	1	CID	C3(Carbamidomethyl)	51.33	3.16569e-05	1	1	43		1	1443.64	1443.64	-2.0193	22.5519	4346	4346	MS2	15/58	Sample_E_DTT_P18_200SN200.raw
	High	AAFTEccQAADK	P02768	1	1	CID	C6(Carbamidomethyl), C7(Carbamidomethyl)	49.56	1.54927e-05	1	1	38		2	686.287	1371.57	0.0822636	21.2966	3875	3875	MS2	15/104	Sample_E_DTT_P18_200SN200.raw
	High	ETYGEMADccAK	P02768	1	1	CID	C9(Carbamidomethyl), C10(Carbamidomethyl)	49.04	3.74215e-06	1	1	31		1	1434.53	1434.53	-1.04345	24.19	4956	4956	MS2	8/44	Sample_E_DTT_P18_200SN200.raw
	High	RMPcAEDYLSVVLNQLcVLHEK	P02768	1	1	CID	C4(Carbamidomethyl), C17(Carbamidomethyl)	48.03	9.6013e-05	1	1	44		3	892.11	2674.31	-0.0881765	52.8471	14486	14486	MS2	11/252	Sample_E_DTT_P18_200SN200.raw
	High	RHPDYSVVLLLR	P02768	1	1	CID		48.02	4.57507e-05	0.5625	1	41		3	489.952	1467.84	-0.581143	34.6522	8754	8754	MS2	10/132	Sample_E_DTT_P18_200SN200.raw
	High	FKDLGEENFK	P02768	1	1	CID		47.13	0.000185897	0.765957	1	46		2	613.806	1226.61	0.0251981	25.7902	5557	5557	MS2	8/104	Sample_E_DTT_P18_200SN200.raw
	High	ALVLIAFAQYLQQcPFEDHVK	P02768	1	1	CID	C14(Carbamidomethyl)	47.1	0.000119915	1	1	44		4	623.327	2490.29	1.07021	54.6405	15013	15013	MS2	9/208	Sample_E_DTT_P18_200SN200.raw
	High	LVRPEVDVMcTAFHDNEETFLK	P02768	1	1	CID	C10(Carbamidomethyl)	46.52	0.000143734	1	1	45	21	3	884.093	2650.26	0.0758713	41.3029	10941	10941	MS2	18/244	Sample_E_DTT_P18_200SN200.raw
	High	DDNPNLPR	P02768	1	1	CID		45.33	0.000231541	1	1	45		1	940.449	940.449	0.294656	21.6907	4025	4025	MS2	6/38	Sample_E_DTT_P18_200SN200.raw
	High	AVMDDFAAFVEK	P02768	1	1	CID		44.88	0.000196678	1	1	44		3	448.217	1342.64	0.257111	46.1701	12475	12475	MS2	11/88	Sample_E_DTT_P18_200SN200.raw
	High	YLYEIAR	P02768	1	1	CID		44.51	0.000223018	0.755556	1	44		2	464.25	927.494	0.257298	29.941	7089	7089	MS2	6/48	Sample_E_DTT_P18_200SN200.raw
	High	VHTEccHGDLLEcADDRADLAK	P02768	1	1	CID	C5(Carbamidomethyl), C6(Carbamidomethyl), C13(Carbamidomethyl)	43.84	7.8479e-05	1	1	39		2	1293.06	2585.12	-0.805784	26.9684	6001	6001	MS2	18/188	Sample_E_DTT_P18_200SN200.raw
	High	SHcIAEVENDEmPADLPSLAADFVESK	P02768	1	1	CID	C3(Carbamidomethyl), M12(Oxidation)	43.81	0.000124773	1	1	41		3	997.45	2990.34	-1.17633	46.6063	12610	12610	MS2	20/280	Sample_E_DTT_P18_200SN200.raw
	High	HPDYSVVLLLR	P02768	1	1	CID		43.72	0.00017834	1	1	43		2	656.374	1311.74	-0.651679	39.0385	10218	10218	MS2	6/80	Sample_E_DTT_P18_200SN200.raw
	High	KQTALVELVK	P02768	1	1	CID		42.2	0.000165704	1	1	41		2	564.853	1128.7	0.0325751	25.9264	5605	5605	MS2	8/108	Sample_E_DTT_P18_200SN200.raw
	High	ADDKETcFAEEGK	P02768	1	1	CID	C7(Carbamidomethyl)	42.2	0.000132563	1	1	40		2	750.32	1499.63	0.447215	19.8141	3307	3307	MS2	19/132	Sample_E_DTT_P18_200SN200.raw
	High	KQTALVELVK	P02768	1	1	CID		40.66	0.000188983	0.658537	1	40		1	1128.7	1128.7	-1.0911	25.9338	5609	5609	MS2	11/54	Sample_E_DTT_P18_200SN200.raw
	High	ETYGEmADccAK	P02768	1	1	CID	M6(Oxidation), C9(Carbamidomethyl), C10(Carbamidomethyl)	36.4	5.72717e-05	1	1	30		2	725.768	1450.53	0.234275	19.114	3051	3051	MS2	6/88	Sample_E_DTT_P18_200SN200.raw
membrane traffic protein
Q12907	28.37	6	6	356	40.2031	6.94678	362.947	Vesicular integral-membrane protein VIP36 OS=Homo sapiens GN=LMAN2 PE=1 SV=1 - [LMAN2_HUMAN]
	Confidence Icon	Sequence	Protein Accessions	# Proteins	# Protein Groups	Activation Type	Modifications	IonScore	Exp Value	Δ Score	Rank	Identity High	Homology Threshold	Charge	m/z [Da]	MH+ [Da]	ΔM [ppm]	RT [min]	First Scan	Last Scan	MS Order	Ions Matched	Spectrum File	Annotation
	High	LTVMTDLEDKNEWK	Q12907	1	1	CID		80.15	8.79106e-08	1	1	46		2	861.424	1721.84	-0.822266	35.6417	9092	9092	MS2	9/120	Sample_E_DTT_P18_200SN200.raw
	High	WTELAGcTADFR	Q12907	1	1	CID	C7(Carbamidomethyl)	78.16	7.86697e-08	1	1	44		2	713.825	1426.64	-0.106543	35.5318	9054	9054	MS2	9/88	Sample_E_DTT_P18_200SN200.raw
	High	DNFHGLAIFLDTYPNDETTER	Q12907	1	1	CID		63.75	2.12957e-06	1	1	44	19	2	1234.57	2468.13	-0.803124	48.4693	13188	13188	MS2	9/236	Sample_E_DTT_P18_200SN200.raw
	High	LFQLMVEHTPDEESIDWTK	Q12907	1	1	CID		52.66	3.63141e-05	1	1	45		3	773.371	2318.1	-0.756647	44.2666	11884	11884	MS2	15/208	Sample_E_DTT_P18_200SN200.raw
	High	LPTGYYFGASAGTGDLSDNHDIISmK	Q12907	1	1	CID	M25(Oxidation)	50.63	3.45987e-05	1	1	43	18	3	916.093	2746.26	-1.15665	39.9485	10511	10526	MS2	18/228	Sample_E_DTT_P18_200SN200.raw
	High	NcIDITGVR	Q12907	1	1	CID	C2(Carbamidomethyl)	47.07	0.000198299	0.638298	1	47		2	524.266	1047.52	-0.243772	28.3407	6509	6509	MS2	7/96	Sample_E_DTT_P18_200SN200.raw
O43490	7.86	4	4	865	97.1401	7.26904	199.213	Prominin-1 OS=Homo sapiens GN=PROM1 PE=1 SV=1 - [PROM1_HUMAN]
	Confidence Icon	Sequence	Protein Accessions	# Proteins	# Protein Groups	Activation Type	Modifications	IonScore	Exp Value	Δ Score	Rank	Identity High	Homology Threshold	Charge	m/z [Da]	MH+ [Da]	ΔM [ppm]	RT [min]	First Scan	Last Scan	MS Order	Ions Matched	Spectrum File	Annotation
	High	VLPIEQSLSTLYQSVK	O43490	1	1	CID		80.93	1.57411e-08	1	1	39		2	903.006	1805.01	-0.178909	50.6353	13833	13879	MS2	12/160	Sample_E_DTT_P18_200SN200.raw
	High	VLDTPYLLNEDWEYYLSGK	O43490	1	1	CID		70.32	6.50276e-07	1	1	45		2	1159.56	2318.12	-1.44036	55.1601	15165	15165	MS2	9/184	Sample_E_DTT_P18_200SN200.raw
	High	AFTDLNSINSVLGGGILDR	O43490	1	1	CID		68.09	9.85766e-07	1	1	45		2	981.518	1962.03	-0.352349	52.1756	14291	14291	MS2	10/196	Sample_E_DTT_P18_200SN200.raw
	High	ATVFLLPALIFAVK	O43490	1	1	CID		33.43	0.00015888	1	1	32		2	751.971	1502.93	0.268024	59.7369	16398	16398	MS2	11/104	Sample_E_DTT_P18_200SN200.raw
P13473	7.07	3	3	410	44.9323	5.63037	136.854	Lysosome-associated membrane glycoprotein 2 OS=Homo sapiens GN=LAMP2 PE=1 SV=2 - [LAMP2_HUMAN]
	Confidence Icon	Sequence	Protein Accessions	# Proteins	# Protein Groups	Activation Type	Modifications	IonScore	Exp Value	Δ Score	Rank	Identity High	Homology Threshold	Charge	m/z [Da]	MH+ [Da]	ΔM [ppm]	RT [min]	First Scan	Last Scan	MS Order	Ions Matched	Spectrum File	Annotation
	High	IPLNDLFR	P13473	1	1	CID		51.05	5.45739e-05	0.294118	1	45		2	494.285	987.562	-0.43149	40.0126	10532	10532	MS2	7/72	Sample_E_DTT_P18_200SN200.raw
	High	GILTVDELLAIR	P13473	1	1	CID		49.42	2.68576e-05	1	1	40		2	656.895	1312.78	-0.0429893	50.248	13717	13717	MS2	9/88	Sample_E_DTT_P18_200SN200.raw
	High	YLDFVFAVK	P13473	1	1	CID		48.1	0.000168821	1	1	47		2	551.303	1101.6	0.88349	45.8019	12363	12363	MS2	13/64	Sample_E_DTT_P18_200SN200.raw
O00560	14.09	3	2	298	32.4239	7.53271	232.531	Syntenin-1 OS=Homo sapiens GN=SDCBP PE=1 SV=1 - [SDCB1_HUMAN]
	Confidence Icon	Sequence	Protein Accessions	# Proteins	# Protein Groups	Activation Type	Modifications	IonScore	Exp Value	Δ Score	Rank	Identity High	Homology Threshold	Charge	m/z [Da]	MH+ [Da]	ΔM [ppm]	RT [min]	First Scan	Last Scan	MS Order	Ions Matched	Spectrum File	Annotation
	High	SIDNGIFVQLVQANSPASLVGLR	O00560	1	1	CID		97.45	4.40723e-10	1	1	40		2	1199.66	2398.3	-1.88064	55.7187	15324	15324	MS2	12/252	Sample_E_DTT_P18_200SN200.raw
	High	LYPELSQYMGLSLNEEEIR	O00560	1	1	CID		70.36	7.40962e-07	0.814286	1	46		2	1142.56	2284.11	-2.20718	49.5745	13522	13522	MS2	22/192	Sample_E_DTT_P18_200SN200.raw
	High	SIDNGIFVQLVQANSPASLVGLR	O00560	1	1	CID		45.17	5.92973e-05	1	1	39		3	800.108	2398.31	0.0330652	55.6187	15297	15345	MS2	17/252	Sample_E_DTT_P18_200SN200.raw
phosphatase
P15309	12.18	7	4	386	44.5375	6.23975	409.766	Prostatic acid phosphatase OS=Homo sapiens GN=ACPP PE=1 SV=3 - [PPAP_HUMAN]
	Confidence Icon	Sequence	Protein Accessions	# Proteins	# Protein Groups	Activation Type	Modifications	IonScore	Exp Value	Δ Score	Rank	Identity High	Homology Threshold	Charge	m/z [Da]	MH+ [Da]	ΔM [ppm]	RT [min]	First Scan	Last Scan	MS Order	Ions Matched	Spectrum File	Annotation
	High	ELSELSLLSLYGIHK	P15309	1	1	CID		87.91	2.85591e-08	1	1	47		2	851.474	1701.94	-0.307479	46.7126	12347	12347	MS2	10/112	Sample_F_DTT_P18_200SN200.raw
	High	LQGGVLVNEILNHMK	P15309	1	1	CID		75.61	4.65768e-07	1	1	47		2	832.962	1664.92	0.885537	45.2552	11890	11890	MS2	12/164	Sample_F_DTT_P18_200SN200.raw
	High	LSGLHGQDLFGIWSK	P15309	1	1	CID		69.92	3.26968e-06	1	1	50		2	829.439	1657.87	0.0345475	42.2228	10917	10917	MS2	11/144	Sample_F_DTT_P18_200SN200.raw
	High	LQGGVLVNEILNHmK	P15309	1	1	CID	M14(Oxidation)	57.33	3.57833e-05	1	1	48		2	840.958	1680.91	-0.600279	38.486	9707	9707	MS2	10/164	Sample_F_DTT_P18_200SN200.raw
	High	LQGGVLVNEILNHMK	P15309	1	1	CID		50.25	0.000142081	1	1	47		3	555.644	1664.92	0.501384	45.217	11878	11956	MS2	13/164	Sample_F_DTT_P18_200SN200.raw
	High	LRELSELSLLSLYGIHK	P15309	1	1	CID		46.85	0.000114629	1	1	42		3	657.714	1971.13	-0.36994	43.7548	11416	11416	MS2	10/188	Sample_F_DTT_P18_200SN200.raw
	High	LRELSELSLLSLYGIHK	P15309	1	1	CID		45.42	0.000157893	0.488889	1	42		4	493.538	1971.13	0.459282	43.8031	11432	11432	MS2	10/188	Sample_F_DTT_P18_200SN200.raw
P09467	5.03	1	1	338	36.7908	6.99072	73.25	Fructose-1,6-bisphosphatase 1 OS=Homo sapiens GN=FBP1 PE=1 SV=4 - [F16P1_HUMAN]
	Confidence Icon	Sequence	Protein Accessions	# Proteins	# Protein Groups	Activation Type	Modifications	IonScore	Exp Value	Δ Score	Rank	Identity High	Homology Threshold	Charge	m/z [Da]	MH+ [Da]	ΔM [ppm]	RT [min]	First Scan	Last Scan	MS Order	Ions Matched	Spectrum File	Annotation
	High	GTGELTQLLNSLcTAVK	P09467	1	1	CID	C13(Carbamidomethyl)	73.25	1.48096e-06	1	1	50		2	902.977	1804.95	-0.118644	52.2051	13999	13999	MS2	9/168	Sample_F_DTT_P18_200SN200.raw
P11117	4.49	2	2	423	48.3135	6.7417	134.437	Lysosomal acid phosphatase OS=Homo sapiens GN=ACP2 PE=1 SV=3 - [PPAL_HUMAN]
	Confidence Icon	Sequence	Protein Accessions	# Proteins	# Protein Groups	Activation Type	Modifications	IonScore	Exp Value	Δ Score	Rank	Identity High	Homology Threshold	Charge	m/z [Da]	MH+ [Da]	ΔM [ppm]	RT [min]	First Scan	Last Scan	MS Order	Ions Matched	Spectrum File	Annotation
	High	LQGGVLLAQIR	P11117	1	1	CID		63.73	5.29554e-07	0.671875	1	37		2	584.364	1167.72	-0.94812	36.7281	9456	9456	MS2	9/116	Sample_E_DTT_P18_200SN200.raw
	High	cPLQDFLR	P11117	1	1	CID	C1(Carbamidomethyl)	55.32	3.33423e-05	0.781818	1	47		2	524.766	1048.52	-0.362271	37.8347	9822	9822	MS2	7/72	Sample_E_DTT_P18_200SN200.raw
transcription factor
O43895	4.45	2	2	674	75.5768	6.03662	97.5753	Xaa-Pro aminopeptidase 2 OS=Homo sapiens GN=XPNPEP2 PE=1 SV=3 - [XPP2_HUMAN]
	Confidence Icon	Sequence	Protein Accessions	# Proteins	# Protein Groups	Activation Type	Modifications	IonScore	Exp Value	Δ Score	Rank	Identity High	Homology Threshold	Charge	m/z [Da]	MH+ [Da]	ΔM [ppm]	RT [min]	First Scan	Last Scan	MS Order	Ions Matched	Spectrum File	Annotation
	High	VLIGNIDLSR	O43895	1	1	CID		68.99	1.55205e-06	0.811594	1	46		2	550.327	1099.65	-0.68519	37.9808	9541	9541	MS2	9/92	Sample_F_DTT_P18_200SN200.raw
	High	EVGTTPIVTWLLTEIPAGGR	O43895	1	1	CID		52.54	9.16571e-05	1	1	47	24	2	1055.58	2110.15	-0.0221909	59.5928	16095	16095	MS2	9/152	Sample_F_DTT_P18_200SN200.raw
chaperone
P11142	3.87	2	2	646	70.8542	5.51611	112.805	Heat shock cognate 71 kDa protein OS=Homo sapiens GN=HSPA8 PE=1 SV=1 - [HSP7C_HUMAN]
	Confidence Icon	Sequence	Protein Accessions	# Proteins	# Protein Groups	Activation Type	Modifications	IonScore	Exp Value	Δ Score	Rank	Identity High	Homology Threshold	Charge	m/z [Da]	MH+ [Da]	ΔM [ppm]	RT [min]	First Scan	Last Scan	MS Order	Ions Matched	Spectrum File	Annotation
	High	NQTAEKEEFEHQQK	P11142	1	1	CID		75.31	7.96466e-07	1	1	49		2	873.408	1745.81	0.224807	15.3928	1844	1844	MS2	9/156	Sample_F_DTT_P18_200SN200.raw
	High	NSLESYAFNMK	P11142	1	1	CID		61.12	1.41014e-05	1	1	47		2	652.303	1303.6	-0.717538	36.3308	8995	8995	MS2	14/120	Sample_F_DTT_P18_200SN200.raw
P08107	1.25	1	1	641	70.009	5.65576	87.0934	Heat shock 70 kDa protein 1A/1B OS=Homo sapiens GN=HSPA1A PE=1 SV=5 - [HSP71_HUMAN]
	Confidence Icon	Sequence	Protein Accessions	# Proteins	# Protein Groups	Activation Type	Modifications	IonScore	Exp Value	Δ Score	Rank	Identity High	Homology Threshold	Charge	m/z [Da]	MH+ [Da]	ΔM [ppm]	RT [min]	First Scan	Last Scan	MS Order	Ions Matched	Spectrum File	Annotation
	High	LSKEEIER	P08107	2	1	CID		48.69	0.000155488	0.612245	1	47		2	502.274	1003.54	-0.713479	16.9143	2289	2289	MS2	7/76	Sample_E_DTT_P18_200SN200.raw
P62258	12.16	2	2	255	29.1554	4.7417	118.92	14-3-3 protein epsilon OS=Homo sapiens GN=YWHAE PE=1 SV=1 - [1433E_HUMAN]
	Confidence Icon	Sequence	Protein Accessions	# Proteins	# Protein Groups	Activation Type	Modifications	IonScore	Exp Value	Δ Score	Rank	Identity High	Homology Threshold	Charge	m/z [Da]	MH+ [Da]	ΔM [ppm]	RT [min]	First Scan	Last Scan	MS Order	Ions Matched	Spectrum File	Annotation
	High	AAFDDAIAELDTLSEESYK	P62258	1	1	CID		92.28	3.43106e-09	1	1	44	19	2	1044.49	2087.96	-1.17288	54.1523	14867	14867	MS2	22/144	Sample_E_DTT_P18_200SN200.raw
	High	LIccDILDVLDK	P62258	1	1	CID	C3(Carbamidomethyl), C4(Carbamidomethyl)	47.73	0.000175402	1	1	47		2	738.875	1476.74	-0.439961	48.594	13224	13224	MS2	8/88	Sample_E_DTT_P18_200SN200.raw
P63104	4.9	1	1	245	27.7277	4.79248	74.9413	14-3-3 protein zeta/delta OS=Homo sapiens GN=YWHAZ PE=1 SV=1 - [1433Z_HUMAN]
	Confidence Icon	Sequence	Protein Accessions	# Proteins	# Protein Groups	Activation Type	Modifications	IonScore	Exp Value	Δ Score	Rank	Identity High	Homology Threshold	Charge	m/z [Da]	MH+ [Da]	ΔM [ppm]	RT [min]	First Scan	Last Scan	MS Order	Ions Matched	Spectrum File	Annotation
	High	DIcNDVLSLLEK	P63104	1	1	CID	C3(Carbamidomethyl)	58.86	4.36207e-05	0.813559	1	50		2	709.864	1418.72	0.277012	54.5508	14693	14693	MS2	10/120	Sample_F_DTT_P18_200SN200.raw
surfactant
P12111	1.51	4	3	3177	343.453	6.68311	243.421	Collagen alpha-3(VI) chain OS=Homo sapiens GN=COL6A3 PE=1 SV=4 - [CO6A3_HUMAN]
	Confidence Icon	Sequence	Protein Accessions	# Proteins	# Protein Groups	Activation Type	Modifications	IonScore	Exp Value	Δ Score	Rank	Identity High	Homology Threshold	Charge	m/z [Da]	MH+ [Da]	ΔM [ppm]	RT [min]	First Scan	Last Scan	MS Order	Ions Matched	Spectrum File	Annotation
	High	QLTLLGGPTPNTGAALEFVLR	P12111	1	1	CID		115.28	2.80177e-11	1	1	44		2	1084.61	2168.21	-0.865829	52.715	14148	14148	MS2	17/240	Sample_F_DTT_P18_200SN200.raw
	High	VVESLDVGQDR	P12111	1	1	CID		80.04	3.16075e-07	1	1	50		2	608.812	1216.62	-0.202654	27.2731	5895	5895	MS2	9/88	Sample_F_DTT_P18_200SN200.raw
	High	ITEGVPQLLIVLTADR	P12111	1	1	CID		53.96	1.78797e-05	1	1	41		2	869.509	1738.01	-0.680158	53.2607	14314	14361	MS2	24/156	Sample_F_DTT_P18_200SN200.raw
	High	ITEGVPQLLIVLTADR	P12111	1	1	CID		48.78	5.09871e-05	1	1	41		3	580.009	1738.01	0.994334	53.3056	14328	14328	MS2	12/156	Sample_F_DTT_P18_200SN200.raw
structural protein
Q6UX06	13.53	5	5	510	57.2438	5.69385	315.002	Olfactomedin-4 OS=Homo sapiens GN=OLFM4 PE=1 SV=1 - [OLFM4_HUMAN]
	Confidence Icon	Sequence	Protein Accessions	# Proteins	# Protein Groups	Activation Type	Modifications	IonScore	Exp Value	Δ Score	Rank	Identity High	Homology Threshold	Charge	m/z [Da]	MH+ [Da]	ΔM [ppm]	RT [min]	First Scan	Last Scan	MS Order	Ions Matched	Spectrum File	Annotation
	High	LYNTLDDLLLYINAR	Q6UX06	1	1	CID		82.94	1.08238e-07	0.771084	1	48		2	905.49	1809.97	-0.632622	56.302	15198	15198	MS2	12/160	Sample_F_DTT_P18_200SN200.raw
	High	LETLDKNNVLAIR	Q6UX06	1	1	CID		77.34	2.21402e-07	0.792208	1	46		2	749.933	1498.86	-0.508037	32.7628	7790	7790	MS2	10/124	Sample_F_DTT_P18_200SN200.raw
	High	GTcQcSVSLPDTTFPVDR	Q6UX06	1	1	CID	C3(Carbamidomethyl), C5(Carbamidomethyl)	53.66	0.000117964	1	1	49	19	2	1020.46	2039.91	-0.839736	38.5098	9716	9716	MS2	9/192	Sample_F_DTT_P18_200SN200.raw
	High	VQSINYNPFDQK	Q6UX06	1	1	CID		51.8	0.000208779	1	1	50		2	726.859	1452.71	-0.904848	35.8024	8817	8817	MS2	9/128	Sample_F_DTT_P18_200SN200.raw
	High	LEFTAHVLSQK	Q6UX06	1	1	CID		49.12	0.000314114	1	1	49		2	636.851	1272.69	-0.16162	29.7547	6768	6768	MS2	7/84	Sample_F_DTT_P18_200SN200.raw
P13645	51.2	28	21	584	58.7917	5.21143	1584.77	Keratin, type I cytoskeletal 10 OS=Homo sapiens GN=KRT10 PE=1 SV=6 - [K1C10_HUMAN]
	Confidence Icon	Sequence	Protein Accessions	# Proteins	# Protein Groups	Activation Type	Modifications	IonScore	Exp Value	Δ Score	Rank	Identity High	Homology Threshold	Charge	m/z [Da]	MH+ [Da]	ΔM [ppm]	RT [min]	First Scan	Last Scan	MS Order	Ions Matched	Spectrum File	Annotation
	High	NQILNLTTDNANILLQIDNAR	P13645	1	1	CID		124.4	1.65201e-12	1	1	43		2	1184.13	2367.26	-1.55475	50.2457	13716	13716	MS2	15/240	Sample_E_DTT_P18_200SN200.raw
	High	ELTTEIDNNIEQISSYK	P13645	1	1	CID		115.2	2.40086e-11	1	1	45		2	998.988	1996.97	-0.869027	43.216	11548	11548	MS2	11/164	Sample_E_DTT_P18_200SN200.raw
	High	AETEcQNTEYQQLLDIK	P13645	1	1	CID	C5(Carbamidomethyl)	101.19	4.9041e-10	1	1	45		2	1041.98	2082.96	-1.17398	39.478	10362	10362	MS2	11/172	Sample_E_DTT_P18_200SN200.raw
	High	ADLEmQIESLTEELAYLK	P13645	1	1	CID	M5(Oxidation)	88.17	1.42499e-08	1	1	46		2	1056.52	2112.04	0.124754	60.8239	16674	16674	MS2	14/184	Sample_E_DTT_P18_200SN200.raw
	High	ADLEMQIESLTEELAYLK	P13645	1	1	CID		86.46	1.58161e-08	1	1	45		2	1048.53	2096.05	-0.669616	60.4734	16581	16581	MS2	21/184	Sample_E_DTT_P18_200SN200.raw
	High	ALEESNYELEGK	P13645	1	1	CID		86.04	1.91642e-08	1	1	45		2	691.327	1381.65	-0.692582	27.4782	6186	6186	MS2	9/112	Sample_E_DTT_P18_200SN200.raw
	High	NVQALEIELQSQLALK	P13645	1	1	CID		84.24	8.47584e-09	1	1	40		2	899.009	1797.01	-0.314579	48.1758	13098	13098	MS2	10/180	Sample_E_DTT_P18_200SN200.raw
	High	GSSGGGcFGGSSGGYGGLGGFGGGSFR	P13645	1	1	CID	C7(Carbamidomethyl)	83.1	8.08135e-09	1	1	39		2	1171.99	2342.98	-1.99804	39.8461	10477	10477	MS2	14/208	Sample_E_DTT_P18_200SN200.raw
	High	NVSTGDVNVEMNAAPGVDLTQLLNNMR	P13645	1	1	CID		79.66	6.97525e-08	1	1	45		2	1436.7	2872.39	-1.54783	54.2128	14884	14884	MS2	10/312	Sample_E_DTT_P18_200SN200.raw
	High	QSLEASLAETEGR	P13645	1	1	CID		73.55	3.70919e-07	1	1	46		2	695.844	1390.68	0.544283	31.2088	7546	7546	MS2	10/144	Sample_E_DTT_P18_200SN200.raw
	High	SQYEQLAEQNR	P13645	1	1	CID		72.66	4.28181e-07	0.849315	1	45		2	683.322	1365.64	-1.46056	23.91	4855	4855	MS2	16/116	Sample_E_DTT_P18_200SN200.raw
	High	ADLEMQIESLTEELAYLK	P13645	1	1	CID		72.02	4.42781e-07	0.847222	1	45		3	699.354	2096.05	0.37226	60.5033	16589	16589	MS2	16/184	Sample_E_DTT_P18_200SN200.raw
	High	YcVQLSQIQAQISALEEQLQQIR	P13645	1	1	CID	C2(Carbamidomethyl)	67.37	9.8945e-07	1	1	44		3	916.144	2746.42	-0.707376	60.045	16477	16477	MS2	19/252	Sample_E_DTT_P18_200SN200.raw
	High	GSLGGGFSSGGFSGGSFSR	P13645	1	1	CID		66.76	1.92939e-06	1	1	46		2	854.39	1707.77	-0.195058	36.3898	9342	9342	MS2	9/144	Sample_E_DTT_P18_200SN200.raw
	High	VLDELTLTK	P13645	1	1	CID		63.59	2.51575e-06	0.828125	1	44		2	516.302	1031.6	-1.10095	33.6714	8404	8404	MS2	6/64	Sample_E_DTT_P18_200SN200.raw
	High	VTMQNLNDR	P08779;P02533;P13645	7	3	CID		62.34	6.91382e-06	1	1	47		2	545.769	1090.53	-0.530195	22.545	4342	4342	MS2	8/84	Sample_E_DTT_P18_200SN200.raw
	High	TIDDLKNQILNLTTDNANILLQIDNAR	P13645	1	1	CID		62.17	1.4865e-06	1	1	40		3	1018.21	3052.63	-0.251979	57.8006	15891	15891	MS2	13/292	Sample_E_DTT_P18_200SN200.raw
	High	QSVEADINGLR	P13645;P13646	3	2	CID		58.69	1.19658e-05	1	1	46		2	601.311	1201.62	-1.82846	29.9311	7087	7244	MS2	7/120	Sample_E_DTT_P18_200SN200.raw
	High	NQILNLTTDNANILLQIDNAR	P13645	1	1	CID		56.55	9.07369e-06	1	1	43		3	789.76	2367.26	0.772712	50.2338	13714	13737	MS2	17/240	Sample_E_DTT_P18_200SN200.raw
	High	NVSTGDVNVEmNAAPGVDLTQLLNNMR	P13645	1	1	CID	M11(Oxidation)	55.86	1.69919e-05	1	1	45	19	2	1444.7	2888.38	-1.38473	51.8929	14209	14209	MS2	13/312	Sample_E_DTT_P18_200SN200.raw
	High	ALEESNYELEGK	P13645	1	1	CID		52.79	3.78732e-05	1	1	45		1	1381.65	1381.65	-1.43384	27.5227	6204	6204	MS2	12/56	Sample_E_DTT_P18_200SN200.raw
	High	SQYEQLAEQNRK	P13645	1	1	CID		52.73	5.70668e-05	1	1	47		2	747.371	1493.73	-0.0272951	20.2141	3460	3460	MS2	8/128	Sample_E_DTT_P18_200SN200.raw
	High	YENEVALR	P13645	1	1	CID		52.38	6.67701e-05	0.692308	1	47		2	497.253	993.499	-0.895047	23.5067	4711	4711	MS2	7/76	Sample_E_DTT_P18_200SN200.raw
	High	IRLENEIQTYR	P13645	1	1	CID		50.97	6.31869e-05	0.803922	1	45		2	717.888	1434.77	-0.804919	28.46	6553	6553	MS2	13/116	Sample_E_DTT_P18_200SN200.raw
	High	DAEAWFNEK	P13645	4	1	CID		49.15	6.02012e-05	0.714286	1	43		1	1109.49	1109.49	-1.21308	35.0858	8902	8902	MS2	11/36	Sample_E_DTT_P18_200SN200.raw
	High	SLLEGEGSSGGGGR	P13645	1	1	CID		48.64	0.000106683	1	1	45		2	631.802	1262.6	-0.286666	22.5861	4357	4357	MS2	10/104	Sample_E_DTT_P18_200SN200.raw
	High	ADLEmQIESLTEELAYLK	P13645	1	1	CID	M5(Oxidation)	46.62	0.000204705	1	1	46		3	704.686	2112.04	0.927549	60.8492	16680	16680	MS2	19/184	Sample_E_DTT_P18_200SN200.raw
	High	DAEAWFNEK	P13645	4	1	CID		45.41	0.000149625	0.688889	1	44		2	555.249	1109.49	0.700217	35.0623	8894	8894	MS2	5/72	Sample_E_DTT_P18_200SN200.raw
P13646	10.26	4	4	458	49.5574	4.95752	307.137	Keratin, type I cytoskeletal 13 OS=Homo sapiens GN=KRT13 PE=1 SV=4 - [K1C13_HUMAN]
	Confidence Icon	Sequence	Protein Accessions	# Proteins	# Protein Groups	Activation Type	Modifications	IonScore	Exp Value	Δ Score	Rank	Identity High	Homology Threshold	Charge	m/z [Da]	MH+ [Da]	ΔM [ppm]	RT [min]	First Scan	Last Scan	MS Order	Ions Matched	Spectrum File	Annotation
	High	ALEEANADLEVK	P08779;P02533;P13646	4	3	CID		73.23	4.51568e-07	0.767123	1	46		2	651.332	1301.66	-0.937312	28.7401	6659	6714	MS2	9/112	Sample_E_DTT_P18_200SN200.raw
	High	AGLENTVAETEcR	P13646	1	1	CID	C12(Carbamidomethyl)	67.65	1.23689e-06	0.25	1	45		2	725.335	1449.66	-0.279757	26.7718	5927	5927	MS2	9/128	Sample_E_DTT_P18_200SN200.raw
	High	SEMEcQNQEYK	P13646	1	1	CID	C5(Carbamidomethyl)	61.38	7.2778e-07	0.655738	1	36		2	723.288	1445.57	0.746837	18.6346	2873	2873	MS2	15/100	Sample_E_DTT_P18_200SN200.raw
	High	QSVEADINGLR	P13645;P13646	3	2	CID		58.69	1.19658e-05	1	1	46		2	601.311	1201.62	-1.82846	29.9311	7087	7244	MS2	7/120	Sample_E_DTT_P18_200SN200.raw
P02533	15.89	6	6	472	51.5294	5.16064	443.143	Keratin, type I cytoskeletal 14 OS=Homo sapiens GN=KRT14 PE=1 SV=4 - [K1C14_HUMAN]
	Confidence Icon	Sequence	Protein Accessions	# Proteins	# Protein Groups	Activation Type	Modifications	IonScore	Exp Value	Δ Score	Rank	Identity High	Homology Threshold	Charge	m/z [Da]	MH+ [Da]	ΔM [ppm]	RT [min]	First Scan	Last Scan	MS Order	Ions Matched	Spectrum File	Annotation
	High	ILTATVDNANVLLQIDNAR	P02533	1	1	CID		83.07	1.57816e-08	1	1	42		2	1027.56	2054.12	-0.866184	45.2026	12175	12175	MS2	11/188	Sample_E_DTT_P18_200SN200.raw
	High	ALEEANADLEVK	P08779;P02533;P13646	4	3	CID		73.23	4.51568e-07	0.767123	1	46		2	651.332	1301.66	-0.937312	28.7401	6659	6714	MS2	9/112	Sample_E_DTT_P18_200SN200.raw
	High	APSTYGGGLSVSSSR	P02533	1	1	CID		64.55	3.24445e-06	1	1	46		2	713.352	1425.7	-0.481666	25.8877	5592	5592	MS2	8/112	Sample_E_DTT_P18_200SN200.raw
	High	VLDELTLAR	P08779;P02533	5	2	CID		63.76	2.94509e-06	0.65625	1	45		2	515.301	1029.59	-0.139571	34.8025	8805	8805	MS2	12/64	Sample_E_DTT_P18_200SN200.raw
	High	VTMQNLNDR	P08779;P02533;P13645	7	3	CID		62.34	6.91382e-06	1	1	47		2	545.769	1090.53	-0.530195	22.545	4342	4342	MS2	8/84	Sample_E_DTT_P18_200SN200.raw
	High	ASLENSLEETK	P08779;P02533	2	2	CID		60.95	7.91473e-06	0.770492	1	46		2	610.803	1220.6	-1.52457	26.4641	5811	5811	MS2	15/104	Sample_E_DTT_P18_200SN200.raw
P08779	12.68	5	5	473	51.2362	5.04639	369.463	Keratin, type I cytoskeletal 16 OS=Homo sapiens GN=KRT16 PE=1 SV=4 - [K1C16_HUMAN]
	Confidence Icon	Sequence	Protein Accessions	# Proteins	# Protein Groups	Activation Type	Modifications	IonScore	Exp Value	Δ Score	Rank	Identity High	Homology Threshold	Charge	m/z [Da]	MH+ [Da]	ΔM [ppm]	RT [min]	First Scan	Last Scan	MS Order	Ions Matched	Spectrum File	Annotation
	High	IIAATIENAQPILQIDNAR	P08779	1	1	CID		79.6	2.7412e-08	1	1	40		2	1032.58	2064.15	0.326581	43.1335	11524	11524	MS2	10/188	Sample_E_DTT_P18_200SN200.raw
	High	ALEEANADLEVK	P08779;P02533;P13646	4	3	CID		73.23	4.51568e-07	0.767123	1	46		2	651.332	1301.66	-0.937312	28.7401	6659	6714	MS2	9/112	Sample_E_DTT_P18_200SN200.raw
	High	VLDELTLAR	P08779;P02533	5	2	CID		63.76	2.94509e-06	0.65625	1	45		2	515.301	1029.59	-0.139571	34.8025	8805	8805	MS2	12/64	Sample_E_DTT_P18_200SN200.raw
	High	VTMQNLNDR	P08779;P02533;P13645	7	3	CID		62.34	6.91382e-06	1	1	47		2	545.769	1090.53	-0.530195	22.545	4342	4342	MS2	8/84	Sample_E_DTT_P18_200SN200.raw
	High	ASLENSLEETK	P08779;P02533	2	2	CID		60.95	7.91473e-06	0.770492	1	46		2	610.803	1220.6	-1.52457	26.4641	5811	5811	MS2	15/104	Sample_E_DTT_P18_200SN200.raw
P35527	38.04	15	12	623	62.0268	5.23682	1073.37	Keratin, type I cytoskeletal 9 OS=Homo sapiens GN=KRT9 PE=1 SV=3 - [K1C9_HUMAN]
	Confidence Icon	Sequence	Protein Accessions	# Proteins	# Protein Groups	Activation Type	Modifications	IonScore	Exp Value	Δ Score	Rank	Identity High	Homology Threshold	Charge	m/z [Da]	MH+ [Da]	ΔM [ppm]	RT [min]	First Scan	Last Scan	MS Order	Ions Matched	Spectrum File	Annotation
	High	VQALEEANNDLENK	P35527	1	1	CID		98.14	1.38116e-09	1	1	46		2	793.887	1586.77	0.116866	28.3771	6522	6522	MS2	19/152	Sample_E_DTT_P18_200SN200.raw
	High	NYSPYYNTIDDLKDQIVDLTVGNNK	P35527	1	1	CID		95.68	1.73053e-09	1	1	45	21	2	1451.71	2902.41	-1.31113	52.5302	14395	14395	MS2	11/288	Sample_E_DTT_P18_200SN200.raw
	High	GGSGGSYGGGGSGGGYGGGSGSR	P35527	1	1	CID		87.85	2.2148e-09	1	1	38		2	896.368	1791.73	0.152725	17.7987	2580	2580	MS2	16/176	Sample_E_DTT_P18_200SN200.raw
	High	SDLEmQYETLQEELmALK	P35527	1	1	CID	M5(Oxidation), M15(Oxidation)	86.24	1.17654e-08	1	1	43		2	1102.01	2203.01	-1.27777	52.5107	14390	14390	MS2	12/184	Sample_E_DTT_P18_200SN200.raw
	High	GGGGSFGYSYGGGSGGGFSASSLGGGFGGGSR	P35527	1	1	CID		80.72	1.69445e-08	1	1	39		2	1353.08	2705.16	-1.10921	41.6082	11038	11038	MS2	15/248	Sample_E_DTT_P18_200SN200.raw
	High	SDLEMQYETLQEELMALK	P35527	1	1	CID		77.65	1.18536e-07	1	1	45		2	1086.01	2171.02	-3.39459	54.4466	14955	14955	MS2	21/184	Sample_E_DTT_P18_200SN200.raw
	High	YcGQLQmIQEQISNLEAQITDVR	P35527	1	1	CID	C2(Carbamidomethyl), M7(Oxidation)	74	3.04552e-07	1	1	45	21	2	1377.16	2753.32	-2.39656	57.1404	15715	15749	MS2	12/252	Sample_E_DTT_P18_200SN200.raw
	High	FSSSSGYGGGSSR	P35527	1	1	CID		73.95	1.24842e-07	1	1	41		2	618.268	1235.53	0.570803	17.9832	2643	2643	MS2	11/96	Sample_E_DTT_P18_200SN200.raw
	High	QEIEcQNQEYSLLLSIK	P35527	1	1	CID	C5(Carbamidomethyl)	65.78	2.03465e-06	1	1	45		2	1048.02	2095.04	-0.592232	44.2507	11880	11880	MS2	12/192	Sample_E_DTT_P18_200SN200.raw
	High	QGVDADINGLR	P35527	1	1	CID		65.41	2.30192e-06	1	1	46		2	579.299	1157.59	0.104313	29.261	6849	6849	MS2	10/120	Sample_E_DTT_P18_200SN200.raw
	High	EIETYHNLLEGGQEDFESSGAGK	P35527	1	1	CID		60.63	3.20038e-06	1	1	42		3	837.382	2510.13	0.115086	37.6972	9775	9839	MS2	8/240	Sample_E_DTT_P18_200SN200.raw
	High	TLLDIDNTR	P35527	1	1	CID		59.25	1.45592e-05	0.745763	1	47		2	530.785	1060.56	-0.191737	32.3238	7922	7922	MS2	7/72	Sample_E_DTT_P18_200SN200.raw
	High	EIETYHNLLEGGQEDFESSGAGK	P35527	1	1	CID		57.11	7.10056e-06	1	1	42		2	1255.57	2510.13	-0.189649	37.7077	9780	9780	MS2	19/240	Sample_E_DTT_P18_200SN200.raw
	High	DIENQYETQITQIEHEVSSSGQEVQSSAK	P35527	1	1	CID		48.19	6.67502e-05	1	1	43		3	1088.84	3264.51	-0.51128	47.4901	12883	12883	MS2	21/324	Sample_E_DTT_P18_200SN200.raw
	High	YcGQLQMIQEQISNLEAQITDVR	P35527	1	1	CID	C2(Carbamidomethyl)	46.83	0.000154581	1	1	45		3	913.114	2737.33	0.0369332	59.3438	16295	16295	MS2	11/252	Sample_E_DTT_P18_200SN200.raw
P04264	30.28	22	16	644	65.999	8.11865	1362.98	Keratin, type II cytoskeletal 1 OS=Homo sapiens GN=KRT1 PE=1 SV=6 - [K2C1_HUMAN]
	Confidence Icon	Sequence	Protein Accessions	# Proteins	# Protein Groups	Activation Type	Modifications	IonScore	Exp Value	Δ Score	Rank	Identity High	Homology Threshold	Charge	m/z [Da]	MH+ [Da]	ΔM [ppm]	RT [min]	First Scan	Last Scan	MS Order	Ions Matched	Spectrum File	Annotation
	High	FSScGGGGGSFGAGGGFGSR	P04264	1	1	CID	C4(Carbamidomethyl)	137.4	3.54842e-14	1	1	39		2	883.369	1765.73	-2.64206	30.2925	7220	7220	MS2	16/152	Sample_E_DTT_P18_200SN200.raw
	High	QISNLQQSISDAEQR	P04264	1	1	CID		105.26	2.84448e-10	1	1	46		2	858.929	1716.85	-0.306992	32.034	7820	8048	MS2	12/168	Sample_E_DTT_P18_200SN200.raw
	High	GGGGGGYGSGGSSYGSGGGSYGSGGGGGGGR	P04264	1	1	CID		94.15	2.30755e-10	1	1	34		2	1192.48	2383.95	-0.21296	22.2315	4219	4219	MS2	16/240	Sample_E_DTT_P18_200SN200.raw
	High	SLDLDSIIAEVK	P04264	1	1	CID		90.5	7.30826e-09	0.777778	1	46		2	651.861	1302.72	-0.136546	49.4538	13485	13485	MS2	17/88	Sample_E_DTT_P18_200SN200.raw
	High	FLEQQNQVLQTK	P35908;P04264	2	2	CID		75.95	2.41392e-07	0.789474	1	46		2	738.396	1475.78	-0.327732	29.4406	6916	6916	MS2	9/120	Sample_E_DTT_P18_200SN200.raw
	High	LNDLEDALQQAK	P04264	1	1	CID		75.28	2.75729e-07	0.84	1	46		2	679.352	1357.7	0.627218	35.86	9166	9166	MS2	10/128	Sample_E_DTT_P18_200SN200.raw
	High	SLNNQFASFIDK	P04264	1	1	CID		73.14	4.46465e-07	0.863014	1	46		2	692.349	1383.69	0.348486	39.3821	10330	10330	MS2	18/124	Sample_E_DTT_P18_200SN200.raw
	High	YEELQITAGR	P04259;P04264	2	2	CID		72.6	5.11073e-07	0.835616	1	46		2	590.304	1179.6	-0.586857	29.6309	6982	6982	MS2	8/92	Sample_E_DTT_P18_200SN200.raw
	High	LALDLEIATYR	P04264	1	1	CID		69.08	7.53928e-07	1	2	44		2	639.358	1277.71	-0.39997	43.3018	11575	11575	MS2	16/80	Sample_E_DTT_P18_200SN200.raw
	High	SKAEAESLYQSK	P04264	1	1	CID		68.49	1.09016e-06	1	1	45		2	670.839	1340.67	0.877512	18.3804	2784	2784	MS2	10/128	Sample_E_DTT_P18_200SN200.raw
	High	NMQDMVEDYR	P04264	1	1	CID		68.21	3.62419e-07	1	1	40		2	650.768	1300.53	-0.375921	33.2687	8257	8257	MS2	8/108	Sample_E_DTT_P18_200SN200.raw
	High	LNDLEDALQQAK	P04264	1	1	CID		65.52	2.77738e-06	0.833333	1	46		1	1357.69	1357.69	-1.56567	35.9347	9192	9192	MS2	11/64	Sample_E_DTT_P18_200SN200.raw
	High	IEISELNR	P35908;P04264	2	2	CID		56.83	1.74293e-05	0.473684	1	46		2	487.269	973.531	-0.0346175	28.7672	6669	6669	MS2	7/60	Sample_E_DTT_P18_200SN200.raw
	High	WELLQQVDTSTR	P04264	1	1	CID		54.21	3.4897e-05	1	1	46		2	738.376	1475.75	-2.64177	39.6543	10414	10414	MS2	7/116	Sample_E_DTT_P18_200SN200.raw
	High	SKAEAESLYQSK	P04264	1	1	CID		51.21	6.20603e-05	1	1	46		1	1340.67	1340.67	-0.979019	18.5015	2827	2827	MS2	11/64	Sample_E_DTT_P18_200SN200.raw
	High	DYQELMNTK	P04264	1	1	CID		51.1	4.50223e-05	0.764706	1	44		1	1141.52	1141.52	-0.562813	30.5716	7321	7321	MS2	6/44	Sample_E_DTT_P18_200SN200.raw
	High	AEAESLYQSK	P04264	1	1	CID		51.09	5.64076e-05	1	1	45		2	563.275	1125.54	0.00233387	21.5617	3979	3979	MS2	14/80	Sample_E_DTT_P18_200SN200.raw
	High	NMQDMVEDYR	P04264	1	1	CID		49.06	3.10413e-05	1	1	40		1	1300.53	1300.53	-1.16341	33.3176	8276	8276	MS2	7/54	Sample_E_DTT_P18_200SN200.raw
	High	DVDGAYMTK	P04264	1	1	CID		48.59	4.70413e-05	0.755102	1	42		2	500.226	999.445	-0.288608	23.9083	4854	4854	MS2	7/64	Sample_E_DTT_P18_200SN200.raw
	High	AEAESLYQSK	P04264	1	1	CID		44.66	0.000215447	1	1	44		1	1125.54	1125.54	-0.256856	21.6214	4002	4002	MS2	9/40	Sample_E_DTT_P18_200SN200.raw
	High	DVDGAYMTK	P04264	1	1	CID		42.9	0.000176937	0.744186	1	42		1	999.444	999.444	-0.946914	23.8858	4846	4846	MS2	9/32	Sample_E_DTT_P18_200SN200.raw
	High	NmQDMVEDYR	P04264	1	1	CID	M2(Oxidation)	41.63	0.000113366	1	1	39		2	658.766	1316.53	0.616717	26.0572	5656	5656	MS2	7/108	Sample_E_DTT_P18_200SN200.raw
P35908	34.12	19	18	639	65.3932	8.00146	1050.62	Keratin, type II cytoskeletal 2 epidermal OS=Homo sapiens GN=KRT2 PE=1 SV=2 - [K22E_HUMAN]
	Confidence Icon	Sequence	Protein Accessions	# Proteins	# Protein Groups	Activation Type	Modifications	IonScore	Exp Value	Δ Score	Rank	Identity High	Homology Threshold	Charge	m/z [Da]	MH+ [Da]	ΔM [ppm]	RT [min]	First Scan	Last Scan	MS Order	Ions Matched	Spectrum File	Annotation
	High	GSSSGGGYSSGSSSYGSGGR	P35908	1	1	CID		103.21	6.68541e-11	1	1	38		2	870.856	1740.71	-0.36057	18.1957	2721	2721	MS2	15/152	Sample_E_DTT_P18_200SN200.raw
	High	VDLLNQEIEFLK	P35908	1	1	CID		82.29	4.30847e-08	0.865854	1	45		2	730.903	1460.8	-1.24193	48.0769	13065	13065	MS2	8/116	Sample_E_DTT_P18_200SN200.raw
	High	HGGGGGGFGGGGFGSR	P35908	1	1	CID		81.14	2.9227e-08	1	1	42		2	660.795	1320.58	0.386437	20.218	3462	3462	MS2	10/120	Sample_E_DTT_P18_200SN200.raw
	High	NVQDAIADAEQR	P35908	1	1	CID		80.84	6.51069e-08	1	1	45		2	665.323	1329.64	-1.24725	30.5505	7313	7313	MS2	9/132	Sample_E_DTT_P18_200SN200.raw
	High	LALDVEIATYR	P02538;P04259;P35908;P13647	9	4	CID		80.13	6.74504e-08	0.6	1	45		2	632.351	1263.69	0.291563	40.7319	10757	10757	MS2	9/80	Sample_E_DTT_P18_200SN200.raw
	High	SKEEAEALYHSK	P35908	1	1	CID		79.05	1.3503e-07	0.835443	1	47		2	696.344	1391.68	0.556523	17.0346	2326	2326	MS2	10/128	Sample_E_DTT_P18_200SN200.raw
	High	GGSGGGGSISGGGYGSGGGSGGR	P35908	1	1	CID		76.82	6.03112e-08	1	1	41		2	871.378	1741.75	0.438569	18.9283	2979	2979	MS2	16/176	Sample_E_DTT_P18_200SN200.raw
	High	FLEQQNQVLQTK	P35908;P04264	2	2	CID		75.95	2.41392e-07	0.789474	1	46		2	738.396	1475.78	-0.327732	29.4406	6916	6916	MS2	9/120	Sample_E_DTT_P18_200SN200.raw
	High	LNDLEEALQQAK	P35908	1	1	CID		70.84	6.88155e-07	1	1	46		2	686.359	1371.71	0.0686371	36.8326	9492	9492	MS2	16/128	Sample_E_DTT_P18_200SN200.raw
	High	GFSSGSAVVSGGSR	P35908	1	1	CID		68.05	1.41008e-06	1	1	46		2	627.807	1254.61	-0.019047	22.9396	4489	4489	MS2	10/104	Sample_E_DTT_P18_200SN200.raw
	High	DVDNAYmIK	P35908	1	1	CID	M7(Oxidation)	65.37	1.64077e-06	1	1	44		2	542.753	1084.5	0.0997454	26.6541	5882	5882	MS2	7/84	Sample_E_DTT_P18_200SN200.raw
	High	YLDGLTAER	P35908	1	1	CID		64.64	2.40491e-06	0.8	1	45		2	519.266	1037.53	-0.53872	29.9012	7075	7075	MS2	8/64	Sample_E_DTT_P18_200SN200.raw
	High	IEISELNR	P35908;P04264	2	2	CID		56.83	1.74293e-05	0.473684	1	46		2	487.269	973.531	-0.0346175	28.7672	6669	6669	MS2	7/60	Sample_E_DTT_P18_200SN200.raw
	High	LQGEIAHVK	P35908	1	1	CID		56.72	8.61896e-06	1	1	43		2	497.787	994.568	-0.378806	17.5306	2488	2488	MS2	8/92	Sample_E_DTT_P18_200SN200.raw
	High	AQYEEIAQR	P19013;P02538;P04259;P35908	5	4	CID		52.96	5.05825e-05	0.754717	1	46		2	554.275	1107.54	-0.0514847	22.44	4300	4300	MS2	6/92	Sample_E_DTT_P18_200SN200.raw
	High	NLDLDSIIAEVK	P02538;P04259;P35908;P13647	7	4	CID		50.46	6.02663e-05	1	1	45		1	1329.72	1329.72	-2.12427	49.4859	13496	13496	MS2	9/66	Sample_E_DTT_P18_200SN200.raw
	High	LLEGEEcR	P02538;P04259;P35908;P13647	11	4	CID	C7(Carbamidomethyl)	48.75	8.53454e-05	1	1	45		2	503.237	1005.47	-0.726173	20.5076	3574	3574	MS2	6/56	Sample_E_DTT_P18_200SN200.raw
	High	STSSFScLSR	P35908	1	1	CID	C7(Carbamidomethyl)	47.56	6.40166e-05	1	1	42		2	566.258	1131.51	-0.431536	24.5022	5074	5074	MS2	7/72	Sample_E_DTT_P18_200SN200.raw
	High	NLDLDSIIAEVK	P02538;P04259;P35908;P13647	7	4	CID		47.27	0.000140625	0.531915	1	45		2	665.367	1329.73	-0.160652	49.4313	13478	13478	MS2	8/132	Sample_E_DTT_P18_200SN200.raw
P19013	5.99	3	3	534	57.2498	6.60986	156.747	Keratin, type II cytoskeletal 4 OS=Homo sapiens GN=KRT4 PE=1 SV=4 - [K2C4_HUMAN]
	Confidence Icon	Sequence	Protein Accessions	# Proteins	# Protein Groups	Activation Type	Modifications	IonScore	Exp Value	Δ Score	Rank	Identity High	Homology Threshold	Charge	m/z [Da]	MH+ [Da]	ΔM [ppm]	RT [min]	First Scan	Last Scan	MS Order	Ions Matched	Spectrum File	Annotation
	High	LALDIEIATYR	P19013	5	1	CID		69.08	7.53928e-07	1	1	44		2	639.358	1277.71	-0.39997	43.3018	11575	11575	MS2	16/80	Sample_E_DTT_P18_200SN200.raw
	High	RVELEAALQQAK	P19013	1	1	CID		55.73	1.3365e-05	0.767857	1	43		2	678.386	1355.77	0.897765	27.6663	6259	6259	MS2	9/132	Sample_E_DTT_P18_200SN200.raw
	High	AQYEEIAQR	P19013;P02538;P04259;P35908	5	4	CID		52.96	5.05825e-05	0.754717	1	46		2	554.275	1107.54	-0.0514847	22.44	4300	4300	MS2	6/92	Sample_E_DTT_P18_200SN200.raw
P13647	13.22	8	7	590	62.34	7.73779	381.717	Keratin, type II cytoskeletal 5 OS=Homo sapiens GN=KRT5 PE=1 SV=3 - [K2C5_HUMAN]
	Confidence Icon	Sequence	Protein Accessions	# Proteins	# Protein Groups	Activation Type	Modifications	IonScore	Exp Value	Δ Score	Rank	Identity High	Homology Threshold	Charge	m/z [Da]	MH+ [Da]	ΔM [ppm]	RT [min]	First Scan	Last Scan	MS Order	Ions Matched	Spectrum File	Annotation
	High	VDALMDEINFMK	P13647	1	1	CID		90.75	7.06772e-09	1	1	46		2	713.341	1425.68	-0.171759	46.4537	12562	12562	MS2	19/100	Sample_E_DTT_P18_200SN200.raw
	High	LALDVEIATYR	P02538;P04259;P35908;P13647	9	4	CID		80.13	6.74504e-08	0.6	1	45		2	632.351	1263.69	0.291563	40.7319	10757	10757	MS2	9/80	Sample_E_DTT_P18_200SN200.raw
	High	QNLEPLFEQYINNLR	P02538;P04259;P13647	4	3	CID		62.08	5.48205e-06	1	1	46		2	945.99	1890.97	0.565914	51.3665	14055	14055	MS2	12/168	Sample_E_DTT_P18_200SN200.raw
	High	NMQDLVEDFK	P13647	1	1	CID		55.39	1.99457e-05	1	1	45		2	619.79	1238.57	-0.0324136	40.7603	10767	10767	MS2	13/108	Sample_E_DTT_P18_200SN200.raw
	High	NLDLDSIIAEVK	P02538;P04259;P35908;P13647	7	4	CID		50.46	6.02663e-05	1	1	45		1	1329.72	1329.72	-2.12427	49.4859	13496	13496	MS2	9/66	Sample_E_DTT_P18_200SN200.raw
	High	LAELEEALQK	P13647	1	1	CID		50.17	7.21209e-05	0.76	1	45		2	572.316	1143.62	-0.839359	32.7295	8070	8070	MS2	14/76	Sample_E_DTT_P18_200SN200.raw
	High	LLEGEEcR	P02538;P04259;P35908;P13647	11	4	CID	C7(Carbamidomethyl)	48.75	8.53454e-05	1	1	45		2	503.237	1005.47	-0.726173	20.5076	3574	3574	MS2	6/56	Sample_E_DTT_P18_200SN200.raw
	High	NLDLDSIIAEVK	P02538;P04259;P35908;P13647	7	4	CID		47.27	0.000140625	0.531915	1	45		2	665.367	1329.73	-0.160652	49.4313	13478	13478	MS2	8/132	Sample_E_DTT_P18_200SN200.raw
P02538	11.52	7	6	564	60.0083	8.00146	343.844	Keratin, type II cytoskeletal 6A OS=Homo sapiens GN=KRT6A PE=1 SV=3 - [K2C6A_HUMAN]
	Confidence Icon	Sequence	Protein Accessions	# Proteins	# Protein Groups	Activation Type	Modifications	IonScore	Exp Value	Δ Score	Rank	Identity High	Homology Threshold	Charge	m/z [Da]	MH+ [Da]	ΔM [ppm]	RT [min]	First Scan	Last Scan	MS Order	Ions Matched	Spectrum File	Annotation
	High	LALDVEIATYR	P02538;P04259;P35908;P13647	9	4	CID		80.13	6.74504e-08	0.6	1	45		2	632.351	1263.69	0.291563	40.7319	10757	10757	MS2	9/80	Sample_E_DTT_P18_200SN200.raw
	High	YEELQVTAGR	P02538	3	1	CID		68.89	1.44617e-06	1	1	47		2	583.296	1165.58	-0.363007	26.9102	5980	5980	MS2	8/92	Sample_E_DTT_P18_200SN200.raw
	High	QNLEPLFEQYINNLR	P02538;P04259;P13647	4	3	CID		62.08	5.48205e-06	1	1	46		2	945.99	1890.97	0.565914	51.3665	14055	14055	MS2	12/168	Sample_E_DTT_P18_200SN200.raw
	High	AQYEEIAQR	P19013;P02538;P04259;P35908	5	4	CID		52.96	5.05825e-05	0.754717	1	46		2	554.275	1107.54	-0.0514847	22.44	4300	4300	MS2	6/92	Sample_E_DTT_P18_200SN200.raw
	High	NLDLDSIIAEVK	P02538;P04259;P35908;P13647	7	4	CID		50.46	6.02663e-05	1	1	45		1	1329.72	1329.72	-2.12427	49.4859	13496	13496	MS2	9/66	Sample_E_DTT_P18_200SN200.raw
	High	LLEGEEcR	P02538;P04259;P35908;P13647	11	4	CID	C7(Carbamidomethyl)	48.75	8.53454e-05	1	1	45		2	503.237	1005.47	-0.726173	20.5076	3574	3574	MS2	6/56	Sample_E_DTT_P18_200SN200.raw
	High	NLDLDSIIAEVK	P02538;P04259;P35908;P13647	7	4	CID		47.27	0.000140625	0.531915	1	45		2	665.367	1329.73	-0.160652	49.4313	13478	13478	MS2	8/132	Sample_E_DTT_P18_200SN200.raw
P04259	11.52	7	6	564	60.0303	8.00146	348.294	Keratin, type II cytoskeletal 6B OS=Homo sapiens GN=KRT6B PE=1 SV=5 - [K2C6B_HUMAN]
	Confidence Icon	Sequence	Protein Accessions	# Proteins	# Protein Groups	Activation Type	Modifications	IonScore	Exp Value	Δ Score	Rank	Identity High	Homology Threshold	Charge	m/z [Da]	MH+ [Da]	ΔM [ppm]	RT [min]	First Scan	Last Scan	MS Order	Ions Matched	Spectrum File	Annotation
	High	LALDVEIATYR	P02538;P04259;P35908;P13647	9	4	CID		80.13	6.74504e-08	0.6	1	45		2	632.351	1263.69	0.291563	40.7319	10757	10757	MS2	9/80	Sample_E_DTT_P18_200SN200.raw
	High	YEELQITAGR	P04259;P04264	2	2	CID		72.6	5.11073e-07	0.835616	1	46		2	590.304	1179.6	-0.586857	29.6309	6982	6982	MS2	8/92	Sample_E_DTT_P18_200SN200.raw
	High	QNLEPLFEQYINNLR	P02538;P04259;P13647	4	3	CID		62.08	5.48205e-06	1	1	46		2	945.99	1890.97	0.565914	51.3665	14055	14055	MS2	12/168	Sample_E_DTT_P18_200SN200.raw
	High	AQYEEIAQR	P19013;P02538;P04259;P35908	5	4	CID		52.96	5.05825e-05	0.754717	1	46		2	554.275	1107.54	-0.0514847	22.44	4300	4300	MS2	6/92	Sample_E_DTT_P18_200SN200.raw
	High	NLDLDSIIAEVK	P02538;P04259;P35908;P13647	7	4	CID		50.46	6.02663e-05	1	1	45		1	1329.72	1329.72	-2.12427	49.4859	13496	13496	MS2	9/66	Sample_E_DTT_P18_200SN200.raw
	High	LLEGEEcR	P02538;P04259;P35908;P13647	11	4	CID	C7(Carbamidomethyl)	48.75	8.53454e-05	1	1	45		2	503.237	1005.47	-0.726173	20.5076	3574	3574	MS2	6/56	Sample_E_DTT_P18_200SN200.raw
	High	NLDLDSIIAEVK	P02538;P04259;P35908;P13647	7	4	CID		47.27	0.000140625	0.531915	1	45		2	665.367	1329.73	-0.160652	49.4313	13478	13478	MS2	8/132	Sample_E_DTT_P18_200SN200.raw
isomerase
P41222	21.05	5	3	190	21.0153	7.79639	309.587	Prostaglandin-H2 D-isomerase OS=Homo sapiens GN=PTGDS PE=1 SV=1 - [PTGDS_HUMAN]
	Confidence Icon	Sequence	Protein Accessions	# Proteins	# Protein Groups	Activation Type	Modifications	IonScore	Exp Value	Δ Score	Rank	Identity High	Homology Threshold	Charge	m/z [Da]	MH+ [Da]	ΔM [ppm]	RT [min]	First Scan	Last Scan	MS Order	Ions Matched	Spectrum File	Annotation
	High	TmLLQPAGSLGSYSYR	P41222	1	1	CID	M2(Oxidation)	99.2	1.03395e-09	1	1	46		2	880.438	1759.87	-0.110598	37.0747	9574	9574	MS2	14/164	Sample_E_DTT_P18_200SN200.raw
	High	TMLLQPAGSLGSYSYR	P41222	1	1	CID		82.22	4.82832e-08	0.829268	1	46		2	872.44	1743.87	-0.647552	39.7765	10453	10453	MS2	9/164	Sample_E_DTT_P18_200SN200.raw
	High	TMLLQPAGSLGSYSYR	P41222	1	1	CID		58.68	1.09093e-05	1	1	46		3	581.962	1743.87	-0.690263	39.8417	10475	10475	MS2	10/164	Sample_E_DTT_P18_200SN200.raw
	High	AQGFTEDTIVFLPQTDK	P41222	1	1	CID		55.73	2.25869e-05	1	1	46		2	955.48	1909.95	-0.319599	44.1372	11842	11842	MS2	8/188	Sample_E_DTT_P18_200SN200.raw
	High	MATLYSR	P41222	1	1	CID		48	9.82634e-05	0.708333	1	44		2	421.215	841.423	-0.421777	22.9993	4513	4513	MS2	6/48	Sample_E_DTT_P18_200SN200.raw
P60174	10.44	2	2	249	26.6527	6.90283	80.7967	Triosephosphate isomerase OS=Homo sapiens GN=TPI1 PE=1 SV=2 - [TPIS_HUMAN]
	Confidence Icon	Sequence	Protein Accessions	# Proteins	# Protein Groups	Activation Type	Modifications	IonScore	Exp Value	Δ Score	Rank	Identity High	Homology Threshold	Charge	m/z [Da]	MH+ [Da]	ΔM [ppm]	RT [min]	First Scan	Last Scan	MS Order	Ions Matched	Spectrum File	Annotation
	High	IIYGGSVTGATcK	P60174	1	1	CID	C12(Carbamidomethyl)	55.14	8.06827e-05	1	1	49		2	663.84	1326.67	-0.0742916	26.2884	5549	5549	MS2	8/96	Sample_F_DTT_P18_200SN200.raw
	High	TATPQQAQEVHEK	P60174	1	1	CID		53.12	0.000143821	0.773585	1	49		2	733.865	1466.72	-1.09219	15.8449	1964	1964	MS2	9/128	Sample_F_DTT_P18_200SN200.raw
P62937	16.36	2	2	165	18.0009	7.81104	82.3454	Peptidyl-prolyl cis-trans isomerase A OS=Homo sapiens GN=PPIA PE=1 SV=2 - [PPIA_HUMAN]
	Confidence Icon	Sequence	Protein Accessions	# Proteins	# Protein Groups	Activation Type	Modifications	IonScore	Exp Value	Δ Score	Rank	Identity High	Homology Threshold	Charge	m/z [Da]	MH+ [Da]	ΔM [ppm]	RT [min]	First Scan	Last Scan	MS Order	Ions Matched	Spectrum File	Annotation
	High	VNPTVFFDIAVDGEPLGR	P62937	1	1	CID		56.13	1.7796e-05	1	1	45		2	973.501	1945.99	-3.59233	53.0132	14536	14536	MS2	13/200	Sample_E_DTT_P18_200SN200.raw
	High	VSFELFADK	P62937	1	1	CID		46.83	0.000156656	1	1	45		2	528.274	1055.54	-0.36799	40.2681	10610	10610	MS2	6/64	Sample_E_DTT_P18_200SN200.raw
receptor
P02750	6.63	1	1	347	38.1541	6.94678	80.5846	Leucine-rich alpha-2-glycoprotein OS=Homo sapiens GN=LRG1 PE=1 SV=2 - [A2GL_HUMAN]
	Confidence Icon	Sequence	Protein Accessions	# Proteins	# Protein Groups	Activation Type	Modifications	IonScore	Exp Value	Δ Score	Rank	Identity High	Homology Threshold	Charge	m/z [Da]	MH+ [Da]	ΔM [ppm]	RT [min]	First Scan	Last Scan	MS Order	Ions Matched	Spectrum File	Annotation
	High	NALTGLPPGLFQASATLDTLVLK	P02750	1	1	CID		56.09	1.88218e-05	1	1	44	18	2	1170.66	2340.31	-1.88241	57.4809	15541	15541	MS2	13/264	Sample_F_DTT_P18_200SN200.raw
P08571	10.4	3	2	375	40.0507	6.22705	135.795	Monocyte differentiation antigen CD14 OS=Homo sapiens GN=CD14 PE=1 SV=2 - [CD14_HUMAN]
	Confidence Icon	Sequence	Protein Accessions	# Proteins	# Protein Groups	Activation Type	Modifications	IonScore	Exp Value	Δ Score	Rank	Identity High	Homology Threshold	Charge	m/z [Da]	MH+ [Da]	ΔM [ppm]	RT [min]	First Scan	Last Scan	MS Order	Ions Matched	Spectrum File	Annotation
	High	LTVGAAQVPAQLLVGALR	P08571	1	1	CID		57.72	1.18331e-06	1	1	35		2	889.038	1777.07	-0.0144583	48.7928	13282	13282	MS2	14/180	Sample_E_DTT_P18_200SN200.raw
	High	ITGTMPPLPLEATGLALSSLR	P08571	1	1	CID		47.67	4.10404e-05	1	1	40		2	1069.6	2138.19	-0.255889	54.0991	14850	14850	MS2	11/160	Sample_E_DTT_P18_200SN200.raw
	High	ITGTmPPLPLEATGLALSSLR	P08571	1	1	CID	M5(Oxidation)	45.91	7.05233e-05	1	1	41		2	1077.59	2154.18	-1.0668	51.1547	13991	13991	MS2	9/160	Sample_E_DTT_P18_200SN200.raw
P07911	39.22	86	18	640	69.7144	5.23682	5301.67	Uromodulin OS=Homo sapiens GN=UMOD PE=1 SV=1 - [UROM_HUMAN]
	Confidence Icon	Sequence	Protein Accessions	# Proteins	# Protein Groups	Activation Type	Modifications	IonScore	Exp Value	Δ Score	Rank	Identity High	Homology Threshold	Charge	m/z [Da]	MH+ [Da]	ΔM [ppm]	RT [min]	First Scan	Last Scan	MS Order	Ions Matched	Spectrum File	Annotation
	High	SLGFDKVFMYLSDSR	P07911	1	1	CID		99.28	1.1036e-09	1	1	46		2	882.935	1764.86	0.129907	48.3963	13165	13165	MS2	10/148	Sample_E_DTT_P18_200SN200.raw
	High	STEYGEGYAcDTDLR	P07911	1	1	CID	C10(Carbamidomethyl)	99.18	1.44938e-10	1	1	37		2	868.856	1736.71	-1.00741	29.5929	6968	6968	MS2	10/112	Sample_E_DTT_P18_200SN200.raw
	High	STEYGEGYAcDTDLR	P07911	1	1	CID	C10(Carbamidomethyl)	93.97	6.013e-10	1	1	38		2	868.857	1736.71	-0.515392	32.6386	8038	8038	MS2	10/112	Sample_E_DTT_P18_200SN200.raw
	High	STEYGEGYAcDTDLR	P07911	1	1	CID	C10(Carbamidomethyl)	93.02	5.23829e-10	1	1	37		2	868.854	1736.7	-3.25665	31.111	7509	7509	MS2	12/112	Sample_E_DTT_P18_200SN200.raw
	High	STEYGEGYAcDTDLR	P07911	1	1	CID	C10(Carbamidomethyl)	88.91	1.92793e-09	1	1	38		2	868.857	1736.71	-0.374815	34.1981	8596	8596	MS2	10/112	Sample_E_DTT_P18_200SN200.raw
	High	DSTIQVVENGESSQGR	P07911	1	1	CID		74.61	3.14805e-07	1	1	46		2	853.403	1705.8	-0.254343	28.9052	6718	6718	MS2	22/164	Sample_E_DTT_P18_200SN200.raw
	High	VGGTGMFTVR	P07911	1	1	CID		74.36	2.67499e-07	0.824324	1	45		2	512.765	1024.52	-0.862968	30.9915	7467	7467	MS2	9/72	Sample_E_DTT_P18_200SN200.raw
	High	VGGTGmFTVR	P07911	1	1	CID	M6(Oxidation)	73.64	3.24385e-07	0.864865	1	45		2	520.763	1040.52	-0.303437	25.6157	5493	5493	MS2	8/72	Sample_E_DTT_P18_200SN200.raw
	High	FAGNYDLVYLHcEVYLcDTMNEK	P07911	1	1	CID	C12(Carbamidomethyl), C17(Carbamidomethyl)	71.65	1.88076e-07	1	1	41		2	1427.63	2854.25	-0.921427	46.0285	12431	12431	MS2	10/252	Sample_E_DTT_P18_200SN200.raw
	High	AcAHWSGHccLWDASVQVK	P07911	1	1	CID	C2(Carbamidomethyl), C9(Carbamidomethyl), C10(Carbamidomethyl)	71.56	2.30417e-07	1	1	42		2	1136.49	2271.98	-2.53345	31.1399	7521	7521	MS2	12/152	Sample_E_DTT_P18_200SN200.raw
	High	AcAHWSGHccLWDASVQVK	P07911	1	1	CID	C2(Carbamidomethyl), C9(Carbamidomethyl), C10(Carbamidomethyl)	70.91	2.91946e-07	1	1	42		2	1136.49	2271.98	-0.921586	34.2219	8605	8605	MS2	13/152	Sample_E_DTT_P18_200SN200.raw
	High	VGGTGMFTVR	P07911	1	1	CID		69.68	7.8582e-07	0.7	1	45		2	512.766	1024.52	-0.624671	32.5023	7988	7988	MS2	9/72	Sample_E_DTT_P18_200SN200.raw
	High	INFAcSYPLDmK	P07911	1	1	CID	C5(Carbamidomethyl), M11(Oxidation)	69.17	7.44518e-07	0.84058	1	44		2	737.839	1474.67	-0.566206	35.8619	9167	9167	MS2	7/128	Sample_E_DTT_P18_200SN200.raw
	High	AcAHWSGHccLWDASVQVK	P07911	1	1	CID	C2(Carbamidomethyl), C9(Carbamidomethyl), C10(Carbamidomethyl)	68.91	4.62703e-07	1	1	42		3	758	2271.98	0.0664741	34.1793	8589	8589	MS2	9/152	Sample_E_DTT_P18_200SN200.raw
	High	VGGTGmFTVR	P07911	1	1	CID	M6(Oxidation)	68.49	1.06185e-06	0.808824	1	45		2	520.763	1040.52	-0.186121	24.1014	4923	4923	MS2	8/72	Sample_E_DTT_P18_200SN200.raw
	High	DWVSVVTPAR	P07911	1	1	CID		67.69	1.89791e-06	0.823529	1	47		2	565.304	1129.6	0.0477647	41.8998	11127	11127	MS2	8/72	Sample_E_DTT_P18_200SN200.raw
	High	TALQPMVSALNIR	P07911	1	1	CID		65.23	1.49958e-06	1	1	43		2	707.398	1413.79	0.298904	39.8965	10493	10493	MS2	17/132	Sample_E_DTT_P18_200SN200.raw
	High	KAcAHWSGHccLWDASVQVK	P07911	1	1	CID	C3(Carbamidomethyl), C10(Carbamidomethyl), C11(Carbamidomethyl)	64.41	2.06479e-06	1	1	44		3	800.697	2400.08	-1.10658	28.1438	6436	6436	MS2	11/228	Sample_E_DTT_P18_200SN200.raw
	High	DSTIQVVENGESSQGR	P07911	1	1	CID		63.27	4.00331e-06	1	1	46		2	853.401	1705.79	-2.61589	27.3863	6152	6152	MS2	13/164	Sample_E_DTT_P18_200SN200.raw
	High	mAETcVPVLR	P07911	1	1	CID	M1(Oxidation), C5(Carbamidomethyl)	62.93	4.94051e-06	1	1	46		2	596.296	1191.59	-0.719733	28.0038	6382	6382	MS2	9/72	Sample_E_DTT_P18_200SN200.raw
	High	AcAHWSGHccLWDASVQVK	P07911	1	1	CID	C2(Carbamidomethyl), C9(Carbamidomethyl), C10(Carbamidomethyl)	62.91	1.84205e-06	1	1	42		2	1136.49	2271.98	-1.24396	32.652	8042	8042	MS2	12/152	Sample_E_DTT_P18_200SN200.raw
	High	INFAcSYPLDMK	P07911	1	1	CID	C5(Carbamidomethyl)	62.32	3.45822e-06	0.564516	1	44		2	729.841	1458.67	-0.543654	39.6692	10418	10418	MS2	10/128	Sample_E_DTT_P18_200SN200.raw
	High	AcAHWSGHccLWDASVQVK	P07911	1	1	CID	C2(Carbamidomethyl), C9(Carbamidomethyl), C10(Carbamidomethyl)	61.57	2.36853e-06	1	1	42		3	757.999	2271.98	-1.46479	31.1315	7517	7517	MS2	9/152	Sample_E_DTT_P18_200SN200.raw
	High	VFMYLSDSR	P07911	1	1	CID		61.13	5.82032e-06	1	1	45		2	559.271	1117.54	0.340462	37.2819	9642	9642	MS2	6/64	Sample_E_DTT_P18_200SN200.raw
	High	MAETcVPVLR	P07911	1	1	CID	C5(Carbamidomethyl)	61.08	8.85107e-06	0.819672	1	47		2	588.299	1175.59	-1.10919	31.7201	7719	7719	MS2	15/72	Sample_E_DTT_P18_200SN200.raw
	High	TALQPMVSALNIR	P07911	1	1	CID		60.84	4.12069e-06	0.836066	1	43		3	471.935	1413.79	0.462079	39.8986	10494	10494	MS2	17/132	Sample_E_DTT_P18_200SN200.raw
	High	INFACSYPLDMK	P07911	1	1	CID		60.64	4.66008e-06	0.786885	1	44		2	701.33	1401.65	-1.5383	46.9156	12709	12709	MS2	7/128	Sample_E_DTT_P18_200SN200.raw
	High	DSTIQVVENGESSQGR	P07911	1	1	CID		60.2	8.69043e-06	1	1	46		2	853.403	1705.8	-0.397467	30.4113	7264	7264	MS2	19/164	Sample_E_DTT_P18_200SN200.raw
	High	DSTIQVVENGESSQGR	P07911	1	1	CID		60.14	8.32719e-06	1	1	46	21	2	853.403	1705.8	0.461277	33.1331	8211	8211	MS2	11/164	Sample_E_DTT_P18_200SN200.raw
	High	VFMYLSDSR	P07911	1	1	CID		59.93	6.5548e-06	1	1	45		2	559.271	1117.53	-0.0964649	48.5698	13217	13217	MS2	7/64	Sample_E_DTT_P18_200SN200.raw
	High	TALQPmVSALNIR	P07911	1	1	CID	M6(Oxidation)	59.55	7.54239e-06	1	1	45		2	715.395	1429.78	-0.0752887	34.7562	8789	8789	MS2	17/132	Sample_E_DTT_P18_200SN200.raw
	High	VGGTGMFTVR	P07911	1	1	CID		59.36	8.86465e-06	0.813559	1	45		2	512.766	1024.53	0.566812	6.19967	653	653	MS2	7/72	Sample_E_DTT_P18_200SN200.raw
	High	TALQPMVSALNIR	P07911	1	1	CID		59.23	5.96994e-06	1	1	43		2	707.398	1413.79	-0.0464662	41.4054	10973	10973	MS2	10/132	Sample_E_DTT_P18_200SN200.raw
	High	AcAHWSGHccLWDASVQVK	P07911	1	1	CID	C2(Carbamidomethyl), C9(Carbamidomethyl), C10(Carbamidomethyl)	57.95	5.69152e-06	1	1	42	18	2	1136.5	2271.99	3.48414	37.8518	9827	9827	MS2	21/152	Sample_E_DTT_P18_200SN200.raw
	High	VFMYLSDSR	P07911	1	1	CID		56.93	1.48021e-05	1	1	45		2	559.271	1117.54	0.777389	34.2495	8614	8614	MS2	7/64	Sample_E_DTT_P18_200SN200.raw
	High	VFMYLSDSR	P07911	1	1	CID		56.04	1.60531e-05	1	1	45		2	559.271	1117.53	-0.0964649	35.7584	9131	9131	MS2	6/64	Sample_E_DTT_P18_200SN200.raw
	High	DGPcGTVLTR	P07911	1	1	CID	C4(Carbamidomethyl)	55.23	2.45931e-05	1	1	46		2	538.263	1075.52	-1.64307	26.4769	5815	5815	MS2	7/72	Sample_E_DTT_P18_200SN200.raw
	High	AcAHWSGHccLWDASVQVK	P07911	1	1	CID	C2(Carbamidomethyl), C9(Carbamidomethyl), C10(Carbamidomethyl)	55.09	1.13056e-05	1	1	42		3	758.002	2271.99	3.20958	65.3351	17795	17795	MS2	11/152	Sample_E_DTT_P18_200SN200.raw
	High	VFMYLSDSR	P07911	1	1	CID		54.98	2.31912e-05	1	1	45		2	559.272	1117.54	1.37306	55.2407	15190	15232	MS2	7/64	Sample_E_DTT_P18_200SN200.raw
	High	VFMYLSDSR	P07911	1	1	CID		54.8	2.41726e-05	0.727273	1	45		2	559.271	1117.54	0.777389	56.7473	15606	15606	MS2	7/64	Sample_E_DTT_P18_200SN200.raw
	High	DWVSVVTPAR	P07911	1	1	CID		54.67	3.41193e-05	0.745455	1	46		2	565.303	1129.6	-0.924822	38.8892	10169	10169	MS2	7/72	Sample_E_DTT_P18_200SN200.raw
	High	INFAcSYPLDMK	P07911	1	1	CID	C5(Carbamidomethyl)	54.59	1.91145e-05	0.690909	1	44		2	729.841	1458.68	-0.376282	43.4968	11640	11640	MS2	15/128	Sample_E_DTT_P18_200SN200.raw
	High	VGGTGMFTVR	P07911	1	1	CID		54.27	2.84324e-05	1	1	45		2	512.766	1024.52	0.090219	29.2926	6859	6859	MS2	9/72	Sample_E_DTT_P18_200SN200.raw
	High	AcAHWSGHccLWDASVQVK	P07911	1	1	CID	C2(Carbamidomethyl), C9(Carbamidomethyl), C10(Carbamidomethyl)	53.48	1.63792e-05	1	1	42		3	757.999	2271.98	-0.739454	39.9411	10508	10508	MS2	11/152	Sample_E_DTT_P18_200SN200.raw
	High	FAGNYDLVYLHcEVYLcDTMNEK	P07911	1	1	CID	C12(Carbamidomethyl), C17(Carbamidomethyl)	53.38	1.28575e-05	1	1	41		3	952.089	2854.25	0.43528	61.5532	16851	16886	MS2	10/252	Sample_E_DTT_P18_200SN200.raw
	High	FAGNYDLVYLHcEVYLcDTmNEK	P07911	1	1	CID	C12(Carbamidomethyl), C17(Carbamidomethyl), M20(Oxidation)	53.26	1.18016e-05	1	1	40		3	957.419	2870.24	-1.74366	42.8508	11430	11430	MS2	17/252	Sample_E_DTT_P18_200SN200.raw
	High	INFAcSYPLDMK	P07911	1	1	CID	C5(Carbamidomethyl)	52.37	3.15789e-05	0.673077	1	44		2	729.841	1458.68	-0.125225	41.9193	11134	11134	MS2	8/128	Sample_E_DTT_P18_200SN200.raw
	High	VFMYLSDSR	P07911	1	1	CID		52.33	4.26897e-05	1	1	45		2	559.271	1117.54	0.558926	60.2962	16538	16538	MS2	7/64	Sample_E_DTT_P18_200SN200.raw
	High	VFMYLSDSR	P07911	1	1	CID		51.66	4.98107e-05	1	1	45		2	559.271	1117.54	0.558926	40.621	10723	10723	MS2	8/64	Sample_E_DTT_P18_200SN200.raw
	High	DGPcGTVLTR	P07911	1	1	CID	C4(Carbamidomethyl)	51.09	5.67967e-05	0.686275	1	45		2	538.264	1075.52	0.172912	61.3773	16810	16810	MS2	9/72	Sample_E_DTT_P18_200SN200.raw
	High	MAETcVPVLR	P07911	1	1	CID	C5(Carbamidomethyl)	50.76	9.90563e-05	1	1	47		2	588.299	1175.59	-0.486164	33.2294	8243	8243	MS2	7/72	Sample_E_DTT_P18_200SN200.raw
	High	INFAcSYPLDmK	P07911	1	1	CID	C5(Carbamidomethyl), M11(Oxidation)	50.74	5.18651e-05	0.784314	1	44		2	737.839	1474.67	0.0132405	37.5519	9728	9728	MS2	7/128	Sample_E_DTT_P18_200SN200.raw
	High	TALQPMVSALNIR	P07911	1	1	CID		50.33	4.49512e-05	1	1	43		2	707.398	1413.79	0.557932	43.3732	11600	11600	MS2	15/132	Sample_E_DTT_P18_200SN200.raw
	High	FAGNYDLVYLHcEVYLcDTmNEK	P07911	1	1	CID	C12(Carbamidomethyl), C17(Carbamidomethyl), M20(Oxidation)	49.88	2.72424e-05	1	1	41		2	1435.63	2870.24	-1.01597	42.9764	11470	11470	MS2	10/252	Sample_E_DTT_P18_200SN200.raw
	High	FAGNYDLVYLHcEVYLcDTMNEK	P07911	1	1	CID	C12(Carbamidomethyl), C17(Carbamidomethyl)	49.57	2.92581e-05	1	1	41		3	952.088	2854.25	-1.33243	50.2314	13713	13713	MS2	16/252	Sample_E_DTT_P18_200SN200.raw
	High	VFMYLSDSR	P07911	1	1	CID		49.13	9.22459e-05	1	1	45		2	559.271	1117.53	0.0127669	62.0799	17003	17003	MS2	13/64	Sample_E_DTT_P18_200SN200.raw
	High	AcAHWSGHccLWDASVQVK	P07911	1	1	CID	C2(Carbamidomethyl), C9(Carbamidomethyl), C10(Carbamidomethyl)	48.71	5.04698e-05	1	1	42	18	3	758.002	2271.99	2.56484	37.5738	9735	9735	MS2	12/152	Sample_E_DTT_P18_200SN200.raw
	High	FAGNYDLVYLHcEVYLcDTMNEK	P07911	1	1	CID	C12(Carbamidomethyl), C17(Carbamidomethyl)	48.36	4.08468e-05	1	1	41		3	952.089	2854.25	0.592122	48.7025	13255	13255	MS2	31/252	Sample_E_DTT_P18_200SN200.raw
	High	DGPcGTVLTR	P07911	1	1	CID	C4(Carbamidomethyl)	48.05	0.000115156	0.791667	1	45		2	538.264	1075.52	0.0594134	3.30095	373	373	MS2	8/72	Sample_E_DTT_P18_200SN200.raw
	High	mAETcVPVLR	P07911	1	1	CID	M1(Oxidation), C5(Carbamidomethyl)	47.47	0.000173689	1	1	46		2	596.296	1191.59	-0.822177	29.6136	6976	6976	MS2	8/72	Sample_E_DTT_P18_200SN200.raw
	High	FSVQMFR	P07911	1	1	CID		47.37	0.000122765	1	1	45		2	457.731	914.455	-0.558532	38.142	9925	9925	MS2	6/60	Sample_E_DTT_P18_200SN200.raw
	High	VGGTGMFTVR	P07911	1	1	CID		47.32	0.000135308	1	1	45		2	512.765	1024.52	-0.982116	58.335	16031	16031	MS2	8/72	Sample_E_DTT_P18_200SN200.raw
	High	MAETcVPVLR	P07911	1	1	CID	C5(Carbamidomethyl)	47.1	0.000224232	1	1	47		2	588.299	1175.59	-0.278489	30.2159	7190	7190	MS2	8/72	Sample_E_DTT_P18_200SN200.raw
	High	VFMYLSDSR	P07911	1	1	CID		47.02	0.00014995	1	1	45		2	559.271	1117.54	0.340462	42.2805	11248	11248	MS2	8/64	Sample_E_DTT_P18_200SN200.raw
	High	TLDEYWR	P07911	1	1	CID		46.93	9.73288e-05	1	1	43		2	491.735	982.462	-0.521539	32.6169	8030	8030	MS2	5/48	Sample_E_DTT_P18_200SN200.raw
	High	FAGNYDLVYLHcEVYLcDTMNEK	P07911	1	1	CID	C12(Carbamidomethyl), C17(Carbamidomethyl)	46.6	6.12573e-05	1	1	41		3	952.089	2854.25	-0.241851	45.6413	12312	12312	MS2	18/252	Sample_E_DTT_P18_200SN200.raw
	High	TALQPmVSALNIR	P07911	1	1	CID	M6(Oxidation)	46.25	0.000161253	0.630435	1	45		3	477.266	1429.78	-0.063349	34.8231	8812	8812	MS2	14/132	Sample_E_DTT_P18_200SN200.raw
	High	TALQPMVSALNIR	P07911	1	1	CID		46.22	0.000119391	1	1	43		2	707.398	1413.79	0.0398765	38.2524	9962	9962	MS2	17/132	Sample_E_DTT_P18_200SN200.raw
	High	DWVSVVTPAR	P07911	1	1	CID		46.18	0.000240991	1	1	46		1	1129.6	1129.6	-1.18308	38.3705	9999	9999	MS2	7/36	Sample_E_DTT_P18_200SN200.raw
	High	INFAcSYPLDMK	P07911	1	1	CID	C5(Carbamidomethyl)	46.03	0.000147181	0.673913	1	44		2	729.842	1458.68	0.879003	61.5049	16842	16842	MS2	16/128	Sample_E_DTT_P18_200SN200.raw
	High	FSVQMFR	P07911	1	1	CID		45.61	0.000184109	1	1	45		2	457.731	914.455	-0.358297	35.1101	8911	8911	MS2	6/60	Sample_E_DTT_P18_200SN200.raw
	High	FSVQMFR	P07911	1	1	CID		45.48	0.000189703	1	1	45		2	457.731	914.455	-0.425042	36.62	9418	9418	MS2	6/60	Sample_E_DTT_P18_200SN200.raw
	High	AcAHWSGHccLWDASVQVK	P07911	1	1	CID	C2(Carbamidomethyl), C9(Carbamidomethyl), C10(Carbamidomethyl)	45.14	0.000111762	1	1	42		3	758	2271.98	-0.0947114	41.6106	11039	11039	MS2	11/152	Sample_E_DTT_P18_200SN200.raw
	High	AcAHWSGHccLWDASVQVK	P07911	1	1	CID	C2(Carbamidomethyl), C9(Carbamidomethyl), C10(Carbamidomethyl)	45.07	0.000112022	1	1	42		3	757.999	2271.98	-0.90064	32.6499	8041	8041	MS2	17/152	Sample_E_DTT_P18_200SN200.raw
	High	FAGNYDLVYLHcEVYLcDTmNEK	P07911	1	1	CID	C12(Carbamidomethyl), C17(Carbamidomethyl), M20(Oxidation)	44.88	8.77736e-05	1	1	41		3	957.42	2870.25	-0.21259	44.7087	12025	12025	MS2	7/252	Sample_E_DTT_P18_200SN200.raw
	High	AcAHWSGHccLWDASVQVK	P07911	1	1	CID	C2(Carbamidomethyl), C9(Carbamidomethyl), C10(Carbamidomethyl)	44.05	0.000143646	1	1	42		3	758	2271.99	0.22766	43.3083	11578	11578	MS2	10/152	Sample_E_DTT_P18_200SN200.raw
	High	STEYGEGYAcDTDLRGWYR	P07911	1	1	CID	C10(Carbamidomethyl)	43.72	9.34163e-05	1	1	40		3	766.995	2298.97	-0.249923	36.7239	9454	9454	MS2	14/160	Sample_E_DTT_P18_200SN200.raw
	High	LSPGLGcTDVDEcAEPGLSHcHALATcVNVVGSYLcVcPAGYR	P07911	1	1	CID	C7(Carbamidomethyl), C13(Carbamidomethyl), C21(Carbamidomethyl), C27(Carbamidomethyl), C36(Carbamidomethyl), C38(Carbamidomethyl)	43.68	5.57113e-05	1	1	38		3	1574.7	4722.07	-5.04731	45.0993	12143	12143	MS2	26/392	Sample_E_DTT_P18_200SN200.raw
	High	AcAHWSGHccLWDASVQVK	P07911	1	1	CID	C2(Carbamidomethyl), C9(Carbamidomethyl), C10(Carbamidomethyl)	43.29	0.000171117	1	1	42	17	3	758	2271.99	0.388845	57.7522	15879	15879	MS2	17/152	Sample_E_DTT_P18_200SN200.raw
	High	AcAHWSGHccLWDASVQVK	P07911	1	1	CID	C2(Carbamidomethyl), C9(Carbamidomethyl), C10(Carbamidomethyl)	43.19	0.000172704	1	1	42		3	758	2271.98	0.147067	50.0813	13667	13667	MS2	11/152	Sample_E_DTT_P18_200SN200.raw
	High	AcAHWSGHccLWDASVQVK	P07911	1	1	CID	C2(Carbamidomethyl), C9(Carbamidomethyl), C10(Carbamidomethyl)	42.09	0.000225576	1	1	42		3	758	2271.98	-0.0623475	54.663	15020	15085	MS2	7/152	Sample_E_DTT_P18_200SN200.raw
	High	STEYGEGYAcDTDLR	P07911	1	1	CID	C10(Carbamidomethyl)	39.09	0.0001788	1	1	38		3	579.574	1736.71	0.0743172	29.71	7010	7010	MS2	13/112	Sample_E_DTT_P18_200SN200.raw
	High	STEYGEGYAcDTDLR	P07911	1	1	CID	C10(Carbamidomethyl)	38.81	0.000184131	1	1	38		2	868.857	1736.71	0.257781	4.7421	515	515	MS2	9/112	Sample_E_DTT_P18_200SN200.raw
	High	STEYGEGYAcDTDLR	P07911	1	1	CID	C10(Carbamidomethyl)	38.56	0.000195042	1	1	38		2	868.857	1736.71	0.328069	12.0743	1227	1227	MS2	9/112	Sample_E_DTT_P18_200SN200.raw
	High	STEYGEGYAcDTDLR	P07911	1	1	CID	C10(Carbamidomethyl)	38.19	0.000212387	1	1	38		2	868.857	1736.71	0.257781	0.141127	35	35	MS2	15/112	Sample_E_DTT_P18_200SN200.raw
	High	GDGWHcEcSPGScGPGLDcVPEGDALVcADPcQAHR	P07911	1	1	CID	C6(Carbamidomethyl), C8(Carbamidomethyl), C13(Carbamidomethyl), C19(Carbamidomethyl), C28(Carbamidomethyl), C32(Carbamidomethyl)	32	0.000157739	1	1	30		4	996.647	3983.57	-1.28331	36.9717	9539	9539	MS2	28/292	Sample_E_DTT_P18_200SN200.raw
P12830	7.94	4	4	882	97.3959	4.729	235.862	Cadherin-1 OS=Homo sapiens GN=CDH1 PE=1 SV=3 - [CADH1_HUMAN]
	Confidence Icon	Sequence	Protein Accessions	# Proteins	# Protein Groups	Activation Type	Modifications	IonScore	Exp Value	Δ Score	Rank	Identity High	Homology Threshold	Charge	m/z [Da]	MH+ [Da]	ΔM [ppm]	RT [min]	First Scan	Last Scan	MS Order	Ions Matched	Spectrum File	Annotation
	High	NTGVISVVTTGLDR	P12830	1	1	CID		95.57	1.76106e-09	1	1	45		2	716.394	1431.78	-0.207067	38.3067	9979	9979	MS2	11/156	Sample_E_DTT_P18_200SN200.raw
	High	GQVPENEANVVITTLK	P12830	1	1	CID		67.61	9.44923e-07	1	1	44		2	856.464	1711.92	-0.664156	37.6617	9764	9764	MS2	10/176	Sample_E_DTT_P18_200SN200.raw
	High	DTANWLEINPDTGAISTR	P12830	1	1	CID		62.48	4.49125e-06	1	1	45		2	987.481	1973.96	-0.664384	45.9319	12403	12423	MS2	8/192	Sample_E_DTT_P18_200SN200.raw
	High	VFYSITGQGADTPPVGVFIIER	P12830	1	1	CID		61.73	3.76e-06	1	1	44		2	1183.62	2366.24	-1.4952	50.6463	13835	13835	MS2	15/224	Sample_E_DTT_P18_200SN200.raw
P15151	3.12	1	1	417	45.2738	6.52197	78.423	Poliovirus receptor OS=Homo sapiens GN=PVR PE=1 SV=2 - [PVR_HUMAN]
	Confidence Icon	Sequence	Protein Accessions	# Proteins	# Protein Groups	Activation Type	Modifications	IonScore	Exp Value	Δ Score	Rank	Identity High	Homology Threshold	Charge	m/z [Da]	MH+ [Da]	ΔM [ppm]	RT [min]	First Scan	Last Scan	MS Order	Ions Matched	Spectrum File	Annotation
	High	VLAKPQNTAEVQK	P15151	1	1	CID		65.37	3.80427e-06	0.461538	1	46		2	713.407	1425.81	0.946373	17.51	2468	2468	MS2	17/132	Sample_F_DTT_P18_200SN200.raw
P55259	4.28	2	2	537	59.4417	5.23682	136.924	Pancreatic secretory granule membrane major glycoprotein GP2 OS=Homo sapiens GN=GP2 PE=2 SV=3 - [GP2_HUMAN]
	Confidence Icon	Sequence	Protein Accessions	# Proteins	# Protein Groups	Activation Type	Modifications	IonScore	Exp Value	Δ Score	Rank	Identity High	Homology Threshold	Charge	m/z [Da]	MH+ [Da]	ΔM [ppm]	RT [min]	First Scan	Last Scan	MS Order	Ions Matched	Spectrum File	Annotation
	High	DTILNINFQcAYPLDMK	P55259	1	1	CID	C10(Carbamidomethyl)	81.09	6.26319e-08	0.802469	1	46		2	1028.5	2055.99	-0.620352	51.8875	14207	14207	MS2	12/176	Sample_E_DTT_P18_200SN200.raw
	High	FNLVLR	P55259	1	1	CID		48.3	4.28941e-05	0.395833	1	41		2	381.237	761.467	0.12508	33.5424	8359	8359	MS2	5/56	Sample_E_DTT_P18_200SN200.raw
Q12860	1.38	1	1	1018	113.249	5.89697	59.76	Contactin-1 OS=Homo sapiens GN=CNTN1 PE=1 SV=1 - [CNTN1_HUMAN]
	Confidence Icon	Sequence	Protein Accessions	# Proteins	# Protein Groups	Activation Type	Modifications	IonScore	Exp Value	Δ Score	Rank	Identity High	Homology Threshold	Charge	m/z [Da]	MH+ [Da]	ΔM [ppm]	RT [min]	First Scan	Last Scan	MS Order	Ions Matched	Spectrum File	Annotation
	High	WLLNEFPVFITMDK	Q12860	1	1	CID		59.76	3.30255e-05	1	1	50		2	876.955	1752.9	0.342326	57.583	15566	15631	MS2	11/144	Sample_F_DTT_P18_200SN200.raw
Q12913	4.26	4	4	1337	145.851	5.57959	230.82	Receptor-type tyrosine-protein phosphatase eta OS=Homo sapiens GN=PTPRJ PE=1 SV=3 - [PTPRJ_HUMAN]
	Confidence Icon	Sequence	Protein Accessions	# Proteins	# Protein Groups	Activation Type	Modifications	IonScore	Exp Value	Δ Score	Rank	Identity High	Homology Threshold	Charge	m/z [Da]	MH+ [Da]	ΔM [ppm]	RT [min]	First Scan	Last Scan	MS Order	Ions Matched	Spectrum File	Annotation
	High	VLLESIGSHEELTQDSR	Q12913	1	1	CID		66.34	2.13692e-06	1	1	46		2	956.984	1912.96	0.0459703	32.8714	8121	8121	MS2	13/140	Sample_E_DTT_P18_200SN200.raw
	High	TPSSTGPSPVFDIK	Q12913	1	1	CID		49.46	0.000112108	1	1	46		2	716.869	1432.73	-0.625847	33.3282	8279	8279	MS2	10/104	Sample_E_DTT_P18_200SN200.raw
	High	AVSISPTNVILTWK	Q12913	1	1	CID		47.92	4.60092e-05	0.75	1	41		2	764.94	1528.87	0.105604	45.1298	12152	12152	MS2	9/128	Sample_E_DTT_P18_200SN200.raw
	High	VITEPIPVSDLR	Q12913	1	1	CID		45.4	0.000105267	1	1	42		2	669.885	1338.76	-0.233446	36.8246	9488	9488	MS2	15/88	Sample_E_DTT_P18_200SN200.raw
Q8NFZ8	6.19	2	2	388	42.7588	6.30322	128.193	Cell adhesion molecule 4 OS=Homo sapiens GN=CADM4 PE=1 SV=1 - [CADM4_HUMAN]
	Confidence Icon	Sequence	Protein Accessions	# Proteins	# Protein Groups	Activation Type	Modifications	IonScore	Exp Value	Δ Score	Rank	Identity High	Homology Threshold	Charge	m/z [Da]	MH+ [Da]	ΔM [ppm]	RT [min]	First Scan	Last Scan	MS Order	Ions Matched	Spectrum File	Annotation
	High	QTQYVLDVQYSPTAR	Q8NFZ8	1	1	CID		68.81	1.06533e-06	1	1	46		2	884.947	1768.89	0.0231265	36.181	9274	9274	MS2	10/168	Sample_E_DTT_P18_200SN200.raw
	High	IHASQAVVR	Q8NFZ8	1	1	CID		51.6	3.00946e-05	1	1	43		2	490.785	980.563	-0.980693	15.5938	1885	1885	MS2	8/80	Sample_E_DTT_P18_200SN200.raw
Q9HBB8	2.13	1	1	845	88.1687	4.93213	76.63	Cadherin-related family member 5 OS=Homo sapiens GN=CDHR5 PE=1 SV=3 - [CDHR5_HUMAN]
	Confidence Icon	Sequence	Protein Accessions	# Proteins	# Protein Groups	Activation Type	Modifications	IonScore	Exp Value	Δ Score	Rank	Identity High	Homology Threshold	Charge	m/z [Da]	MH+ [Da]	ΔM [ppm]	RT [min]	First Scan	Last Scan	MS Order	Ions Matched	Spectrum File	Annotation
	High	VFVSVLDVNDNAPEFPFK	Q9HBB8	1	1	CID		76.63	1.77075e-07	1	1	46		2	1019.02	2037.03	-0.233216	50.7493	13868	13868	MS2	9/172	Sample_E_DTT_P18_200SN200.raw
Q9NR99	0.99	2	2	2828	312.085	8.32373	103.532	Matrix-remodeling-associated protein 5 OS=Homo sapiens GN=MXRA5 PE=2 SV=2 - [MXRA5_HUMAN]
	Confidence Icon	Sequence	Protein Accessions	# Proteins	# Protein Groups	Activation Type	Modifications	IonScore	Exp Value	Δ Score	Rank	Identity High	Homology Threshold	Charge	m/z [Da]	MH+ [Da]	ΔM [ppm]	RT [min]	First Scan	Last Scan	MS Order	Ions Matched	Spectrum File	Annotation
	High	FSILSSGWLR	Q9NR99	1	1	CID		66.71	3.50886e-06	0.597015	1	47		2	583.32	1165.63	-2.46971	45.7373	12042	12042	MS2	9/72	Sample_F_DTT_P18_200SN200.raw
	High	ASESPSIFWVLPDGSILK	Q9NR99	1	1	CID		63.27	1.39409e-05	0.666667	1	49		2	973.518	1946.03	0.676563	53.9247	14510	14510	MS2	12/136	Sample_F_DTT_P18_200SN200.raw
Q9UGN4	6.02	1	1	299	33.1799	5.49072	67.94	CMRF35-like molecule 8 OS=Homo sapiens GN=CD300A PE=1 SV=2 - [CLM8_HUMAN]
	Confidence Icon	Sequence	Protein Accessions	# Proteins	# Protein Groups	Activation Type	Modifications	IonScore	Exp Value	Δ Score	Rank	Identity High	Homology Threshold	Charge	m/z [Da]	MH+ [Da]	ΔM [ppm]	RT [min]	First Scan	Last Scan	MS Order	Ions Matched	Spectrum File	Annotation
	High	TVAGPVGGSLSVQcPYEK	Q9UGN4	1	1	CID	C14(Carbamidomethyl)	67.94	6.26707e-06	1	1	51	24	2	924.961	1848.91	-0.947075	33.2596	7954	7954	MS2	13/156	Sample_F_DTT_P18_200SN200.raw
P04217	6.46	2	2	495	54.2386	5.87158	109.319	Alpha-1B-glycoprotein OS=Homo sapiens GN=A1BG PE=1 SV=3 - [A1BG_HUMAN]
	Confidence Icon	Sequence	Protein Accessions	# Proteins	# Protein Groups	Activation Type	Modifications	IonScore	Exp Value	Δ Score	Rank	Identity High	Homology Threshold	Charge	m/z [Da]	MH+ [Da]	ΔM [ppm]	RT [min]	First Scan	Last Scan	MS Order	Ions Matched	Spectrum File	Annotation
	High	SGLSTGWTQLSK	P04217	1	1	CID		73.71	1.11081e-06	0.77027	1	49		2	632.83	1264.65	-0.768608	33.2961	7965	7965	MS2	8/100	Sample_F_DTT_P18_200SN200.raw
	High	SLPAPWLSMAPVSWITPGLK	P04217	1	1	CID		48.41	0.000268233	1	1	47	21	2	1076.09	2151.17	-0.913862	58.5147	15817	15826	MS2	10/152	Sample_F_DTT_P18_200SN200.raw
P19022	4.08	3	2	906	99.7473	4.80518	196.741	Cadherin-2 OS=Homo sapiens GN=CDH2 PE=1 SV=4 - [CADH2_HUMAN]
	Confidence Icon	Sequence	Protein Accessions	# Proteins	# Protein Groups	Activation Type	Modifications	IonScore	Exp Value	Δ Score	Rank	Identity High	Homology Threshold	Charge	m/z [Da]	MH+ [Da]	ΔM [ppm]	RT [min]	First Scan	Last Scan	MS Order	Ions Matched	Spectrum File	Annotation
	High	IDPVNGQITTIAVLDR	P19022	1	1	CID		78.85	1.79837e-07	1	1	46		2	862.981	1724.95	-0.248325	42.8564	11124	11124	MS2	24/164	Sample_F_DTT_P18_200SN200.raw
	High	IDPVnGQITTIAVLDR	P19022	1	1	CID	N5(Deamidated)	63.96	8.05591e-06	0.296875	1	48		2	863.472	1725.94	-0.676724	43.8055	11433	11433	MS2	11/164	Sample_F_DTT_P18_200SN200.raw
	High	FLEAGIYEVPIIITDSGNPPK	P19022	1	1	CID		49.49	0.000282276	1	1	49	18	2	1137.11	2273.21	0.0480676	51.4451	13781	13781	MS2	11/172	Sample_F_DTT_P18_200SN200.raw
Q9BYE9	3.66	4	4	1310	141.455	4.50049	183.49	Cadherin-related family member 2 OS=Homo sapiens GN=CDHR2 PE=1 SV=2 - [CDHR2_HUMAN]
	Confidence Icon	Sequence	Protein Accessions	# Proteins	# Protein Groups	Activation Type	Modifications	IonScore	Exp Value	Δ Score	Rank	Identity High	Homology Threshold	Charge	m/z [Da]	MH+ [Da]	ΔM [ppm]	RT [min]	First Scan	Last Scan	MS Order	Ions Matched	Spectrum File	Annotation
	High	AWDADQTEANNR	Q9BYE9	1	1	CID		74.92	1.04685e-07	0.853333	1	42		2	695.804	1390.6	1.79369	22.1951	4206	4206	MS2	10/112	Sample_E_DTT_P18_200SN200.raw
	High	LASALDYETLYTFK	Q9BYE9	1	1	CID		71.05	7.42048e-07	1	1	46	22	2	817.917	1634.83	-2.86001	45.107	12146	12146	MS2	10/104	Sample_E_DTT_P18_200SN200.raw
	High	SAFYQLELK	Q9BYE9	1	1	CID		48.12	0.000100981	1	1	45		2	549.795	1098.58	-0.524531	36.9329	9526	9526	MS2	14/80	Sample_E_DTT_P18_200SN200.raw
	High	TFVIIPELVLPNR	Q9BYE9	1	1	CID		46.23	3.33525e-05	1	1	38		2	755.954	1510.9	0.381608	51.2229	14010	14010	MS2	14/100	Sample_E_DTT_P18_200SN200.raw
P22792	3.3	1	1	545	60.5762	5.98584	98.3817	Carboxypeptidase N subunit 2 OS=Homo sapiens GN=CPN2 PE=1 SV=2 - [CPN2_HUMAN]
	Confidence Icon	Sequence	Protein Accessions	# Proteins	# Protein Groups	Activation Type	Modifications	IonScore	Exp Value	Δ Score	Rank	Identity High	Homology Threshold	Charge	m/z [Da]	MH+ [Da]	ΔM [ppm]	RT [min]	First Scan	Last Scan	MS Order	Ions Matched	Spectrum File	Annotation
	High	SLMLSYNAITHLPAGIFR	P22792	1	1	CID		71.08	1.79751e-06	0.760563	1	48		2	1002.54	2004.07	-0.525897	48.073	12762	12762	MS2	14/180	Sample_F_DTT_P18_200SN200.raw
P16070	1.62	1	1	742	81.5034	5.32568	101.929	CD44 antigen OS=Homo sapiens GN=CD44 PE=1 SV=2 - [CD44_HUMAN]
	Confidence Icon	Sequence	Protein Accessions	# Proteins	# Protein Groups	Activation Type	Modifications	IonScore	Exp Value	Δ Score	Rank	Identity High	Homology Threshold	Charge	m/z [Da]	MH+ [Da]	ΔM [ppm]	RT [min]	First Scan	Last Scan	MS Order	Ions Matched	Spectrum File	Annotation
	High	YGFIEGHVVIPR	P16070	1	1	CID		57.57	4.55835e-05	1	1	49		2	693.88	1386.75	0.14282	34.6697	8435	8435	MS2	15/88	Sample_F_DTT_P18_200SN200.raw
Q9UNN8	16.81	3	3	238	26.6546	7.18115	130.751	Endothelial protein C receptor OS=Homo sapiens GN=PROCR PE=1 SV=1 - [EPCR_HUMAN]
	Confidence Icon	Sequence	Protein Accessions	# Proteins	# Protein Groups	Activation Type	Modifications	IonScore	Exp Value	Δ Score	Rank	Identity High	Homology Threshold	Charge	m/z [Da]	MH+ [Da]	ΔM [ppm]	RT [min]	First Scan	Last Scan	MS Order	Ions Matched	Spectrum File	Annotation
	High	TQSGLQSYLLQFHGLVR	Q9UNN8	1	1	CID		58.39	7.89581e-06	1	1	44		2	974.025	1947.04	-1.31967	44.2859	11890	11890	MS2	8/188	Sample_E_DTT_P18_200SN200.raw
	High	EFLEDTcVQYVQK	Q9UNN8	1	1	CID	C7(Carbamidomethyl)	52.73	3.41334e-05	1	1	45		2	829.89	1658.77	-0.506944	36.0283	9222	9222	MS2	11/112	Sample_E_DTT_P18_200SN200.raw
	High	LHMLQISYFR	Q9UNN8	1	1	CID		50.62	6.80565e-05	1	1	45		2	654.35	1307.69	-0.196337	37.3448	9663	9663	MS2	6/92	Sample_E_DTT_P18_200SN200.raw
Q12794	8.74	2	2	435	48.337	6.771	148.477	Hyaluronidase-1 OS=Homo sapiens GN=HYAL1 PE=1 SV=2 - [HYAL1_HUMAN]
	Confidence Icon	Sequence	Protein Accessions	# Proteins	# Protein Groups	Activation Type	Modifications	IonScore	Exp Value	Δ Score	Rank	Identity High	Homology Threshold	Charge	m/z [Da]	MH+ [Da]	ΔM [ppm]	RT [min]	First Scan	Last Scan	MS Order	Ions Matched	Spectrum File	Annotation
	High	ALLLLNPASFSIQLTPGGGPLSLR	Q12794	1	1	CID		85.36	8.29554e-09	1	1	39		2	1218.2	2435.4	-1.21696	58.4956	15813	15813	MS2	11/256	Sample_F_DTT_P18_200SN200.raw
	High	AQNDQLGWLWGQSR	Q12794	1	1	CID		81.92	2.0566e-07	0.841463	1	50		2	829.904	1658.8	-1.13939	44.7646	11737	11737	MS2	9/152	Sample_F_DTT_P18_200SN200.raw
Q08380	29.74	26	12	585	65.2893	5.2749	1515.69	Galectin-3-binding protein OS=Homo sapiens GN=LGALS3BP PE=1 SV=1 - [LG3BP_HUMAN]
	Confidence Icon	Sequence	Protein Accessions	# Proteins	# Protein Groups	Activation Type	Modifications	IonScore	Exp Value	Δ Score	Rank	Identity High	Homology Threshold	Charge	m/z [Da]	MH+ [Da]	ΔM [ppm]	RT [min]	First Scan	Last Scan	MS Order	Ions Matched	Spectrum File	Annotation
	High	AAFGQGSGPIMLDEVQcTGTEASLADcK	Q08380	1	1	CID	C17(Carbamidomethyl), C27(Carbamidomethyl)	112.63	2.2649e-11	1	1	43		2	1457.15	2913.3	-2.94516	43.5397	11653	11653	MS2	15/308	Sample_E_DTT_P18_200SN200.raw
	High	IYTSPTWSAFVTDSSWSAR	Q08380	1	1	CID		107.16	1.31732e-10	1	1	45		2	1081.51	2162.01	-2.77253	49.3973	13469	13469	MS2	14/144	Sample_E_DTT_P18_200SN200.raw
	High	IYTSPTWSAFVTDSSWSAR	Q08380	1	1	CID		103.14	3.37276e-10	1	1	45		2	1081.51	2162.02	-1.18328	47.794	12979	13241	MS2	12/144	Sample_E_DTT_P18_200SN200.raw
	High	ELSEALGQIFDSQR	Q08380	1	1	CID		94.51	3.39837e-09	1	1	46		2	796.899	1592.79	-0.306428	45.417	12240	12240	MS2	11/128	Sample_E_DTT_P18_200SN200.raw
	High	GQWGTVcDNLWDLTDASVVcR	Q08380	1	1	CID	C7(Carbamidomethyl), C20(Carbamidomethyl)	92.76	2.46294e-09	1	1	43		2	1226.55	2452.1	-0.307223	51.2462	14017	14017	MS2	12/236	Sample_E_DTT_P18_200SN200.raw
	High	ALMLcEGLFVADVTDFEGWK	Q08380	1	1	CID	C5(Carbamidomethyl)	87.45	1.42111e-08	1	1	45		2	1151.05	2301.09	-2.15243	60.6486	16628	16628	MS2	13/152	Sample_E_DTT_P18_200SN200.raw
	High	LADGGATNQGR	Q08380	1	1	CID		79.56	7.69104e-08	1	1	45		2	530.262	1059.52	-0.991082	14.8849	1704	1704	MS2	10/92	Sample_E_DTT_P18_200SN200.raw
	High	GQWGTVCDNLWDLTDASVVcR	Q08380	1	1	CID	C20(Carbamidomethyl)	79.2	4.50849e-08	1	1	42		2	1198.04	2395.08	-1.34239	51.2557	14021	14021	MS2	11/236	Sample_E_DTT_P18_200SN200.raw
	High	AAFGQGSGPImLDEVQcTGTEASLADcK	Q08380	1	1	CID	M11(Oxidation), C17(Carbamidomethyl), C27(Carbamidomethyl)	76.42	6.49897e-08	1	1	41		2	1465.15	2929.3	-2.10996	41.0473	10859	10859	MS2	14/308	Sample_E_DTT_P18_200SN200.raw
	High	ELSEALGQIFDSQR	Q08380	1	1	CID		74.3	3.73393e-07	1	1	47		2	796.898	1592.79	-2.06913	49.1051	13378	13378	MS2	11/128	Sample_E_DTT_P18_200SN200.raw
	High	ASHEEVEGLVEK	Q08380	1	1	CID		73.4	4.61659e-07	0.849315	1	47		1	1326.65	1326.65	-0.801566	22.5935	4361	4361	MS2	7/44	Sample_E_DTT_P18_200SN200.raw
	High	ALmLcEGLFVADVTDFEGWK	Q08380	1	1	CID	M3(Oxidation), C5(Carbamidomethyl)	71.68	4.44878e-07	1	1	45	18	2	1159.04	2317.08	-2.47178	61.6555	16878	16878	MS2	10/152	Sample_E_DTT_P18_200SN200.raw
	High	TLQALEFHTVPFQLLAR	Q08380	1	1	CID		70.16	2.69872e-07	0.857143	1	41		2	992.554	1984.1	-0.272946	46.7937	12671	12671	MS2	24/184	Sample_E_DTT_P18_200SN200.raw
	High	AAFGQGSGPIMLDEVQcTGTEASLADcK	Q08380	1	1	CID	C17(Carbamidomethyl), C27(Carbamidomethyl)	65.94	1.0824e-06	1	1	43	17	3	971.774	2913.31	0.695612	43.518	11646	11646	MS2	24/308	Sample_E_DTT_P18_200SN200.raw
	High	ASHEEVEGLVEK	Q08380	1	1	CID		60.79	8.42018e-06	0.819672	1	47		2	663.83	1326.65	-0.213612	22.5539	4347	4347	MS2	9/88	Sample_E_DTT_P18_200SN200.raw
	High	IDITLSSVK	Q08380	1	1	CID		59.79	4.3556e-06	1	1	43		2	488.29	975.572	0.311606	33.4658	8330	8330	MS2	6/64	Sample_E_DTT_P18_200SN200.raw
	High	ASHEEVEGLVEK	Q08380	1	1	CID		53.83	4.0572e-05	1	1	46		3	442.889	1326.65	0.213318	22.5842	4356	4356	MS2	6/88	Sample_E_DTT_P18_200SN200.raw
	High	GLNLTEDTYKPR	Q08380	1	1	CID		53.58	4.56072e-05	1	1	47		2	703.867	1406.73	-0.43865	27.1856	6077	6077	MS2	8/124	Sample_E_DTT_P18_200SN200.raw
	High	ELSEALGQIFDSQR	Q08380	1	1	CID		51.89	6.50378e-05	1	1	47		2	796.898	1592.79	-1.37938	46.9381	12716	12716	MS2	10/128	Sample_E_DTT_P18_200SN200.raw
	High	TLQALEFHTVPFQLLAR	Q08380	1	1	CID		49.36	3.18664e-05	1	1	41		3	662.041	1984.11	3.48117	46.7826	12666	12842	MS2	15/184	Sample_E_DTT_P18_200SN200.raw
	High	TLQALEFHTVPFQLLAR	Q08380	1	1	CID		48.86	3.64047e-05	1	1	41		2	992.554	1984.1	-0.144327	48.3249	13142	13399	MS2	11/184	Sample_E_DTT_P18_200SN200.raw
	High	RIDITLSSVK	Q08380	1	1	CID		45.94	6.23973e-05	1	1	40		2	566.34	1131.67	-0.850503	28.623	6613	6613	MS2	8/108	Sample_E_DTT_P18_200SN200.raw
	High	AVDTWSWGER	Q08380	1	1	CID		45.9	0.000143942	1	1	44		2	603.78	1206.55	-0.801669	35.0113	8876	8876	MS2	8/72	Sample_E_DTT_P18_200SN200.raw
	High	IYTSPTWSAFVTDSSWSAR	Q08380	1	1	CID		45.77	0.000188044	1	1	45	20	3	721.345	2162.02	0.213704	47.8726	13002	13002	MS2	14/144	Sample_E_DTT_P18_200SN200.raw
	High	GQWGTVCDNLWDLTDASVVcR	Q08380	1	1	CID	C20(Carbamidomethyl)	43.47	0.000188908	1	1	43		3	799.032	2395.08	0.920035	51.3142	14038	14038	MS2	10/236	Sample_E_DTT_P18_200SN200.raw
	High	AAFGQGSGPImLDEVQcTGTEASLADcK	Q08380	1	1	CID	M11(Oxidation), C17(Carbamidomethyl), C27(Carbamidomethyl)	42.8	0.000146946	1	1	41		3	977.105	2929.3	-0.0934427	41.0402	10856	10856	MS2	14/308	Sample_E_DTT_P18_200SN200.raw
Q6GTX8	9.06	2	2	287	31.3927	5.63037	120.389	Leukocyte-associated immunoglobulin-like receptor 1 OS=Homo sapiens GN=LAIR1 PE=1 SV=1 - [LAIR1_HUMAN]
	Confidence Icon	Sequence	Protein Accessions	# Proteins	# Protein Groups	Activation Type	Modifications	IonScore	Exp Value	Δ Score	Rank	Identity High	Homology Threshold	Charge	m/z [Da]	MH+ [Da]	ΔM [ppm]	RT [min]	First Scan	Last Scan	MS Order	Ions Matched	Spectrum File	Annotation
	High	WSEQSDYLELLVK	Q6GTX8	1	1	CID		89.97	3.12652e-08	0.866667	1	50		2	805.408	1609.81	-1.53689	47.0323	12446	12446	MS2	10/132	Sample_F_DTT_P18_200SN200.raw
	High	IDSVSEGNAGPYR	Q6GTX8	1	1	CID		56.65	6.12049e-05	1	1	49	27	2	682.825	1364.64	-1.46841	24.2986	4845	4845	MS2	8/116	Sample_F_DTT_P18_200SN200.raw
P98164	8.31	33	28	4655	521.616	5.08447	2042.71	Low-density lipoprotein receptor-related protein 2 OS=Homo sapiens GN=LRP2 PE=1 SV=3 - [LRP2_HUMAN]
	Confidence Icon	Sequence	Protein Accessions	# Proteins	# Protein Groups	Activation Type	Modifications	IonScore	Exp Value	Δ Score	Rank	Identity High	Homology Threshold	Charge	m/z [Da]	MH+ [Da]	ΔM [ppm]	RT [min]	First Scan	Last Scan	MS Order	Ions Matched	Spectrum File	Annotation
	High	VENVESLAFDWISK	P98164	1	1	CID		111.55	6.75348e-11	1	1	46		2	818.914	1636.82	-0.128602	51.081	13968	13968	MS2	12/148	Sample_E_DTT_P18_200SN200.raw
	High	TLIANDGTALGVGFPIGITVDPAR	P98164	1	1	CID		106.44	6.46911e-11	1	1	41		2	1184.65	2368.29	-0.542599	52.1948	14297	14297	MS2	11/260	Sample_E_DTT_P18_200SN200.raw
	High	cDYYNDcGDGSDEAGcLFR	P98164	1	1	CID	C1(Carbamidomethyl), C7(Carbamidomethyl), C16(Carbamidomethyl)	100.03	9.93116e-12	1	1	26		2	1137.41	2273.81	-1.82581	38.4624	10029	10029	MS2	12/200	Sample_E_DTT_P18_200SN200.raw
	High	NcAISTENFLIFALSNSLR	P98164	1	1	CID	C2(Carbamidomethyl)	95.38	2.31787e-09	1	1	46		2	1085.55	2170.1	-0.209473	58.2559	16010	16010	MS2	13/216	Sample_E_DTT_P18_200SN200.raw
	High	NLYWTDYALETIEVSK	P98164	1	1	CID		89.07	9.91037e-09	1	1	46		2	972.984	1944.96	1.2134	51.269	14024	14024	MS2	10/180	Sample_E_DTT_P18_200SN200.raw
	High	TcVEFDDcQIWGIcDQK	P98164	1	1	CID	C2(Carbamidomethyl), C8(Carbamidomethyl), C14(Carbamidomethyl)	83.36	7.8424e-09	1	1	39		2	1087.45	2173.9	-0.609396	43.8103	11739	11739	MS2	20/160	Sample_E_DTT_P18_200SN200.raw
	High	LGWPAGVTLDMISK	P98164	1	1	CID		81.31	6.1757e-08	1	1	46		2	744.399	1487.79	-0.806427	47.6278	12926	12926	MS2	11/104	Sample_E_DTT_P18_200SN200.raw
	High	cDcAFGTLQSDGK	P98164	1	1	CID	C1(Carbamidomethyl), C3(Carbamidomethyl)	72.23	1.25666e-07	1	1	40		2	729.803	1458.6	0.463186	28.5394	6583	6583	MS2	11/112	Sample_E_DTT_P18_200SN200.raw
	High	IDMVNLDGSYR	P98164	1	1	CID		67	1.56628e-06	1	1	45		2	641.808	1282.61	-0.00355574	36.2045	9282	9282	MS2	7/104	Sample_E_DTT_P18_200SN200.raw
	High	FDYIETVTYDGIQR	P98164	1	1	CID		65.89	2.28004e-06	0.80303	1	46		3	573.946	1719.82	-0.21783	42.1034	11193	11193	MS2	16/108	Sample_E_DTT_P18_200SN200.raw
	High	TVLVSEGIVTPR	P98164	1	1	CID		65.48	1.23166e-06	1	1	43		2	635.872	1270.74	-0.553898	33.2746	8260	8260	MS2	17/88	Sample_E_DTT_P18_200SN200.raw
	High	FDYIETVTYDGIQR	P98164	1	1	CID		64.83	2.7788e-06	1	1	46		2	860.415	1719.82	0.322327	42.084	11187	11187	MS2	10/108	Sample_E_DTT_P18_200SN200.raw
	High	LYWSDQGTDSGVPAK	P98164	1	1	CID		64.18	2.90278e-06	1	1	45		2	812.386	1623.76	-0.482549	32.4875	7983	7983	MS2	12/148	Sample_E_DTT_P18_200SN200.raw
	High	QNSNIEPYLIFSNR	P98164	1	1	CID		61.82	6.21487e-06	1	1	46		2	847.928	1694.85	-0.176102	42.1743	11216	11216	MS2	10/156	Sample_E_DTT_P18_200SN200.raw
	High	TVVQYLNNPR	P98164	1	1	CID		60.93	7.87054e-06	1	1	46		2	602.326	1203.65	-2.30137	28.2826	6487	6487	MS2	8/96	Sample_E_DTT_P18_200SN200.raw
	High	VTLITENLGHPR	P98164	1	1	CID		59.16	5.33891e-06	1	1	43		2	675.38	1349.75	0.0580907	28.2655	6481	6481	MS2	9/108	Sample_E_DTT_P18_200SN200.raw
	High	SDGYVYWVDDSLDIIAR	P98164	1	1	CID		58.24	9.9729e-06	1	1	45		2	993.975	1986.94	-0.694805	54.0549	14838	14838	MS2	8/128	Sample_E_DTT_P18_200SN200.raw
	High	HLcHcEEGYILER	P98164	1	1	CID	C3(Carbamidomethyl), C5(Carbamidomethyl)	57.32	7.97019e-06	1	1	43		2	858.385	1715.76	-0.583345	24.0478	4904	4904	MS2	11/96	Sample_E_DTT_P18_200SN200.raw
	High	ScSPYNSFIVVSMLSAIR	P98164	1	1	CID	C2(Carbamidomethyl)	57.23	1.69365e-05	1	1	46		2	1016	2031	-1.34371	55.6162	15296	15296	MS2	15/184	Sample_E_DTT_P18_200SN200.raw
	High	VFWTDTVQNK	P98164	1	1	CID		54.57	3.40412e-05	0.672727	1	46		2	619.314	1237.62	0.0421123	33.2109	8237	8237	MS2	15/80	Sample_E_DTT_P18_200SN200.raw
	High	GIAVDPTVGYLFFSDWESLSGEPK	P98164	1	1	CID		54.54	2.21483e-05	1	1	44	17	2	1307.64	2614.27	-0.184276	61.0053	16717	16717	MS2	11/184	Sample_E_DTT_P18_200SN200.raw
	High	DcSDGSDELALcPQR	P98164	1	1	CID	C2(Carbamidomethyl), C12(Carbamidomethyl)	53.89	6.73727e-06	1	1	39		2	861.856	1722.71	-0.213249	32.933	8141	8141	MS2	11/116	Sample_E_DTT_P18_200SN200.raw
	High	GIAVDPTVGYLFFSDWESLSGEPK	P98164	1	1	CID		53.11	3.12738e-05	1	1	45	18	3	872.095	2614.27	-0.00264444	61.0278	16722	16722	MS2	22/184	Sample_E_DTT_P18_200SN200.raw
	High	DNNGGcEQVcVLSHR	P98164	1	1	CID	C6(Carbamidomethyl), C10(Carbamidomethyl)	52.37	1.59343e-05	1	1	41		2	872.878	1744.75	-0.617222	24.9897	5261	5261	MS2	7/164	Sample_E_DTT_P18_200SN200.raw
	High	QVIASDLIIR	P98164	1	1	CID		51.32	2.58266e-05	0.784314	1	42		2	564.343	1127.68	-0.495998	36.1791	9273	9273	MS2	8/108	Sample_E_DTT_P18_200SN200.raw
	High	ScSPYNSFIVVSMLSAIR	P98164	1	1	CID	C2(Carbamidomethyl)	49.11	0.000103105	1	1	46		3	677.674	2031.01	1.05381	55.6713	15311	15311	MS2	10/184	Sample_E_DTT_P18_200SN200.raw
	High	LGAIIR	P98164	1	1	CID		47.72	5.91654e-05	0.4375	1	42		2	321.719	642.43	0.624262	22.8018	4437	4437	MS2	5/40	Sample_E_DTT_P18_200SN200.raw
	High	NLYWTDSHYK	P98164	1	1	CID		46.88	0.000107686	1	1	44		2	663.809	1326.61	-0.434135	27.4598	6179	6179	MS2	6/108	Sample_E_DTT_P18_200SN200.raw
	High	ILVESQNR	P98164	1	1	CID		46.5	0.000199246	0.717391	1	46		2	479.77	958.532	0.320997	19.3032	3117	3117	MS2	5/64	Sample_E_DTT_P18_200SN200.raw
	High	LYWIDTQR	P98164	1	1	CID		45.55	0.000221497	0.586957	1	45		2	547.785	1094.56	-0.0342514	36.0564	9232	9232	MS2	7/60	Sample_E_DTT_P18_200SN200.raw
	High	NcAISTENFLIFALSNSLR	P98164	1	1	CID	C2(Carbamidomethyl)	45.27	0.000236247	0.777778	1	45		3	724.037	2170.1	0.768725	58.2779	16016	16016	MS2	16/216	Sample_E_DTT_P18_200SN200.raw
	High	TDNDGLGFR	P98164	1	1	CID		44.28	0.000216485	1	1	44		2	497.733	994.459	-0.23685	26.2914	5745	5745	MS2	8/88	Sample_E_DTT_P18_200SN200.raw
	High	HLcHcEEGYILER	P98164	1	1	CID	C3(Carbamidomethyl), C5(Carbamidomethyl)	43.85	0.000187504	1	1	43		3	572.592	1715.76	-0.23545	24.0821	4916	4916	MS2	8/96	Sample_E_DTT_P18_200SN200.raw
P01833	28.93	22	15	764	83.2317	5.74463	1225.49	Polymeric immunoglobulin receptor OS=Homo sapiens GN=PIGR PE=1 SV=4 - [PIGR_HUMAN]
	Confidence Icon	Sequence	Protein Accessions	# Proteins	# Protein Groups	Activation Type	Modifications	IonScore	Exp Value	Δ Score	Rank	Identity High	Homology Threshold	Charge	m/z [Da]	MH+ [Da]	ΔM [ppm]	RT [min]	First Scan	Last Scan	MS Order	Ions Matched	Spectrum File	Annotation
	High	GGcITLISSEGYVSSK	P01833	1	1	CID	C3(Carbamidomethyl)	101.74	2.17378e-09	1	1	50		2	829.407	1657.81	-1.61815	35.4676	8704	8704	MS2	13/120	Sample_F_DTT_P18_200SN200.raw
	High	LVSLTLNLVTR	P01833	1	1	CID		86.37	7.95828e-09	1	1	40		2	614.885	1228.76	0.278012	42.3421	10955	10955	MS2	10/96	Sample_F_DTT_P18_200SN200.raw
	High	DAGFYWcLTNGDTLWR	P01833	1	1	CID	C7(Carbamidomethyl)	80.9	1.83293e-07	1	1	48		2	987.944	1974.88	0.140532	53.9202	14508	14508	MS2	10/144	Sample_F_DTT_P18_200SN200.raw
	High	GSVTFHcALGPEVANVAK	P01833	1	1	CID	C7(Carbamidomethyl)	73.46	1.61843e-06	0.849315	1	50		2	928.969	1856.93	-1.19117	32.3841	7661	7661	MS2	9/148	Sample_F_DTT_P18_200SN200.raw
	High	WNNTGcQALPSQDEGPSK	P01833	1	1	CID	C6(Carbamidomethyl)	73.41	8.75591e-07	1	1	48		2	994.941	1988.87	-1.04778	27.4395	5954	5954	MS2	11/200	Sample_F_DTT_P18_200SN200.raw
	High	LSDAGQYLcQAGDDSNSNK	P01833	1	1	CID	C9(Carbamidomethyl)	71.88	9.59979e-07	1	1	46		2	1021.94	2042.87	-0.452281	30.2485	6934	6934	MS2	9/196	Sample_F_DTT_P18_200SN200.raw
	High	QSSGENcDVVVNTLGK	P01833	1	1	CID	C7(Carbamidomethyl)	71.44	2.57688e-06	0.521127	1	50		2	853.902	1706.8	-2.23241	29.4687	6665	6665	MS2	11/180	Sample_F_DTT_P18_200SN200.raw
	High	YWcLWEGAQNGR	P01833	1	1	CID	C3(Carbamidomethyl)	69.7	1.57513e-06	1	1	46		2	770.342	1539.68	-1.71703	40.3853	10323	10323	MS2	9/100	Sample_F_DTT_P18_200SN200.raw
	High	YWcLWEGAQnGR	P01833	1	1	CID	C3(Carbamidomethyl), N10(Deamidated)	69.53	1.45415e-06	0.185714	1	46		2	770.835	1540.66	-0.690595	43.6238	11373	11373	MS2	9/100	Sample_F_DTT_P18_200SN200.raw
	High	YWcLWEGAQnGR	P01833	1	1	CID	C3(Carbamidomethyl), N10(Deamidated)	69.32	1.54374e-06	0.188406	1	46		2	770.835	1540.66	-1.00753	42.1143	10882	10882	MS2	9/100	Sample_F_DTT_P18_200SN200.raw
	High	NADLQVLKPEPELVYEDLR	P01833	1	1	CID		68.51	4.18559e-06	1	1	49	24	3	747.73	2241.18	0.143949	42.7652	11094	11170	MS2	17/216	Sample_F_DTT_P18_200SN200.raw
	High	DAGFYWcLTnGDTLWR	P01833	1	1	CID	C7(Carbamidomethyl), N10(Deamidated)	67.78	3.16777e-06	1	1	48		2	988.436	1975.87	0.499086	55.3794	14943	15031	MS2	14/144	Sample_F_DTT_P18_200SN200.raw
	High	YLcGAHSDGQLQEGSPIQAWQLFVNEESTIPR	P01833	1	1	CID	C3(Carbamidomethyl)	66.31	1.17293e-05	0.818182	1	52	28	3	1210.91	3630.72	-1.54063	51.7118	13857	13864	MS2	10/336	Sample_F_DTT_P18_200SN200.raw
	High	DGSFSVVITGLR	P01833	1	1	CID		65.13	6.44495e-06	0.738462	1	48		2	625.841	1250.67	0.00519245	43.6648	11386	11386	MS2	8/88	Sample_F_DTT_P18_200SN200.raw
	High	ADEGWYWcGVK	P01833	1	1	CID	C8(Carbamidomethyl)	60.85	9.45579e-06	1	1	45		2	685.795	1370.58	0.153557	38.972	9865	9865	MS2	7/80	Sample_F_DTT_P18_200SN200.raw
	High	LVSLTLNLVTR	P01833	1	1	CID		59.07	4.27385e-06	1	1	40		2	614.885	1228.76	0.278012	43.8889	11457	11457	MS2	16/96	Sample_F_DTT_P18_200SN200.raw
	High	cPLLVDSEGWVK	P01833	1	1	CID	N-Term(Ammonia-loss), C1(Carbamidomethyl)	58.97	3.30857e-05	1	1	49		1	1385.68	1385.68	-1.43429	54.2837	14613	14613	MS2	6/44	Sample_F_DTT_P18_200SN200.raw
	High	nADLQVLKPEPELVYEDLR	P01833	1	1	CID	N1(Deamidated)	58.09	5.29364e-05	0.258621	1	50	25	3	748.059	2242.16	0.759589	46.7103	12346	12346	MS2	16/216	Sample_F_DTT_P18_200SN200.raw
	High	cGLGINSR	P01833	1	1	CID	N-Term(Ammonia-loss), C1(Carbamidomethyl)	53.88	5.66826e-05	0.740741	1	46		2	430.208	859.408	-1.49268	33.5084	8038	8038	MS2	7/64	Sample_F_DTT_P18_200SN200.raw
	High	LSDAGQYLcQAGDDSNSNKK	P01833	1	1	CID	C9(Carbamidomethyl)	53.66	0.000118825	1	1	49	26	2	1085.99	2170.97	-0.762642	26.5002	5622	5622	MS2	14/208	Sample_F_DTT_P18_200SN200.raw
	High	cPLLVDSEGWVK	P01833	1	1	CID	C1(Carbamidomethyl)	50.76	0.000272405	1	1	50		1	1402.7	1402.7	-1.72055	39.8079	10138	10138	MS2	15/44	Sample_F_DTT_P18_200SN200.raw
	High	cPLLVDSEGWVK	P01833	1	1	CID	N-Term(Ammonia-loss), C1(Carbamidomethyl)	50.55	0.000216738	1	1	49		2	693.342	1385.68	-0.342814	54.2233	14596	14596	MS2	8/88	Sample_F_DTT_P18_200SN200.raw
Q13332	0.67	1	1	1948	216.958	6.50732	62.9	Receptor-type tyrosine-protein phosphatase S OS=Homo sapiens GN=PTPRS PE=1 SV=2 - [PTPRS_HUMAN]
	Confidence Icon	Sequence	Protein Accessions	# Proteins	# Protein Groups	Activation Type	Modifications	IonScore	Exp Value	Δ Score	Rank	Identity High	Homology Threshold	Charge	m/z [Da]	MH+ [Da]	ΔM [ppm]	RT [min]	First Scan	Last Scan	MS Order	Ions Matched	Spectrum File	Annotation
	High	SPQGLGAFTPVVR	Q13332	1	1	CID		62.9	1.03598e-05	0.809524	1	48		2	664.87	1328.73	-0.33434	36.3979	9017	9017	MS2	9/136	Sample_F_DTT_P18_200SN200.raw
O75787	2.57	1	1	350	38.9833	6.1001	78.1832	Renin receptor OS=Homo sapiens GN=ATP6AP2 PE=1 SV=2 - [RENR_HUMAN]
	Confidence Icon	Sequence	Protein Accessions	# Proteins	# Protein Groups	Activation Type	Modifications	IonScore	Exp Value	Δ Score	Rank	Identity High	Homology Threshold	Charge	m/z [Da]	MH+ [Da]	ΔM [ppm]	RT [min]	First Scan	Last Scan	MS Order	Ions Matched	Spectrum File	Annotation
	High	YGEDSEQFR	O75787	1	1	CID		68.22	3.84185e-07	1	1	41		2	565.741	1130.48	0.513205	23.268	4618	4618	MS2	7/72	Sample_E_DTT_P18_200SN200.raw
Q6EMK4	12.04	5	5	673	71.6675	7.38623	290.648	Vasorin OS=Homo sapiens GN=VASN PE=1 SV=1 - [VASN_HUMAN]
	Confidence Icon	Sequence	Protein Accessions	# Proteins	# Protein Groups	Activation Type	Modifications	IonScore	Exp Value	Δ Score	Rank	Identity High	Homology Threshold	Charge	m/z [Da]	MH+ [Da]	ΔM [ppm]	RT [min]	First Scan	Last Scan	MS Order	Ions Matched	Spectrum File	Annotation
	High	LAGLGLQQLDEGLFSR	Q6EMK4	1	1	CID		73.51	2.42883e-07	1	1	44		2	858.963	1716.92	-5.42087	48.9755	13338	13408	MS2	11/156	Sample_E_DTT_P18_200SN200.raw
	High	NLHDLDVSDNQLER	Q6EMK4	1	1	CID		64.66	2.87263e-06	1	1	46		2	834.405	1667.8	2.02908	29.907	7078	7078	MS2	17/156	Sample_E_DTT_P18_200SN200.raw
	High	YLQGSSVQLR	Q6EMK4	1	1	CID		62.16	5.07793e-06	1	1	46		2	575.815	1150.62	0.191549	26.1989	5710	5710	MS2	9/100	Sample_E_DTT_P18_200SN200.raw
	High	ESHVTLASPEETR	Q6EMK4	1	1	CID		62.11	5.3828e-06	1	1	46		2	728.357	1455.71	-0.0180258	21.6377	4007	4007	MS2	7/96	Sample_E_DTT_P18_200SN200.raw
	High	LLLLDLSHNSLLALEPGILDTANVEALR	Q6EMK4	1	1	CID		37.03	0.000188245	1	1	36		3	1005.24	3013.69	-0.191832	58.9337	16186	16186	MS2	11/292	Sample_E_DTT_P18_200SN200.raw
P25311	32.21	8	8	298	34.2371	6.04932	412.046	Zinc-alpha-2-glycoprotein OS=Homo sapiens GN=AZGP1 PE=1 SV=2 - [ZA2G_HUMAN]
	Confidence Icon	Sequence	Protein Accessions	# Proteins	# Protein Groups	Activation Type	Modifications	IonScore	Exp Value	Δ Score	Rank	Identity High	Homology Threshold	Charge	m/z [Da]	MH+ [Da]	ΔM [ppm]	RT [min]	First Scan	Last Scan	MS Order	Ions Matched	Spectrum File	Annotation
	High	YSLTYIYTGLSK	P25311	1	1	CID		70.49	2.29133e-06	1	1	49		2	704.872	1408.74	0.430696	41.4675	10672	10680	MS2	10/88	Sample_F_DTT_P18_200SN200.raw
	High	HVEDVPAFQALGSLNDLQFFR	P25311	1	1	CID		67.24	8.2222e-06	1	1	51	20	2	1202.11	2403.2	-2.06668	52.895	14205	14263	MS2	14/208	Sample_F_DTT_P18_200SN200.raw
	High	AREDIFMETLK	P25311	1	1	CID		63.96	9.24119e-06	0.671875	1	48		2	676.846	1352.68	-2.18615	33.499	8033	8033	MS2	7/116	Sample_F_DTT_P18_200SN200.raw
	High	qDPPSVVVTSHQAPGEK	P25311	1	1	CID	N-Term(Gln->pyro-Glu)	58.26	5.29942e-05	1	1	50	26	2	879.935	1758.86	-1.67252	29.0403	6516	6516	MS2	17/192	Sample_F_DTT_P18_200SN200.raw
	High	AYLEEEcPATLR	P25311	1	1	CID	C7(Carbamidomethyl)	56.26	6.06858e-05	0.714286	1	49		2	726.345	1451.68	-0.19988	30.9284	7171	7171	MS2	11/88	Sample_F_DTT_P18_200SN200.raw
	High	YYYDGKDYIEFNK	P25311	1	1	CID		53.25	0.000104093	1	1	48		2	859.391	1717.77	0.148158	33.8962	8171	8171	MS2	11/124	Sample_F_DTT_P18_200SN200.raw
	High	DYIEFNK	P25311	1	1	CID		50.5	0.000104722	0.64	1	45		1	928.439	928.439	-2.56408	31.1943	7262	7262	MS2	10/26	Sample_F_DTT_P18_200SN200.raw
	High	cLAYDFYPGK	P25311	2	1	CID	C1(Carbamidomethyl)	48.42	0.000233805	0.770833	1	47		2	617.285	1233.56	1.03447	36.5145	9054	9054	MS2	11/72	Sample_F_DTT_P18_200SN200.raw
Storage
P02792	8.57	1	1	175	20.0071	5.78271	68.75	Ferritin light chain OS=Homo sapiens GN=FTL PE=1 SV=2 - [FRIL_HUMAN]
	Confidence Icon	Sequence	Protein Accessions	# Proteins	# Protein Groups	Activation Type	Modifications	IonScore	Exp Value	Δ Score	Rank	Identity High	Homology Threshold	Charge	m/z [Da]	MH+ [Da]	ΔM [ppm]	RT [min]	First Scan	Last Scan	MS Order	Ions Matched	Spectrum File	Annotation
	High	LGGPEAGLGEYLFER	P02792	1	1	CID		68.75	4.90069e-06	1	1	50		2	804.407	1607.81	0.204623	44.723	11724	11724	MS2	10/112	Sample_F_DTT_P18_200SN200.raw
calcium binding protein
P05937	4.98	1	1	261	30.006	4.83057	81.7024	Calbindin OS=Homo sapiens GN=CALB1 PE=1 SV=2 - [CALB1_HUMAN]
	Confidence Icon	Sequence	Protein Accessions	# Proteins	# Protein Groups	Activation Type	Modifications	IonScore	Exp Value	Δ Score	Rank	Identity High	Homology Threshold	Charge	m/z [Da]	MH+ [Da]	ΔM [ppm]	RT [min]	First Scan	Last Scan	MS Order	Ions Matched	Spectrum File	Annotation
	High	ELQNLIQELQQAR	P05937	1	1	CID		72.47	1.09567e-06	0.819444	1	48		2	791.931	1582.85	-0.402895	45.7057	12032	12032	MS2	11/136	Sample_F_DTT_P18_200SN200.raw
not found
O75340	12.04	2	2	191	21.8548	5.40186	179.169	Programmed cell death protein 6 OS=Homo sapiens GN=PDCD6 PE=1 SV=1 - [PDCD6_HUMAN]
	Confidence Icon	Sequence	Protein Accessions	# Proteins	# Protein Groups	Activation Type	Modifications	IonScore	Exp Value	Δ Score	Rank	Identity High	Homology Threshold	Charge	m/z [Da]	MH+ [Da]	ΔM [ppm]	RT [min]	First Scan	Last Scan	MS Order	Ions Matched	Spectrum File	Annotation
	High	AGVNFSEFTGVWK	O75340	1	1	CID		86.11	1.87353e-08	1	1	45		2	721.359	1441.71	0.0818051	45.2158	12178	12178	MS2	9/132	Sample_E_DTT_P18_200SN200.raw
	High	YITDWQNVFR	O75340	1	1	CID		49.56	9.73829e-05	1	1	46		2	671.334	1341.66	1.33915	44.4623	11947	11947	MS2	7/88	Sample_E_DTT_P18_200SN200.raw
P01593	16.67	2	1	108	11.9849	5.98584	165.896	Ig kappa chain V-I region AG OS=Homo sapiens PE=1 SV=1 - [KV101_HUMAN]
	Confidence Icon	Sequence	Protein Accessions	# Proteins	# Protein Groups	Activation Type	Modifications	IonScore	Exp Value	Δ Score	Rank	Identity High	Homology Threshold	Charge	m/z [Da]	MH+ [Da]	ΔM [ppm]	RT [min]	First Scan	Last Scan	MS Order	Ions Matched	Spectrum File	Annotation
	High	DIQMTQSPSSLSASVGDR	P01593	9	1	CID		90.05	3.68236e-08	0	1	50		2	939.944	1878.88	-3.30985	35.3453	8664	8664	MS2	10/196	Sample_F_DTT_P18_200SN200.raw
	High	DIQmTQSPSSLSASVGDR	P01593	9	1	CID	M4(Oxidation)	84.11	1.34106e-07	0	1	50		2	947.943	1894.88	-1.04931	31.043	7211	7211	MS2	26/196	Sample_F_DTT_P18_200SN200.raw
P01596	16.82	1	1	107	11.6963	9.40771	96.06	Ig kappa chain V-I region CAR OS=Homo sapiens PE=1 SV=1 - [KV104_HUMAN]
	Confidence Icon	Sequence	Protein Accessions	# Proteins	# Protein Groups	Activation Type	Modifications	IonScore	Exp Value	Δ Score	Rank	Identity High	Homology Threshold	Charge	m/z [Da]	MH+ [Da]	ΔM [ppm]	RT [min]	First Scan	Last Scan	MS Order	Ions Matched	Spectrum File	Annotation
	High	DIQMTQSPSTLSASVGDR	P01596	2	1	CID		96.06	9.52569e-09	0.541667	1	51		2	946.953	1892.9	-1.49287	35.5595	8736	8736	MS2	21/196	Sample_F_DTT_P18_200SN200.raw
P01598	26.85	2	2	108	11.7808	8.44092	137.521	Ig kappa chain V-I region EU OS=Homo sapiens PE=1 SV=1 - [KV106_HUMAN]
	Confidence Icon	Sequence	Protein Accessions	# Proteins	# Protein Groups	Activation Type	Modifications	IonScore	Exp Value	Δ Score	Rank	Identity High	Homology Threshold	Charge	m/z [Da]	MH+ [Da]	ΔM [ppm]	RT [min]	First Scan	Last Scan	MS Order	Ions Matched	Spectrum File	Annotation
	High	DIQMTQSPSTLSASVGDR	P01598	2	1	CID		113.22	4.09731e-11	0.469027	1	46		2	946.953	1892.9	-1.36389	35.5748	9069	9069	MS2	24/196	Sample_E_DTT_P18_200SN200.raw
	High	ASSLESGVPSR	P01598	1	1	CID		47.22	0.000211483	0.765957	1	47		2	545.28	1089.55	-0.351626	21.938	4113	4113	MS2	6/80	Sample_E_DTT_P18_200SN200.raw
P01609	27.78	2	2	108	11.7568	5.99854	78.567	Ig kappa chain V-I region Scw OS=Homo sapiens PE=1 SV=1 - [KV117_HUMAN]
	Confidence Icon	Sequence	Protein Accessions	# Proteins	# Protein Groups	Activation Type	Modifications	IonScore	Exp Value	Δ Score	Rank	Identity High	Homology Threshold	Charge	m/z [Da]	MH+ [Da]	ΔM [ppm]	RT [min]	First Scan	Last Scan	MS Order	Ions Matched	Spectrum File	Annotation
	High	VTITcQASQDIR	P01609	1	1	CID	C5(Carbamidomethyl)	53.4	4.77657e-05	1	1	47		2	696.351	1391.7	0.318122	26.3154	5755	5755	MS2	9/112	Sample_E_DTT_P18_200SN200.raw
	High	DIQMTQSPSSLSASVGDR	P01593;P01609	2	2	CID		47.92	0.00013722	0	1	46		2	939.945	1878.88	-1.62064	35.3482	8992	8992	MS2	12/196	Sample_E_DTT_P18_200SN200.raw
P01611	16.67	1	1	108	11.6007	7.28369	59.7	Ig kappa chain V-I region Wes OS=Homo sapiens PE=1 SV=1 - [KV119_HUMAN]
	Confidence Icon	Sequence	Protein Accessions	# Proteins	# Protein Groups	Activation Type	Modifications	IonScore	Exp Value	Δ Score	Rank	Identity High	Homology Threshold	Charge	m/z [Da]	MH+ [Da]	ΔM [ppm]	RT [min]	First Scan	Last Scan	MS Order	Ions Matched	Spectrum File	Annotation
	High	DIQMTQSPSSVSASVGDR	P01611	1	1	CID		59.7	7.71494e-06	0.533333	1	45		2	932.939	1864.87	-0.179339	32.6408	8039	8039	MS2	16/196	Sample_E_DTT_P18_200SN200.raw
P01617	32.74	2	2	113	12.3082	5.99854	129.819	Ig kappa chain V-II region TEW OS=Homo sapiens PE=1 SV=1 - [KV204_HUMAN]
	Confidence Icon	Sequence	Protein Accessions	# Proteins	# Protein Groups	Activation Type	Modifications	IonScore	Exp Value	Δ Score	Rank	Identity High	Homology Threshold	Charge	m/z [Da]	MH+ [Da]	ΔM [ppm]	RT [min]	First Scan	Last Scan	MS Order	Ions Matched	Spectrum File	Annotation
	High	FSGSGSGTDFTLK	P01617	4	1	CID		82.32	4.71841e-08	0	1	46		2	652.312	1303.62	-0.396516	30.2466	7201	7201	MS2	11/96	Sample_E_DTT_P18_200SN200.raw
	High	DIVMTQSPLSLPVTPGEPASIScR	P01617	1	1	CID	C23(Carbamidomethyl)	64.4	2.70493e-06	1	1	45		2	1278.15	2555.28	-0.59043	47.8368	12992	12992	MS2	12/256	Sample_E_DTT_P18_200SN200.raw
P01616	11.61	1	1	112	12.0481	9.29053	73.3416	Ig kappa chain V-II region MIL OS=Homo sapiens PE=1 SV=1 - [KV203_HUMAN]
	Confidence Icon	Sequence	Protein Accessions	# Proteins	# Protein Groups	Activation Type	Modifications	IonScore	Exp Value	Δ Score	Rank	Identity High	Homology Threshold	Charge	m/z [Da]	MH+ [Da]	ΔM [ppm]	RT [min]	First Scan	Last Scan	MS Order	Ions Matched	Spectrum File	Annotation
	High	FSGSGSGTbFTLK	P01616	1	1	CID	B9(N), B9(Deamidated)	66.69	5.16437e-06	0.0746269	1	49		2	652.311	1303.62	-0.861647	30.3096	6956	6956	MS2	11/96	Sample_F_DTT_P18_200SN200.raw
P01620	31.19	2	2	109	11.7678	8.48486	159.321	Ig kappa chain V-III region SIE OS=Homo sapiens PE=1 SV=1 - [KV302_HUMAN]
	Confidence Icon	Sequence	Protein Accessions	# Proteins	# Protein Groups	Activation Type	Modifications	IonScore	Exp Value	Δ Score	Rank	Identity High	Homology Threshold	Charge	m/z [Da]	MH+ [Da]	ΔM [ppm]	RT [min]	First Scan	Last Scan	MS Order	Ions Matched	Spectrum File	Annotation
	High	FSGSGSGTDFTLTISR	P01620	6	1	CID		89.73	9.57729e-09	1	1	46		2	816.896	1632.79	-0.770127	37.6336	9754	9754	MS2	13/120	Sample_E_DTT_P18_200SN200.raw
	High	EIVLTQSPGTLSLSPGER	P01620	4	1	CID		80.5	6.10507e-08	0	1	45		2	942.507	1884.01	-0.194104	39.3445	10318	10318	MS2	18/184	Sample_E_DTT_P18_200SN200.raw
P01625	23.68	3	2	114	12.6322	7.92822	160.182	Ig kappa chain V-IV region Len OS=Homo sapiens PE=1 SV=2 - [KV402_HUMAN]
	Confidence Icon	Sequence	Protein Accessions	# Proteins	# Protein Groups	Activation Type	Modifications	IonScore	Exp Value	Δ Score	Rank	Identity High	Homology Threshold	Charge	m/z [Da]	MH+ [Da]	ΔM [ppm]	RT [min]	First Scan	Last Scan	MS Order	Ions Matched	Spectrum File	Annotation
	High	DIVmTQSPDSLAVSLGER	P01625	1	1	CID	M4(Oxidation)	71.27	7.27788e-07	1	1	46		2	967.48	1933.95	-0.366008	41.4372	10985	10985	MS2	14/184	Sample_E_DTT_P18_200SN200.raw
	High	DIVMTQSPDSLAVSLGER	P01625	1	1	CID		60.47	7.62814e-06	1	1	46		2	959.482	1917.96	-0.920001	44.3515	11911	11911	MS2	13/184	Sample_E_DTT_P18_200SN200.raw
	High	LLIYWASTR	P01625	4	1	CID		53.42	2.41144e-05	1	1	44		2	561.819	1122.63	0.889068	39.9391	10507	10507	MS2	9/64	Sample_E_DTT_P18_200SN200.raw
P01702	7.21	1	1	111	11.4465	4.89404	58.8637	Ig lambda chain V-I region NIG-64 OS=Homo sapiens PE=1 SV=1 - [LV104_HUMAN]
	Confidence Icon	Sequence	Protein Accessions	# Proteins	# Protein Groups	Activation Type	Modifications	IonScore	Exp Value	Δ Score	Rank	Identity High	Homology Threshold	Charge	m/z [Da]	MH+ [Da]	ΔM [ppm]	RT [min]	First Scan	Last Scan	MS Order	Ions Matched	Spectrum File	Annotation
	High	LLIYDNNK	P01702	2	1	CID		50.83	0.00013547	1	1	47		2	496.773	992.539	-1.74907	27.7744	6071	6071	MS2	5/64	Sample_F_DTT_P18_200SN200.raw
P01742	10.26	1	1	117	12.4641	6.56592	79.0863	Ig heavy chain V-I region EU OS=Homo sapiens PE=1 SV=1 - [HV101_HUMAN]
	Confidence Icon	Sequence	Protein Accessions	# Proteins	# Protein Groups	Activation Type	Modifications	IonScore	Exp Value	Δ Score	Rank	Identity High	Homology Threshold	Charge	m/z [Da]	MH+ [Da]	ΔM [ppm]	RT [min]	First Scan	Last Scan	MS Order	Ions Matched	Spectrum File	Annotation
	High	qVQLVQSGAEVK	P01742	3	1	CID	N-Term(Gln->pyro-Glu)	61.64	1.51836e-05	0.822581	1	48		2	634.845	1268.68	-1.1029	36.1326	8928	8928	MS2	14/132	Sample_F_DTT_P18_200SN200.raw
P01765	16.52	2	1	115	12.3481	9.12939	129.56	Ig heavy chain V-III region TIL OS=Homo sapiens PE=1 SV=1 - [HV304_HUMAN]
	Confidence Icon	Sequence	Protein Accessions	# Proteins	# Protein Groups	Activation Type	Modifications	IonScore	Exp Value	Δ Score	Rank	Identity High	Homology Threshold	Charge	m/z [Da]	MH+ [Da]	ΔM [ppm]	RT [min]	First Scan	Last Scan	MS Order	Ions Matched	Spectrum File	Annotation
	High	EVQLLESGGGLVQPGGSLR	P01765	4	1	CID		95.11	6.87551e-09	0.873684	1	48		2	948.512	1896.02	-0.589471	40.7867	10449	10449	MS2	28/208	Sample_F_DTT_P18_200SN200.raw
	High	eVQLLESGGGLVQPGGSLR	P01765	4	1	CID	N-Term(Glu->pyro-Glu)	58.08	3.39978e-05	1	1	48		2	939.507	1878.01	-0.949473	50.1813	13398	13398	MS2	8/208	Sample_F_DTT_P18_200SN200.raw
P01762	15.57	2	1	122	13.4635	9.71533	115.812	Ig heavy chain V-III region TRO OS=Homo sapiens PE=1 SV=1 - [HV301_HUMAN]
	Confidence Icon	Sequence	Protein Accessions	# Proteins	# Protein Groups	Activation Type	Modifications	IonScore	Exp Value	Δ Score	Rank	Identity High	Homology Threshold	Charge	m/z [Da]	MH+ [Da]	ΔM [ppm]	RT [min]	First Scan	Last Scan	MS Order	Ions Matched	Spectrum File	Annotation
	High	qVQLVqSGGGLVKPGGSLR	P01762	1	1	CID	N-Term(Gln->pyro-Glu), Q6(Deamidated)	69.49	1.50697e-06	0.376812	1	46		2	932.518	1864.03	-0.421989	40.4558	10346	10346	MS2	9/216	Sample_F_DTT_P18_200SN200.raw
	High	QVqLVqSGGGLVKPGGSLR	P01762	1	1	CID	Q3(Deamidated), Q6(Deamidated)	67.25	2.69362e-06	0.0298507	1	46		2	941.523	1882.04	-0.84269	33.0092	7867	7867	MS2	10/216	Sample_F_DTT_P18_200SN200.raw
P01777	15.97	1	1	119	12.7944	8.49951	103.3	Ig heavy chain V-III region TEI OS=Homo sapiens PE=1 SV=1 - [HV316_HUMAN]
	Confidence Icon	Sequence	Protein Accessions	# Proteins	# Protein Groups	Activation Type	Modifications	IonScore	Exp Value	Δ Score	Rank	Identity High	Homology Threshold	Charge	m/z [Da]	MH+ [Da]	ΔM [ppm]	RT [min]	First Scan	Last Scan	MS Order	Ions Matched	Spectrum File	Annotation
	High	EVQLVESGGGLVQPGGSLR	P01777	2	1	CID		103.3	2.40884e-10	0.873786	1	44		2	941.505	1882	-0.126543	37.7256	9786	9786	MS2	16/208	Sample_E_DTT_P18_200SN200.raw
P01766	25	2	2	120	13.2184	6.56592	117.643	Ig heavy chain V-III region BRO OS=Homo sapiens PE=1 SV=1 - [HV305_HUMAN]
	Confidence Icon	Sequence	Protein Accessions	# Proteins	# Protein Groups	Activation Type	Modifications	IonScore	Exp Value	Δ Score	Rank	Identity High	Homology Threshold	Charge	m/z [Da]	MH+ [Da]	ΔM [ppm]	RT [min]	First Scan	Last Scan	MS Order	Ions Matched	Spectrum File	Annotation
	High	EVQLVESGGGLVQPGGSLR	P01766	2	1	CID		93.83	1.01637e-08	0.468085	1	49		2	941.505	1882	0.32749	37.7239	9454	9454	MS2	16/208	Sample_F_DTT_P18_200SN200.raw
	High	AEDTAVYYcAR	P01766	2	1	CID	C9(Carbamidomethyl)	45.37	0.00028169	0	1	45		1	1318.57	1318.57	-0.295254	25.8591	5395	5395	MS2	7/40	Sample_F_DTT_P18_200SN200.raw
P01781	17.24	2	2	116	12.7222	8.48486	108.378	Ig heavy chain V-III region GAL OS=Homo sapiens PE=1 SV=1 - [HV320_HUMAN]
	Confidence Icon	Sequence	Protein Accessions	# Proteins	# Protein Groups	Activation Type	Modifications	IonScore	Exp Value	Δ Score	Rank	Identity High	Homology Threshold	Charge	m/z [Da]	MH+ [Da]	ΔM [ppm]	RT [min]	First Scan	Last Scan	MS Order	Ions Matched	Spectrum File	Annotation
	High	GLEWVANIK	P01781	1	1	CID		69.31	2.68433e-06	0.797101	1	48		2	515.29	1029.57	-0.128078	38.0135	9551	9551	MS2	7/72	Sample_F_DTT_P18_200SN200.raw
	High	NSLYLQMNSLR	P01781	1	1	CID		60.27	2.55135e-05	0.233333	1	49		2	669.845	1338.68	-0.435034	36.3028	8985	8985	MS2	9/120	Sample_F_DTT_P18_200SN200.raw
P01825	13.68	1	1	117	12.7823	7.07861	67.11	Ig heavy chain V-II region NEWM OS=Homo sapiens PE=1 SV=1 - [HV207_HUMAN]
	Confidence Icon	Sequence	Protein Accessions	# Proteins	# Protein Groups	Activation Type	Modifications	IonScore	Exp Value	Δ Score	Rank	Identity High	Homology Threshold	Charge	m/z [Da]	MH+ [Da]	ΔM [ppm]	RT [min]	First Scan	Last Scan	MS Order	Ions Matched	Spectrum File	Annotation
	High	LSSVTAADTAVYYcAR	P01825	2	1	CID	C14(Carbamidomethyl)	67.11	1.83837e-06	1	1	46		2	874.42	1747.83	0.525245	33.8738	8477	8477	MS2	9/120	Sample_E_DTT_P18_200SN200.raw
	Confidence Icon	Sequence	Protein Accessions	# Proteins	# Protein Groups	Activation Type	Modifications	IonScore	Exp Value	Δ Score	Rank	Identity High	Homology Threshold	Charge	m/z [Da]	MH+ [Da]	ΔM [ppm]	RT [min]	First Scan	Last Scan	MS Order	Ions Matched	Spectrum File	Annotation
	High	LSSVTAADTAVYYcAR	P01825	2	1	CID	C14(Carbamidomethyl)	67.11	1.83837e-06	1	1	46		2	874.42	1747.83	0.525245	33.8738	8477	8477	MS2	9/120	Sample_E_DTT_P18_200SN200.raw
P06312	29.75	3	3	121	13.3716	5.24951	113.023	Ig kappa chain V-IV region (Fragment) OS=Homo sapiens GN=IGKV4-1 PE=4 SV=1 - [KV401_HUMAN]
	Confidence Icon	Sequence	Protein Accessions	# Proteins	# Protein Groups	Activation Type	Modifications	IonScore	Exp Value	Δ Score	Rank	Identity High	Homology Threshold	Charge	m/z [Da]	MH+ [Da]	ΔM [ppm]	RT [min]	First Scan	Last Scan	MS Order	Ions Matched	Spectrum File	Annotation
	High	SSQSVLYSSNNK	P06312	3	1	CID		60.81	1.9377e-05	0.803279	1	48		2	657.321	1313.63	0.661906	19.9456	3284	3284	MS2	8/124	Sample_F_DTT_P18_200SN200.raw
	High	NYLAWYQQKPGQPPK	P01625;P06312	4	2	CID		52.79	0.000194889	1	1	50	25	2	909.469	1817.93	-1.60529	31.062	7217	7263	MS2	11/168	Sample_F_DTT_P18_200SN200.raw
	High	LLIYWASTR	P01625;P06312	4	2	CID		49.54	0.000123958	1	1	45		2	561.819	1122.63	0.345389	39.9525	10185	10185	MS2	8/64	Sample_F_DTT_P18_200SN200.raw
P0CG05	50.94	4	3	106	11.2865	7.23975	249.63	Ig lambda-2 chain C regions OS=Homo sapiens GN=IGLC2 PE=1 SV=1 - [LAC2_HUMAN]
	Confidence Icon	Sequence	Protein Accessions	# Proteins	# Protein Groups	Activation Type	Modifications	IonScore	Exp Value	Δ Score	Rank	Identity High	Homology Threshold	Charge	m/z [Da]	MH+ [Da]	ΔM [ppm]	RT [min]	First Scan	Last Scan	MS Order	Ions Matched	Spectrum File	Annotation
	High	SYScQVTHEGSTVEK	P0CG05	4	1	CID	C4(Carbamidomethyl)	68.38	2.90422e-06	1	1	48	24	2	856.383	1711.76	0.123681	19.3329	3071	3071	MS2	21/152	Sample_F_DTT_P18_200SN200.raw
	High	ATLVcLISDFYPGAVTVAWK	P0CG05	3	1	CID	C5(Carbamidomethyl)	61.62	2.01086e-05	1	1	49	24	2	1106.08	2211.15	-1.0083	58.541	15824	15824	MS2	14/152	Sample_F_DTT_P18_200SN200.raw
	High	ATLVcLISDFYPGAVTVAWK	P0CG05	3	1	CID	C5(Carbamidomethyl)	57.45	5.45058e-05	1	1	50	22	3	737.722	2211.15	-0.324295	58.5432	15825	15825	MS2	18/152	Sample_F_DTT_P18_200SN200.raw
	High	AAPSVTLFPPSSEELQANK	P0CG05	4	1	CID		51.81	0.000216209	1	1	50	27	2	993.514	1986.02	1.13186	38.8715	9832	9832	MS2	19/156	Sample_F_DTT_P18_200SN200.raw
P0CG48	11.82	1	1	685	76.9915	7.66455	91.3624	Polyubiquitin-C OS=Homo sapiens GN=UBC PE=1 SV=1 - [UBC_HUMAN]
	Confidence Icon	Sequence	Protein Accessions	# Proteins	# Protein Groups	Activation Type	Modifications	IonScore	Exp Value	Δ Score	Rank	Identity High	Homology Threshold	Charge	m/z [Da]	MH+ [Da]	ΔM [ppm]	RT [min]	First Scan	Last Scan	MS Order	Ions Matched	Spectrum File	Annotation
	High	ESTLHLVLR	P0CG48	4	1	CID		44.88	0.000292579	1	1	44		2	534.314	1067.62	-0.605565	28.8347	6444	6444	MS2	7/64	Sample_F_DTT_P18_200SN200.raw
P68871	6.8	1	1	147	15.9883	7.28369	71.107	Hemoglobin subunit beta OS=Homo sapiens GN=HBB PE=1 SV=2 - [HBB_HUMAN]
	Confidence Icon	Sequence	Protein Accessions	# Proteins	# Protein Groups	Activation Type	Modifications	IonScore	Exp Value	Δ Score	Rank	Identity High	Homology Threshold	Charge	m/z [Da]	MH+ [Da]	ΔM [ppm]	RT [min]	First Scan	Last Scan	MS Order	Ions Matched	Spectrum File	Annotation
	High	LLVVYPWTQR	P68871	2	1	CID		43.78	0.000180081	1	1	43		2	637.866	1274.73	-0.17408	42.3698	11275	11275	MS2	5/76	Sample_E_DTT_P18_200SN200.raw
Q86T13	3.47	1	1	490	51.6025	6.354	58.87	C-type lectin domain family 14 member A OS=Homo sapiens GN=CLEC14A PE=1 SV=1 - [CLC14_HUMAN]
	Confidence Icon	Sequence	Protein Accessions	# Proteins	# Protein Groups	Activation Type	Modifications	IonScore	Exp Value	Δ Score	Rank	Identity High	Homology Threshold	Charge	m/z [Da]	MH+ [Da]	ΔM [ppm]	RT [min]	First Scan	Last Scan	MS Order	Ions Matched	Spectrum File	Annotation
	High	GQLPISVTcIADEIGAR	Q86T13	1	1	CID	C9(Carbamidomethyl)	58.87	9.59913e-06	1	1	45	21	2	900.47	1799.93	0.243018	47.5353	12897	12897	MS2	8/188	Sample_E_DTT_P18_200SN200.raw
Q96DA0	30.77	5	5	208	22.7246	7.38623	304.14	Zymogen granule protein 16 homolog B OS=Homo sapiens GN=ZG16B PE=1 SV=3 - [ZG16B_HUMAN]
	Confidence Icon	Sequence	Protein Accessions	# Proteins	# Protein Groups	Activation Type	Modifications	IonScore	Exp Value	Δ Score	Rank	Identity High	Homology Threshold	Charge	m/z [Da]	MH+ [Da]	ΔM [ppm]	RT [min]	First Scan	Last Scan	MS Order	Ions Matched	Spectrum File	Annotation
	High	YFSTTEDYDHEITGLR	Q96DA0	1	1	CID		88.42	6.61847e-09	1	1	43		2	973.941	1946.87	-1.04265	35.4897	9040	9040	MS2	11/120	Sample_E_DTT_P18_200SN200.raw
	High	VFVAFQAFLR	Q96DA0	1	1	CID		83.34	2.06234e-08	0.855422	1	43		2	599.342	1197.68	-1.1606	47.9874	13038	13038	MS2	16/88	Sample_E_DTT_P18_200SN200.raw
	High	VSVGLLLVK	Q96DA0	1	1	CID		69.23	4.17896e-08	1	1	32		2	464.316	927.624	0.180748	38.1649	9933	9933	MS2	8/64	Sample_E_DTT_P18_200SN200.raw
	High	LGDSWDVK	Q96DA0	1	1	CID		60.66	6.78621e-06	0.836066	1	45		2	460.229	919.451	-1.40313	27.9896	6377	6377	MS2	7/56	Sample_E_DTT_P18_200SN200.raw
	High	LGALGGNTQEVTLQPGEYITK	Q96DA0	1	1	CID		48.4	8.02219e-05	1	1	44	17	2	1095.08	2189.14	-0.83014	40.0055	10529	10529	MS2	10/216	Sample_E_DTT_P18_200SN200.raw
Q9H1C7	10.31	1	1	97	10.6238	4.32275	59.38	UPF0467 protein C5orf32 OS=Homo sapiens GN=C5orf32 PE=2 SV=1 - [CE032_HUMAN]
	Confidence Icon	Sequence	Protein Accessions	# Proteins	# Protein Groups	Activation Type	Modifications	IonScore	Exp Value	Δ Score	Rank	Identity High	Homology Threshold	Charge	m/z [Da]	MH+ [Da]	ΔM [ppm]	RT [min]	First Scan	Last Scan	MS Order	Ions Matched	Spectrum File	Annotation
	High	TTVYVVEDQR	Q9H1C7	1	1	CID		59.38	1.13038e-05	0.779661	1	46		2	605.307	1209.61	-3.14645	25.5141	5454	5454	MS2	8/76	Sample_E_DTT_P18_200SN200.raw
O43707	5.93	5	5	911	104.788	5.43994	274.719	Alpha-actinin-4 OS=Homo sapiens GN=ACTN4 PE=1 SV=2 - [ACTN4_HUMAN]
	Confidence Icon	Sequence	Protein Accessions	# Proteins	# Protein Groups	Activation Type	Modifications	IonScore	Exp Value	Δ Score	Rank	Identity High	Homology Threshold	Charge	m/z [Da]	MH+ [Da]	ΔM [ppm]	RT [min]	First Scan	Last Scan	MS Order	Ions Matched	Spectrum File	Annotation
	High	LASDLLEWIR	O43707	2	1	CID		81.48	5.61859e-08	0.703704	1	45		2	608.34	1215.67	-0.297892	48.8906	13313	13313	MS2	8/72	Sample_E_DTT_P18_200SN200.raw
	High	VGWEQLLTTIAR	O43707	2	1	CID		72.45	3.41312e-07	1	1	44		2	693.891	1386.77	-0.137002	51.2939	14032	14032	MS2	8/116	Sample_E_DTT_P18_200SN200.raw
	High	GYEEWLLNEIR	O43707	3	1	CID		66.71	2.43167e-06	0.701493	1	47		2	711.358	1421.71	1.26606	48.1205	13079	13079	MS2	8/92	Sample_E_DTT_P18_200SN200.raw
	High	RDHALLEEQSK	O43707	1	1	CID		61.54	5.96237e-06	1	1	46		2	663.344	1325.68	-0.297039	15.9546	1987	1987	MS2	9/120	Sample_E_DTT_P18_200SN200.raw
	High	HTNYTMEHIR	O43707	3	1	CID		55.42	1.53587e-05	1	1	44		3	434.539	1301.6	-1.61576	17.7018	2548	2548	MS2	7/100	Sample_E_DTT_P18_200SN200.raw
P02795	19.67	1	1	61	6.0372	7.82568	68.63	Metallothionein-2 OS=Homo sapiens GN=MT2A PE=1 SV=1 - [MT2_HUMAN]
	Confidence Icon	Sequence	Protein Accessions	# Proteins	# Protein Groups	Activation Type	Modifications	IonScore	Exp Value	Δ Score	Rank	Identity High	Homology Threshold	Charge	m/z [Da]	MH+ [Da]	ΔM [ppm]	RT [min]	First Scan	Last Scan	MS Order	Ions Matched	Spectrum File	Annotation
	High	SccSccPVGcAK	P02795	5	1	CID	C2(Carbamidomethyl), C3(Carbamidomethyl), C5(Carbamidomethyl), C6(Carbamidomethyl), C10(Carbamidomethyl)	68.63	4.11265e-08	1	1	31		2	723.259	1445.51	0.516368	17.322	2418	2418	MS2	9/88	Sample_E_DTT_P18_200SN200.raw
	Confidence Icon	Sequence	Protein Accessions	# Proteins	# Protein Groups	Activation Type	Modifications	IonScore	Exp Value	Δ Score	Rank	Identity High	Homology Threshold	Charge	m/z [Da]	MH+ [Da]	ΔM [ppm]	RT [min]	First Scan	Last Scan	MS Order	Ions Matched	Spectrum File	Annotation
	High	SccSccPVGcAK	P02795	5	1	CID	C2(Carbamidomethyl), C3(Carbamidomethyl), C5(Carbamidomethyl), C6(Carbamidomethyl), C10(Carbamidomethyl)	68.63	4.11265e-08	1	1	31		2	723.259	1445.51	0.516368	17.322	2418	2418	MS2	9/88	Sample_E_DTT_P18_200SN200.raw
P04196	5.71	2	2	525	59.5409	7.50342	137.195	Histidine-rich glycoprotein OS=Homo sapiens GN=HRG PE=1 SV=1 - [HRG_HUMAN]
	Confidence Icon	Sequence	Protein Accessions	# Proteins	# Protein Groups	Activation Type	Modifications	IonScore	Exp Value	Δ Score	Rank	Identity High	Homology Threshold	Charge	m/z [Da]	MH+ [Da]	ΔM [ppm]	RT [min]	First Scan	Last Scan	MS Order	Ions Matched	Spectrum File	Annotation
	High	DSPVLIDFFEDTER	P04196	1	1	CID		84.63	2.28993e-08	1	1	45		2	841.899	1682.79	0.102166	54.1224	14857	14857	MS2	11/104	Sample_E_DTT_P18_200SN200.raw
	High	ADLFYDVEALDLESPK	P04196	1	1	CID		55.15	2.45921e-05	1	1	46		2	912.949	1824.89	0.0192274	50.7649	13872	13872	MS2	19/120	Sample_E_DTT_P18_200SN200.raw
P29508	12.56	4	4	390	44.5365	6.81494	151.583	Serpin B3 OS=Homo sapiens GN=SERPINB3 PE=1 SV=2 - [SPB3_HUMAN]
	Confidence Icon	Sequence	Protein Accessions	# Proteins	# Protein Groups	Activation Type	Modifications	IonScore	Exp Value	Δ Score	Rank	Identity High	Homology Threshold	Charge	m/z [Da]	MH+ [Da]	ΔM [ppm]	RT [min]	First Scan	Last Scan	MS Order	Ions Matched	Spectrum File	Annotation
	High	TYLFLQEYLDAIK	P29508	1	1	CID		60.16	7.46967e-06	1	1	45		2	808.932	1616.86	0.391076	53.8615	14784	14784	MS2	10/124	Sample_E_DTT_P18_200SN200.raw
	High	TNSILFYGR	P29508	2	1	CID		54.69	2.64908e-05	1	1	45		2	535.785	1070.56	-0.605142	34.0654	8546	8546	MS2	7/92	Sample_E_DTT_P18_200SN200.raw
	High	FMFDLFQQFR	P29508	2	1	CID		51.47	5.84539e-05	1	1	46		2	689.834	1378.66	-0.36782	54.2172	14886	14886	MS2	16/84	Sample_E_DTT_P18_200SN200.raw
	High	DLSMIVLLPNEIDGLQK	P29508	2	1	CID		48.25	6.359e-05	1	1	43		2	949.519	1898.03	-0.122408	56.3316	15492	15492	MS2	13/156	Sample_E_DTT_P18_200SN200.raw
P48061	15.05	1	1	93	10.6588	9.87646	70.33	Stromal cell-derived factor 1 OS=Homo sapiens GN=CXCL12 PE=1 SV=1 - [SDF1_HUMAN]
	Confidence Icon	Sequence	Protein Accessions	# Proteins	# Protein Groups	Activation Type	Modifications	IonScore	Exp Value	Δ Score	Rank	Identity High	Homology Threshold	Charge	m/z [Da]	MH+ [Da]	ΔM [ppm]	RT [min]	First Scan	Last Scan	MS Order	Ions Matched	Spectrum File	Annotation
	High	ILNTPNcALQIVAR	P48061	1	1	CID	C7(Carbamidomethyl)	70.33	4.49512e-07	1	1	43		2	791.941	1582.87	0.472436	38.0818	9905	9905	MS2	11/148	Sample_E_DTT_P18_200SN200.raw
P53597	4.34	1	1	346	36.2268	8.79248	62.08	Succinyl-CoA ligase [GDP-forming] subunit alpha, mitochondrial OS=Homo sapiens GN=SUCLG1 PE=1 SV=4 - [SUCA_HUMAN]
	Confidence Icon	Sequence	Protein Accessions	# Proteins	# Protein Groups	Activation Type	Modifications	IonScore	Exp Value	Δ Score	Rank	Identity High	Homology Threshold	Charge	m/z [Da]	MH+ [Da]	ΔM [ppm]	RT [min]	First Scan	Last Scan	MS Order	Ions Matched	Spectrum File	Annotation
	High	GGqTHLGLPVFNTVK	P53597	1	1	CID	Q3(Deamidated)	62.08	1.42162e-05	0.596774	1	48		2	784.925	1568.84	-0.31127	35.5328	8726	8726	MS2	10/160	Sample_F_DTT_P18_200SN200.raw
Q14315	0.48	1	1	2725	290.841	5.97314	74.24	Filamin-C OS=Homo sapiens GN=FLNC PE=1 SV=3 - [FLNC_HUMAN]
	Confidence Icon	Sequence	Protein Accessions	# Proteins	# Protein Groups	Activation Type	Modifications	IonScore	Exp Value	Δ Score	Rank	Identity High	Homology Threshold	Charge	m/z [Da]	MH+ [Da]	ΔM [ppm]	RT [min]	First Scan	Last Scan	MS Order	Ions Matched	Spectrum File	Annotation
	High	SLTATGGNHVTAR	Q14315	1	1	CID		74.24	2.74994e-07	1	1	45		2	642.837	1284.67	0.596314	16.7388	2233	2233	MS2	10/116	Sample_E_DTT_P18_200SN200.raw
Q92542	1.69	1	1	709	78.3615	5.98584	73.5654	Nicastrin OS=Homo sapiens GN=NCSTN PE=1 SV=2 - [NICA_HUMAN]
	Confidence Icon	Sequence	Protein Accessions	# Proteins	# Protein Groups	Activation Type	Modifications	IonScore	Exp Value	Δ Score	Rank	Identity High	Homology Threshold	Charge	m/z [Da]	MH+ [Da]	ΔM [ppm]	RT [min]	First Scan	Last Scan	MS Order	Ions Matched	Spectrum File	Annotation
	High	NQVEDLLATLEK	Q92542	1	1	CID		65.59	7.50877e-06	0.833333	1	49		2	686.87	1372.73	0.7696	49.0164	13050	13050	MS2	15/132	Sample_F_DTT_P18_200SN200.raw
Q9H9H4	6.32	1	1	285	31.2875	7.34229	63.69	Vacuolar protein sorting-associated protein 37B OS=Homo sapiens GN=VPS37B PE=1 SV=1 - [VP37B_HUMAN]
	Confidence Icon	Sequence	Protein Accessions	# Proteins	# Protein Groups	Activation Type	Modifications	IonScore	Exp Value	Δ Score	Rank	Identity High	Homology Threshold	Charge	m/z [Da]	MH+ [Da]	ΔM [ppm]	RT [min]	First Scan	Last Scan	MS Order	Ions Matched	Spectrum File	Annotation
	High	FLDGELPLDSFIDVYQSK	Q9H9H4	1	1	CID		63.69	3.67704e-06	1	1	46		2	1043.52	2086.04	0.414498	56.2411	15469	15469	MS2	13/144	Sample_E_DTT_P18_200SN200.raw
Q9Y287	3.76	1	1	266	30.3184	5.13525	58.8663	Integral membrane protein 2B OS=Homo sapiens GN=ITM2B PE=1 SV=1 - [ITM2B_HUMAN]
	Confidence Icon	Sequence	Protein Accessions	# Proteins	# Protein Groups	Activation Type	Modifications	IonScore	Exp Value	Δ Score	Rank	Identity High	Homology Threshold	Charge	m/z [Da]	MH+ [Da]	ΔM [ppm]	RT [min]	First Scan	Last Scan	MS Order	Ions Matched	Spectrum File	Annotation
	High	NLLELLINIK	Q9Y287	1	1	CID		47.84	3.86427e-05	0.520833	1	38		2	591.877	1182.75	0.542547	55.0948	14859	14865	MS2	14/108	Sample_F_DTT_P18_200SN200.raw
Q13510	26.08	9	8	395	44.6308	7.62061	555.655	Acid ceramidase OS=Homo sapiens GN=ASAH1 PE=1 SV=5 - [ASAH1_HUMAN]
	Confidence Icon	Sequence	Protein Accessions	# Proteins	# Protein Groups	Activation Type	Modifications	IonScore	Exp Value	Δ Score	Rank	Identity High	Homology Threshold	Charge	m/z [Da]	MH+ [Da]	ΔM [ppm]	RT [min]	First Scan	Last Scan	MS Order	Ions Matched	Spectrum File	Annotation
	High	TSQENISFETMYDVLSTKPVLNK	Q13510	1	1	CID		81.77	4.22448e-08	1	1	45		2	1322.66	2644.31	-1.06509	47.7851	12975	12975	MS2	14/256	Sample_E_DTT_P18_200SN200.raw
	High	LPGLLGNFPGPFEEEmK	Q13510	1	1	CID	M16(Oxidation)	70.57	7.23526e-07	1	1	46		2	945.968	1890.93	-1.2343	49.5108	13504	13504	MS2	12/168	Sample_E_DTT_P18_200SN200.raw
	High	LTVYTTLIDVTK	Q13510	1	1	CID		70.24	2.27097e-07	1	1	40		2	683.895	1366.78	0.470861	42.6621	11368	11368	MS2	9/88	Sample_E_DTT_P18_200SN200.raw
	High	LPGLLGNFPGPFEEEMK	Q13510	1	1	CID		67.9	1.30556e-06	1	1	46		2	937.971	1874.93	-0.502571	51.5056	14095	14262	MS2	15/168	Sample_E_DTT_P18_200SN200.raw
	High	GAVPWYTINLDLPPYK	Q13510	1	1	CID		60.9	6.58393e-06	1	1	46		2	923.99	1846.97	-0.230122	50.2552	13720	13720	MS2	10/148	Sample_E_DTT_P18_200SN200.raw
	High	WHELMLDK	Q13510	1	1	CID		57.9	8.83887e-06	0.827586	1	44		1	1071.53	1071.53	-0.508401	28.5538	6588	6588	MS2	6/28	Sample_E_DTT_P18_200SN200.raw
	High	GQFETYLR	Q13510	1	1	CID		55.88	1.82049e-05	1	1	45		2	507.256	1013.5	-0.650387	30.2832	7215	7215	MS2	6/80	Sample_E_DTT_P18_200SN200.raw
	High	NMINTFVPSGK	Q13510	1	1	CID		53.34	3.9393e-05	0.54717	1	46		2	604.31	1207.61	-1.59253	34.415	8675	8675	MS2	8/120	Sample_E_DTT_P18_200SN200.raw
	High	IMQVVDEK	Q13510	1	1	CID		49.95	0.000148196	0.74	1	48		2	481.255	961.502	-0.491571	23.3758	4659	4659	MS2	11/76	Sample_E_DTT_P18_200SN200.raw
P02763	26.37	4	4	201	23.4968	5.021	176.91	Alpha-1-acid glycoprotein 1 OS=Homo sapiens GN=ORM1 PE=1 SV=1 - [A1AG1_HUMAN]
	Confidence Icon	Sequence	Protein Accessions	# Proteins	# Protein Groups	Activation Type	Modifications	IonScore	Exp Value	Δ Score	Rank	Identity High	Homology Threshold	Charge	m/z [Da]	MH+ [Da]	ΔM [ppm]	RT [min]	First Scan	Last Scan	MS Order	Ions Matched	Spectrum File	Annotation
	High	NWGLSVYADKPETTK	P02763	1	1	CID		63.36	1.61922e-05	1	1	50	28	2	854.929	1708.85	-2.33844	32.0128	7535	7535	MS2	11/168	Sample_F_DTT_P18_200SN200.raw
	High	YVGGQEHFAHLLILR	P02763	1	1	CID		56.45	4.13298e-05	1	1	47		2	876.98	1752.95	-1.50117	35.2838	8643	8643	MS2	18/152	Sample_F_DTT_P18_200SN200.raw
	High	SDVVYTDWK	P02763	1	1	CID		50.37	0.000147852	1	1	47		1	1112.52	1112.52	-1.22708	31.3006	7299	7299	MS2	6/32	Sample_F_DTT_P18_200SN200.raw
	High	EQLGEFYEALDcLR	P02763	1	1	CID	C12(Carbamidomethyl)	50.1	0.000262388	1	1	49	27	2	871.906	1742.81	-0.220329	48.3622	12850	12850	MS2	8/152	Sample_F_DTT_P18_200SN200.raw
P19652	16.92	3	3	201	23.5876	5.10986	131.951	Alpha-1-acid glycoprotein 2 OS=Homo sapiens GN=ORM2 PE=1 SV=2 - [A1AG2_HUMAN]
	Confidence Icon	Sequence	Protein Accessions	# Proteins	# Protein Groups	Activation Type	Modifications	IonScore	Exp Value	Δ Score	Rank	Identity High	Homology Threshold	Charge	m/z [Da]	MH+ [Da]	ΔM [ppm]	RT [min]	First Scan	Last Scan	MS Order	Ions Matched	Spectrum File	Annotation
	High	EQLGEFYEALDcLcIPR	P19652	1	1	CID	C12(Carbamidomethyl), C14(Carbamidomethyl)	52.72	3.71522e-05	1	1	45		2	1056.99	2112.97	-1.51689	52.5082	14389	14389	MS2	8/188	Sample_E_DTT_P18_200SN200.raw
	High	TEDTIFLR	P19652;P02763	2	2	CID		47.55	0.000138876	1	1	45		2	497.764	994.52	-0.366177	32.1334	7853	7853	MS2	6/56	Sample_E_DTT_P18_200SN200.raw
	High	SDVMYTDWK	P19652	1	1	CID		45.08	0.000141257	1	1	43		1	1144.5	1144.5	-0.902622	32.7547	8080	8080	MS2	6/32	Sample_E_DTT_P18_200SN200.raw
O75882	7.42	10	10	1429	158.432	7.31299	500.958	Attractin OS=Homo sapiens GN=ATRN PE=1 SV=2 - [ATRN_HUMAN]
	Confidence Icon	Sequence	Protein Accessions	# Proteins	# Protein Groups	Activation Type	Modifications	IonScore	Exp Value	Δ Score	Rank	Identity High	Homology Threshold	Charge	m/z [Da]	MH+ [Da]	ΔM [ppm]	RT [min]	First Scan	Last Scan	MS Order	Ions Matched	Spectrum File	Annotation
	High	LTGSSGFVTDGPGNYK	O75882	1	1	CID		88.11	1.29029e-08	1	1	46		2	800.386	1599.76	-0.0319566	29.85	7059	7059	MS2	10/128	Sample_E_DTT_P18_200SN200.raw
	High	YDVDTQMWTILK	O75882	1	1	CID		80.96	7.37544e-08	1	1	46		2	756.874	1512.74	0.115561	47.3151	12831	12831	MS2	10/112	Sample_E_DTT_P18_200SN200.raw
	High	ScALDQNcQWEPR	O75882	1	1	CID	C2(Carbamidomethyl), C8(Carbamidomethyl)	65.48	4.53023e-07	1	1	39		2	832.351	1663.69	-0.6491	30.1911	7180	7180	MS2	8/124	Sample_E_DTT_P18_200SN200.raw
	High	NHNALLASLTTQK	O75882	1	1	CID		57.79	9.48145e-06	1	1	44		2	705.889	1410.77	-0.039865	28.3792	6523	6523	MS2	8/144	Sample_E_DTT_P18_200SN200.raw
	High	GDEcQLcEVENR	O75882	1	1	CID	C4(Carbamidomethyl), C7(Carbamidomethyl)	55.68	3.78554e-06	1	1	38		2	754.81	1508.61	1.47765	26.0235	5643	5643	MS2	11/116	Sample_E_DTT_P18_200SN200.raw
	High	SEAAcLAAGPGIR	O75882	1	1	CID	C5(Carbamidomethyl)	51.45	5.37108e-05	0.803922	1	45		2	636.821	1272.64	-0.713153	27.3905	6154	6154	MS2	10/96	Sample_E_DTT_P18_200SN200.raw
	High	cTWLIEGQPNR	O75882	1	1	CID	C1(Carbamidomethyl)	48.61	0.000114997	0.755102	1	46		2	687.335	1373.66	0.364114	33.4307	8317	8341	MS2	10/92	Sample_E_DTT_P18_200SN200.raw
	High	ALYVHGGYK	O75882	1	1	CID		47.94	0.000132573	1	1	46		2	504.268	1007.53	-1.19164	18.8707	2957	2957	MS2	7/64	Sample_E_DTT_P18_200SN200.raw
	High	KVEFVLK	O75882	1	1	CID		42.55	8.89447e-05	0.325581	1	39		2	431.773	862.538	-1.61692	24.1413	4937	4937	MS2	5/72	Sample_E_DTT_P18_200SN200.raw
	High	VEFVLK	O75882	1	1	CID		41.67	0.000125942	0.5	1	39		2	367.726	734.445	-0.320914	29.9899	7108	7108	MS2	4/40	Sample_E_DTT_P18_200SN200.raw
P98160	1.34	5	5	4391	468.501	6.50732	241.111	Basement membrane-specific heparan sulfate proteoglycan core protein OS=Homo sapiens GN=HSPG2 PE=1 SV=3 - [PGBM_HUMAN]
	Confidence Icon	Sequence	Protein Accessions	# Proteins	# Protein Groups	Activation Type	Modifications	IonScore	Exp Value	Δ Score	Rank	Identity High	Homology Threshold	Charge	m/z [Da]	MH+ [Da]	ΔM [ppm]	RT [min]	First Scan	Last Scan	MS Order	Ions Matched	Spectrum File	Annotation
	High	ASYAQQPAESR	P98160	1	1	CID		69.91	8.62694e-07	1	1	46		2	604.289	1207.57	0.207747	17.474	2470	2470	MS2	8/104	Sample_E_DTT_P18_200SN200.raw
	High	SPGPNVAVNAK	P98160	1	1	CID		65.05	1.62556e-06	1	1	44		2	527.288	1053.57	0.562124	20.3803	3525	3525	MS2	8/104	Sample_E_DTT_P18_200SN200.raw
	High	IPGDQVVSVVFIK	P98160	1	1	CID		54.07	1.3711e-05	1	1	42		2	700.911	1400.81	-0.511693	43.6794	11698	11698	MS2	9/128	Sample_E_DTT_P18_200SN200.raw
	High	EVSEAVVDTLESEYLK	P98160	1	1	CID		50.25	8.30774e-05	1	1	46	16	2	905.951	1810.9	-0.0352414	48.2331	13114	13114	MS2	13/120	Sample_E_DTT_P18_200SN200.raw
	High	VGSSLPGR	P98160	1	1	CID		49.69	0.000100418	0.74	1	46		2	386.719	772.432	0.525469	18.3656	2779	2779	MS2	6/56	Sample_E_DTT_P18_200SN200.raw
Q5VW32	3.89	2	1	411	46.4467	7.6499	112.05	BRO1 domain-containing protein BROX OS=Homo sapiens GN=BROX PE=1 SV=1 - [BROX_HUMAN]
	Confidence Icon	Sequence	Protein Accessions	# Proteins	# Protein Groups	Activation Type	Modifications	IonScore	Exp Value	Δ Score	Rank	Identity High	Homology Threshold	Charge	m/z [Da]	MH+ [Da]	ΔM [ppm]	RT [min]	First Scan	Last Scan	MS Order	Ions Matched	Spectrum File	Annotation
	High	LLELFTDLScNPEMMK	Q5VW32	1	1	CID	C10(Carbamidomethyl)	81.34	2.39084e-07	1	1	50	27	2	970.962	1940.92	-0.341115	51.1913	13704	13704	MS2	10/140	Sample_F_DTT_P18_200SN200.raw
	High	LLELFTDLScNPEMmK	Q5VW32	1	1	CID	C10(Carbamidomethyl), M15(Oxidation)	55.71	7.69351e-05	1	1	49	23	2	978.959	1956.91	-0.297387	48.9865	13040	13040	MS2	12/140	Sample_F_DTT_P18_200SN200.raw
P10909	19.15	7	6	449	52.461	6.26514	467.775	Clusterin OS=Homo sapiens GN=CLU PE=1 SV=1 - [CLUS_HUMAN]
	Confidence Icon	Sequence	Protein Accessions	# Proteins	# Protein Groups	Activation Type	Modifications	IonScore	Exp Value	Δ Score	Rank	Identity High	Homology Threshold	Charge	m/z [Da]	MH+ [Da]	ΔM [ppm]	RT [min]	First Scan	Last Scan	MS Order	Ions Matched	Spectrum File	Annotation
	High	VTTVASHTSDSDVPSGVTEVVVK	P10909	1	1	CID		83.8	1.70916e-07	1	1	51		2	1157.59	2314.17	-2.56117	31.2447	7281	7281	MS2	10/176	Sample_F_DTT_P18_200SN200.raw
	High	KTLLSNLEEAK	P10909	1	1	CID		64.65	5.50142e-06	1	1	47		2	623.357	1245.71	1.7079	28.054	6173	6173	MS2	8/120	Sample_F_DTT_P18_200SN200.raw
	High	LFDSDPITVTVPVEVSR	P10909	1	1	CID		57.95	4.7937e-05	1	1	49		2	937.499	1873.99	-0.145733	46.0281	12129	12149	MS2	10/128	Sample_F_DTT_P18_200SN200.raw
	High	ASSIIDELFQDR	P10909	1	1	CID		57.84	5.76352e-05	1	1	50		2	697.351	1393.7	-0.440033	48.3149	12835	12835	MS2	9/96	Sample_F_DTT_P18_200SN200.raw
	High	ASSIIDELFQDR	P10909	1	1	CID		56.03	8.66872e-05	0.803571	1	50		1	1393.69	1393.69	-1.43764	48.3665	12852	12852	MS2	7/48	Sample_F_DTT_P18_200SN200.raw
	High	EILSVDcSTNNPSQAK	P10909	1	1	CID	C7(Carbamidomethyl)	53.52	0.000161401	1	1	50	28	2	881.916	1762.83	-1.37982	28.1519	6208	6208	MS2	10/144	Sample_F_DTT_P18_200SN200.raw
	High	KYnELLK	P10909	1	1	CID	N3(Deamidated)	47.78	0.000159222	0.333333	1	45		2	454.758	908.508	-1.02058	21.3853	3805	3805	MS2	6/72	Sample_F_DTT_P18_200SN200.raw
Q8NHV1	2	2	1	300	34.4867	6.45557	65.8303	GTPase IMAP family member 7 OS=Homo sapiens GN=GIMAP7 PE=2 SV=1 - [GIMA7_HUMAN]
	Confidence Icon	Sequence	Protein Accessions	# Proteins	# Protein Groups	Activation Type	Modifications	IonScore	Exp Value	Δ Score	Rank	Identity High	Homology Threshold	Charge	m/z [Da]	MH+ [Da]	ΔM [ppm]	RT [min]	First Scan	Last Scan	MS Order	Ions Matched	Spectrum File	Annotation
	High	IVLVGK	Q8NHV1	2	1	CID		41.7	8.78908e-05	0.404762	1	38		1	628.439	628.439	-0.860206	23.6012	4745	4745	MS2	7/20	Sample_E_DTT_P18_200SN200.raw
	High	IVLVGK	Q8NHV1	2	1	CID		38.28	0.000193172	0.447368	1	38		2	314.723	628.44	0.380981	23.5956	4742	4742	MS2	5/40	Sample_E_DTT_P18_200SN200.raw
Q16270	18.44	3	3	282	29.1114	7.89893	139.566	Insulin-like growth factor-binding protein 7 OS=Homo sapiens GN=IGFBP7 PE=1 SV=1 - [IBP7_HUMAN]
	Confidence Icon	Sequence	Protein Accessions	# Proteins	# Protein Groups	Activation Type	Modifications	IonScore	Exp Value	Δ Score	Rank	Identity High	Homology Threshold	Charge	m/z [Da]	MH+ [Da]	ΔM [ppm]	RT [min]	First Scan	Last Scan	MS Order	Ions Matched	Spectrum File	Annotation
	High	HEVTGWVLVSPLSK	Q16270	1	1	CID		76.07	1.23586e-07	1	1	43		2	776.43	1551.85	-0.830705	38.8314	10150	10150	MS2	8/104	Sample_E_DTT_P18_200SN200.raw
	High	TELLPGDRDNLAIQTR	Q16270	1	1	CID		47.06	0.000114137	1	1	44		2	906.483	1811.96	-1.13652	32.6211	8032	8032	MS2	10/152	Sample_E_DTT_P18_200SN200.raw
	High	EDAGEYEcHASNSQGQASASAK	Q16270	1	1	CID	C8(Carbamidomethyl)	40.27	0.00013626	1	1	38		3	766.318	2296.94	0.971267	19.3272	3126	3126	MS2	17/208	Sample_E_DTT_P18_200SN200.raw
P53990	7.69	2	2	364	39.7255	5.35107	133.326	IST1 homolog OS=Homo sapiens GN=KIAA0174 PE=1 SV=1 - [IST1_HUMAN]
	Confidence Icon	Sequence	Protein Accessions	# Proteins	# Protein Groups	Activation Type	Modifications	IonScore	Exp Value	Δ Score	Rank	Identity High	Homology Threshold	Charge	m/z [Da]	MH+ [Da]	ΔM [ppm]	RT [min]	First Scan	Last Scan	MS Order	Ions Matched	Spectrum File	Annotation
	High	LQSEVAELK	P53990	1	1	CID		53.07	6.50989e-05	0.679245	1	48		2	508.786	1016.56	2.10354	24.5406	5089	5089	MS2	7/92	Sample_E_DTT_P18_200SN200.raw
	High	ELDSGLAESVSTLIWAAPR	P53990	1	1	CID		50.11	7.45867e-05	1	1	45		2	1008.03	2015.05	0.292919	55.2819	15200	15200	MS2	8/144	Sample_E_DTT_P18_200SN200.raw
P59665	9.57	1	1	94	10.1942	6.99072	79.0058	Neutrophil defensin 1 OS=Homo sapiens GN=DEFA1 PE=1 SV=1 - [DEF1_HUMAN]
	Confidence Icon	Sequence	Protein Accessions	# Proteins	# Protein Groups	Activation Type	Modifications	IonScore	Exp Value	Δ Score	Rank	Identity High	Homology Threshold	Charge	m/z [Da]	MH+ [Da]	ΔM [ppm]	RT [min]	First Scan	Last Scan	MS Order	Ions Matched	Spectrum File	Annotation
	High	IPAcIAGER	P59665	2	1	CID	C4(Carbamidomethyl)	53.55	3.53256e-05	0.703704	1	46		2	493.758	986.51	0.743818	23.0294	4524	4524	MS2	7/64	Sample_E_DTT_P18_200SN200.raw
P61970	23.62	3	2	127	14.469	5.37646	153.407	Nuclear transport factor 2 OS=Homo sapiens GN=NUTF2 PE=1 SV=1 - [NTF2_HUMAN]
	Confidence Icon	Sequence	Protein Accessions	# Proteins	# Protein Groups	Activation Type	Modifications	IonScore	Exp Value	Δ Score	Rank	Identity High	Homology Threshold	Charge	m/z [Da]	MH+ [Da]	ΔM [ppm]	RT [min]	First Scan	Last Scan	MS Order	Ions Matched	Spectrum File	Annotation
	High	NINDAWVcTNDMFR	P61970	1	1	CID	C8(Carbamidomethyl)	73.69	7.18306e-07	1	1	47		2	878.383	1755.76	0.0141242	43.531	11344	11344	MS2	8/156	Sample_F_DTT_P18_200SN200.raw
	High	NINDAWVcTNDmFR	P61970	1	1	CID	C8(Carbamidomethyl), M12(Oxidation)	64.29	4.99005e-06	1	1	46		2	886.38	1771.75	-0.491969	38.2767	9638	9638	MS2	11/156	Sample_F_DTT_P18_200SN200.raw
	High	ADEDPIMGFHQMFLLK	P61970	1	1	CID		58.22	6.16956e-05	1	1	51		2	946.458	1891.91	-0.0436842	47.6094	12621	12621	MS2	10/140	Sample_F_DTT_P18_200SN200.raw
P12273	18.49	2	2	146	16.5618	8.04541	147.965	Prolactin-inducible protein OS=Homo sapiens GN=PIP PE=1 SV=1 - [PIP_HUMAN]
	Confidence Icon	Sequence	Protein Accessions	# Proteins	# Protein Groups	Activation Type	Modifications	IonScore	Exp Value	Δ Score	Rank	Identity High	Homology Threshold	Charge	m/z [Da]	MH+ [Da]	ΔM [ppm]	RT [min]	First Scan	Last Scan	MS Order	Ions Matched	Spectrum File	Annotation
	High	TVQIAAVVDVIR	P12273	1	1	CID		98.61	3.64961e-10	0.818182	1	41		2	642.388	1283.77	0.00371976	42.1433	11205	11205	MS2	18/124	Sample_E_DTT_P18_200SN200.raw
	High	ELGIcPDDAAVIPIK	P12273	1	1	CID	C5(Carbamidomethyl)	49.13	8.49151e-05	1	1	45		2	805.926	1610.85	-0.481069	42.5262	11326	11326	MS2	18/112	Sample_E_DTT_P18_200SN200.raw
O43653	8.13	1	1	123	12.9035	5.2876	61.64	Prostate stem cell antigen OS=Homo sapiens GN=PSCA PE=1 SV=1 - [PSCA_HUMAN]
	Confidence Icon	Sequence	Protein Accessions	# Proteins	# Protein Groups	Activation Type	Modifications	IonScore	Exp Value	Δ Score	Rank	Identity High	Homology Threshold	Charge	m/z [Da]	MH+ [Da]	ΔM [ppm]	RT [min]	First Scan	Last Scan	MS Order	Ions Matched	Spectrum File	Annotation
	High	AVGLLTVISK	O43653	1	1	CID		61.64	1.50807e-06	1	1	38		2	500.824	1000.64	0.937944	38.1179	9585	9585	MS2	8/72	Sample_F_DTT_P18_200SN200.raw
Q9HD89	40.74	3	3	108	11.4115	6.85889	152.717	Resistin OS=Homo sapiens GN=RETN PE=2 SV=1 - [RETN_HUMAN]
	Confidence Icon	Sequence	Protein Accessions	# Proteins	# Protein Groups	Activation Type	Modifications	IonScore	Exp Value	Δ Score	Rank	Identity High	Homology Threshold	Charge	m/z [Da]	MH+ [Da]	ΔM [ppm]	RT [min]	First Scan	Last Scan	MS Order	Ions Matched	Spectrum File	Annotation
	High	AETTcHcQcAGMDWTGAR	Q9HD89	1	1	CID	C5(Carbamidomethyl), C7(Carbamidomethyl), C9(Carbamidomethyl)	73.37	9.66539e-08	1	1	38		2	1056.41	2111.81	-1.45088	25.7418	5354	5354	MS2	22/176	Sample_F_DTT_P18_200SN200.raw
	High	IQEVAGSLIFR	Q9HD89	1	1	CID		63.56	7.04888e-06	0.796875	1	47		2	616.853	1232.7	-0.838187	37.9745	9538	9538	MS2	17/116	Sample_F_DTT_P18_200SN200.raw
	High	AISSIGLEcQSVTSR	Q9HD89	1	1	CID	C9(Carbamidomethyl)	53.57	0.000150543	1	1	50		2	804.406	1607.8	-0.89962	31.7851	7461	7461	MS2	11/132	Sample_F_DTT_P18_200SN200.raw
Q8WVN6	14.52	2	2	248	27.0217	7.43018	147.02	Secreted and transmembrane protein 1 OS=Homo sapiens GN=SECTM1 PE=1 SV=2 - [SCTM1_HUMAN]
	Confidence Icon	Sequence	Protein Accessions	# Proteins	# Protein Groups	Activation Type	Modifications	IonScore	Exp Value	Δ Score	Rank	Identity High	Homology Threshold	Charge	m/z [Da]	MH+ [Da]	ΔM [ppm]	RT [min]	First Scan	Last Scan	MS Order	Ions Matched	Spectrum File	Annotation
	High	DGWQLQVQGGVAQLVIK	Q8WVN6	1	1	CID		98.82	4.46148e-10	1	1	42		2	920.01	1839.01	-0.0797548	51.152	13990	13990	MS2	11/180	Sample_E_DTT_P18_200SN200.raw
	High	AHGQESAIFNEVAPGYFSR	Q8WVN6	1	1	CID		64.65	2.5879e-06	1	1	45		2	1040.5	2079.99	-0.719858	38.5491	10058	10058	MS2	13/204	Sample_E_DTT_P18_200SN200.raw
P04279	7.36	2	2	462	52.0999	9.29053	97.301	Semenogelin-1 OS=Homo sapiens GN=SEMG1 PE=1 SV=2 - [SEMG1_HUMAN]
	Confidence Icon	Sequence	Protein Accessions	# Proteins	# Protein Groups	Activation Type	Modifications	IonScore	Exp Value	Δ Score	Rank	Identity High	Homology Threshold	Charge	m/z [Da]	MH+ [Da]	ΔM [ppm]	RT [min]	First Scan	Last Scan	MS Order	Ions Matched	Spectrum File	Annotation
	High	VQTSLcPAHQDK	P04279	1	1	CID	C6(Carbamidomethyl)	52.26	0.000152436	1	1	49		2	692.338	1383.67	0.742925	17.529	2474	2474	MS2	6/128	Sample_F_DTT_P18_200SN200.raw
	High	ISYQSSSTEER	P04279	1	1	CID		51.59	0.000104361	0.75	1	47		2	643.797	1286.59	0.231574	19.2091	3030	3030	MS2	9/108	Sample_F_DTT_P18_200SN200.raw
Q9UGT4	1.7	1	1	822	90.1497	6.27783	91.8	Sushi domain-containing protein 2 OS=Homo sapiens GN=SUSD2 PE=1 SV=1 - [SUSD2_HUMAN]
	Confidence Icon	Sequence	Protein Accessions	# Proteins	# Protein Groups	Activation Type	Modifications	IonScore	Exp Value	Δ Score	Rank	Identity High	Homology Threshold	Charge	m/z [Da]	MH+ [Da]	ΔM [ppm]	RT [min]	First Scan	Last Scan	MS Order	Ions Matched	Spectrum File	Annotation
	High	GEYVLLEAALTDLR	Q9UGT4	1	1	CID		91.8	4.12933e-09	0.358696	1	44		2	781.924	1562.84	-0.823614	52.7576	14459	14459	MS2	10/104	Sample_E_DTT_P18_200SN200.raw
Q6UX73	3.23	1	1	402	45.362	6.18896	72.4606	UPF0764 protein C16orf89 OS=Homo sapiens GN=C16orf89 PE=2 SV=2 - [CP089_HUMAN]
	Confidence Icon	Sequence	Protein Accessions	# Proteins	# Protein Groups	Activation Type	Modifications	IonScore	Exp Value	Δ Score	Rank	Identity High	Homology Threshold	Charge	m/z [Da]	MH+ [Da]	ΔM [ppm]	RT [min]	First Scan	Last Scan	MS Order	Ions Matched	Spectrum File	Annotation
	High	ATIADLILSALER	Q6UX73	1	1	CID		65.06	3.60232e-06	0.8	1	45		2	693.404	1385.8	0.647675	61.8021	16664	16664	MS2	10/96	Sample_F_DTT_P18_200SN200.raw
Q9NP79	6.51	1	1	307	33.8579	6.29053	66.83	Vacuolar protein sorting-associated protein VTA1 homolog OS=Homo sapiens GN=VTA1 PE=1 SV=1 - [VTA1_HUMAN]
	Confidence Icon	Sequence	Protein Accessions	# Proteins	# Protein Groups	Activation Type	Modifications	IonScore	Exp Value	Δ Score	Rank	Identity High	Homology Threshold	Charge	m/z [Da]	MH+ [Da]	ΔM [ppm]	RT [min]	First Scan	Last Scan	MS Order	Ions Matched	Spectrum File	Annotation
	High	YAGSALQYEDVSTAVQNLQK	Q9NP79	1	1	CID		66.83	9.20224e-06	1	1	51	23	2	1093.04	2185.07	-1.35233	41.624	10726	10726	MS2	9/204	Sample_F_DTT_P18_200SN200.raw
Q7Z5L0	54.95	8	6	202	21.5203	5.07178	371.002	Vitelline membrane outer layer protein 1 homolog OS=Homo sapiens GN=VMO1 PE=1 SV=1 - [VMO1_HUMAN]
	Confidence Icon	Sequence	Protein Accessions	# Proteins	# Protein Groups	Activation Type	Modifications	IonScore	Exp Value	Δ Score	Rank	Identity High	Homology Threshold	Charge	m/z [Da]	MH+ [Da]	ΔM [ppm]	RT [min]	First Scan	Last Scan	MS Order	Ions Matched	Spectrum File	Annotation
	High	VEAPTTLGDNTAANNVR	Q7Z5L0	1	1	CID		84.01	1.41996e-07	1	1	50	28	2	871.937	1742.87	-0.550229	28.0063	6154	6154	MS2	11/156	Sample_F_DTT_P18_200SN200.raw
	High	GLGDDTALNDAR	Q7Z5L0	1	1	CID		73.39	9.52935e-07	0.835616	1	48		2	609.291	1217.57	-0.7101	27.4548	5958	5958	MS2	9/100	Sample_F_DTT_P18_200SN200.raw
	High	cSDGEELQGPGLSWGDFGDWSDHcPK	Q7Z5L0	1	1	CID	C1(Carbamidomethyl), C24(Carbamidomethyl)	68.25	1.04736e-06	1	1	43	21	3	979.399	2936.18	-1.8618	46.1872	12180	12180	MS2	21/272	Sample_F_DTT_P18_200SN200.raw
	High	cSDGEELQGPGLSWGDFGDWSDHcPK	Q7Z5L0	1	1	CID	N-Term(Ammonia-loss), C1(Carbamidomethyl), C24(Carbamidomethyl)	62.76	2.64832e-06	1	1	42	17	2	1460.08	2919.16	-1.45032	51.99	13937	13937	MS2	12/272	Sample_F_DTT_P18_200SN200.raw
	High	VEPPQGIPGDDTALnGIR	Q7Z5L0	1	1	CID	N15(Deamidated)	56.67	8.30974e-05	1	1	51	26	2	925.468	1849.93	-0.204745	38.42	9684	9684	MS2	12/188	Sample_F_DTT_P18_200SN200.raw
	High	GGAYLVAFSLR	Q7Z5L0	1	1	CID		56.33	3.75987e-05	0.75	1	47		2	577.322	1153.64	0.512359	41.7695	10773	10777	MS2	8/80	Sample_F_DTT_P18_200SN200.raw
	High	GNVLGNTHVVESQSGSWGEWSEPLWcR	Q7Z5L0	1	1	CID	C26(Carbamidomethyl)	52.19	0.000220441	1	1	50	22	2	1536.2	3071.39	-4.85973	45.0654	11830	11830	MS2	16/308	Sample_F_DTT_P18_200SN200.raw
	High	GLGDDTALNDAR	Q7Z5L0	1	1	CID		48.04	0.000332132	0.6875	1	48		1	1217.57	1217.57	-2.05253	27.5416	5989	5989	MS2	11/50	Sample_F_DTT_P18_200SN200.raw
Q6UX73	3.23	1	1	402	45.362	6.18896	72.4606	UPF0764 protein C16orf89 OS=Homo sapiens GN=C16orf89 PE=2 SV=2 - [CP089_HUMAN]
	Confidence Icon	Sequence	Protein Accessions	# Proteins	# Protein Groups	Activation Type	Modifications	IonScore	Exp Value	Δ Score	Rank	Identity High	Homology Threshold	Charge	m/z [Da]	MH+ [Da]	ΔM [ppm]	RT [min]	First Scan	Last Scan	MS Order	Ions Matched	Spectrum File	Annotation
	High	ATIADLILSALER	Q6UX73	1	1	CID		65.06	3.60232e-06	0.8	1	45		2	693.404	1385.8	0.647675	61.8021	16664	16664	MS2	10/96	Sample_F_DTT_P18_200SN200.raw

## Sheet: CHAPS per Protein Class
Accession	Coverage	# PSMs	# Peptides	# AAs	MW [kDa]	calc. pI	Score	Description
extracellular matrix protein
Q9H8L6	5.27	5	3	949	104.344	5.85889	267.25	Multimerin-2 OS=Homo sapiens GN=MMRN2 PE=1 SV=2 - [MMRN2_HUMAN]
	Confidence Icon	Sequence	Protein Accessions	# Proteins	# Protein Groups	Activation Type	Modifications	IonScore	Exp Value	Δ Score	Rank	Identity High	Homology Threshold	Charge	m/z [Da]	MH+ [Da]	ΔM [ppm]	RT [min]	First Scan	Last Scan	MS Order	Ions Matched	Spectrum File	Annotation
	High	TPVcTTGQGSGSTATVFAMAELQK	Q9H8L6	1	1	CID	C4(Carbamidomethyl)	143.42	1.97692e-13	1	1	49	24	2	1221.58	2442.16	-1.4771	40.8213	9743	9743	MS2	15/248	Sample_G_CHAPS_P18_200SN200.raw
	High	SLSGTAFGGFLmFK	Q9H8L6	1	1	CID	M12(Oxidation)	59.39	4.29249e-05	1	1	48		2	739.871	1478.74	0.174961	47.237	11652	11652	MS2	9/104	Sample_G_CHAPS_P18_200SN200.raw
	High	SLSGTAFGGFLMFK	Q9H8L6	1	1	CID		58.46	4.95399e-05	1	1	48		2	731.874	1462.74	0.289008	49.7357	12372	12372	MS2	11/104	Sample_G_CHAPS_P18_200SN200.raw
	High	VWFELTQGSITK	Q9H8L6	1	1	CID		49.88	0.000232332	0.1	1	46		2	704.873	1408.74	-5.36987	41.5815	9971	10068	MS2	10/108	Sample_G_CHAPS_P18_200SN200.raw
	High	VWFELTQGSITK	Q9H8L6	1	1	CID		49.86	0.000229789	1	1	46		1	1408.74	1408.74	-2.65704	41.9953	10094	10094	MS2	9/54	Sample_G_CHAPS_P18_200SN200.raw
P02765	16.62	6	5	367	39.2997	5.71924	309.863	Alpha-2-HS-glycoprotein OS=Homo sapiens GN=AHSG PE=1 SV=1 - [FETUA_HUMAN]
	Confidence Icon	Sequence	Protein Accessions	# Proteins	# Protein Groups	Activation Type	Modifications	IonScore	Exp Value	Δ Score	Rank	Identity High	Homology Threshold	Charge	m/z [Da]	MH+ [Da]	ΔM [ppm]	RT [min]	First Scan	Last Scan	MS Order	Ions Matched	Spectrum File	Annotation
	High	AQLVPLPPSTYVEFTVSGTDcVAK	P02765	1	1	CID	C21(Carbamidomethyl)	88.59	5.76947e-08	1	1	49	27	2	1290.16	2579.3	-1.35437	48.4762	12008	12008	MS2	10/272	Sample_G_CHAPS_P18_200SN200.raw
	High	cDSSPDSAEDVR	P02765	1	1	CID	C1(Carbamidomethyl)	68.53	4.90985e-07	1	1	38		2	669.267	1337.53	-0.237821	19.397	2913	2913	MS2	10/88	Sample_G_CHAPS_P18_200SN200.raw
	High	HTLNQIDEVK	P02765	1	1	CID		62.37	1.12119e-05	0.806452	1	45		2	598.816	1196.63	-1.54738	21.1797	3499	3499	MS2	13/96	Sample_G_CHAPS_P18_200SN200.raw
	High	cDSSPDSAEDVRK	P02765	1	1	CID	C1(Carbamidomethyl)	57.9	1.82454e-05	1	1	43		2	733.315	1465.62	0.366468	16.3576	2010	2010	MS2	10/100	Sample_G_CHAPS_P18_200SN200.raw
	High	EHAVEGDcDFQLLK	P02765	1	1	CID	C8(Carbamidomethyl)	49.97	0.000242671	1	1	46	25	2	830.885	1660.76	-0.531315	32.7499	7249	7249	MS2	18/116	Sample_G_CHAPS_P18_200SN200.raw
	High	cDSSPDSAEDVRK	P02765	1	1	CID	N-Term(Ammonia-loss), C1(Carbamidomethyl)	46.01	0.000142848	1	1	40		2	724.801	1448.59	-0.683468	21.9585	3752	3752	MS2	7/100	Sample_G_CHAPS_P18_200SN200.raw
P51654	2.59	2	1	580	65.5198	6.3667	185.399	Glypican-3 OS=Homo sapiens GN=GPC3 PE=1 SV=1 - [GPC3_HUMAN]
	Confidence Icon	Sequence	Protein Accessions	# Proteins	# Protein Groups	Activation Type	Modifications	IonScore	Exp Value	Δ Score	Rank	Identity High	Homology Threshold	Charge	m/z [Da]	MH+ [Da]	ΔM [ppm]	RT [min]	First Scan	Last Scan	MS Order	Ions Matched	Spectrum File	Annotation
	High	LNMEQLLQSASmELK	P51654	1	1	CID	M12(Oxidation)	108.78	4.40344e-10	1	1	48		2	875.94	1750.87	0.366452	51.06	12747	12747	MS2	12/164	Sample_G_CHAPS_P18_200SN200.raw
	High	LNMEQLLQSASMELK	P51654	1	1	CID		105.21	1.18411e-09	0.857143	1	48		2	867.942	1734.88	0.464376	52.1525	13043	13043	MS2	10/164	Sample_G_CHAPS_P18_200SN200.raw
proteases
P06870	16.03	4	3	262	28.8709	4.83057	194.71	Kallikrein-1 OS=Homo sapiens GN=KLK1 PE=1 SV=2 - [KLK1_HUMAN]
	Confidence Icon	Sequence	Protein Accessions	# Proteins	# Protein Groups	Activation Type	Modifications	IonScore	Exp Value	Δ Score	Rank	Identity High	Homology Threshold	Charge	m/z [Da]	MH+ [Da]	ΔM [ppm]	RT [min]	First Scan	Last Scan	MS Order	Ions Matched	Spectrum File	Annotation
	High	LTEPADTITDAVK	P06870	1	1	CID		72.08	1.7778e-06	1	1	47		2	687.362	1373.72	0.93861	33.0293	7338	7338	MS2	10/96	Sample_G_CHAPS_P18_200SN200.raw
	High	VTDFMLcVGHLEGGK	P06870	1	1	CID	C7(Carbamidomethyl)	65.25	1.05683e-05	0.830769	1	48	28	2	831.902	1662.8	-0.597007	38.565	9064	9064	MS2	8/112	Sample_G_CHAPS_P18_200SN200.raw
	High	QADEDYSHDLMLLR	P06870	1	1	CID		52.95	0.000148295	1	1	47		2	853.395	1705.78	-0.930033	38.6761	9099	9099	MS2	11/156	Sample_G_CHAPS_P18_200SN200.raw
	High	qADEDYSHDLMLLR	P06870	1	1	CID	N-Term(Gln->pyro-Glu)	48.96	0.000257291	1	1	46		2	844.883	1688.76	0.0356597	44.8508	10944	10944	MS2	8/156	Sample_G_CHAPS_P18_200SN200.raw
P10619	5.63	2	2	480	54.4311	6.60986	225.156	Lysosomal protective protein OS=Homo sapiens GN=CTSA PE=1 SV=2 - [PPGB_HUMAN]
	Confidence Icon	Sequence	Protein Accessions	# Proteins	# Protein Groups	Activation Type	Modifications	IonScore	Exp Value	Δ Score	Rank	Identity High	Homology Threshold	Charge	m/z [Da]	MH+ [Da]	ΔM [ppm]	RT [min]	First Scan	Last Scan	MS Order	Ions Matched	Spectrum File	Annotation
	High	DLEcVTNLQEVAR	P10619	1	1	CID	C4(Carbamidomethyl)	127.18	6.92961e-12	0.897638	1	48		2	773.88	1546.75	0.186324	38.1624	8941	8941	MS2	11/120	Sample_G_CHAPS_P18_200SN200.raw
	High	LWSSLQTHccSQNK	P10619	1	1	CID	C9(Carbamidomethyl), C10(Carbamidomethyl)	73.68	1.00066e-06	1	1	46		2	874.896	1748.78	-0.27918	23.715	4321	4321	MS2	10/136	Sample_G_CHAPS_P18_200SN200.raw
P14384	1.81	1	1	443	50.4815	7.35693	80.4377	Carboxypeptidase M OS=Homo sapiens GN=CPM PE=1 SV=2 - [CBPM_HUMAN]
	Confidence Icon	Sequence	Protein Accessions	# Proteins	# Protein Groups	Activation Type	Modifications	IonScore	Exp Value	Δ Score	Rank	Identity High	Homology Threshold	Charge	m/z [Da]	MH+ [Da]	ΔM [ppm]	RT [min]	First Scan	Last Scan	MS Order	Ions Matched	Spectrum File	Annotation
	High	ASLIEYIK	P14384	1	1	CID		43.38	0.000289295	0.395349	1	41		2	468.773	936.539	-0.982517	35.8314	8222	8222	MS2	7/56	Sample_G_CHAPS_P18_200SN200.raw
P00738	8.62	4	3	406	45.1766	6.58057	220.489	Haptoglobin OS=Homo sapiens GN=HP PE=1 SV=1 - [HPT_HUMAN]
	Confidence Icon	Sequence	Protein Accessions	# Proteins	# Protein Groups	Activation Type	Modifications	IonScore	Exp Value	Δ Score	Rank	Identity High	Homology Threshold	Charge	m/z [Da]	MH+ [Da]	ΔM [ppm]	RT [min]	First Scan	Last Scan	MS Order	Ions Matched	Spectrum File	Annotation
	High	YVmLPVADQDQcIR	P00738	1	1	CID	M3(Oxidation), C12(Carbamidomethyl)	77.49	5.44517e-07	0.857143	1	47		2	862.411	1723.81	0.0570557	34.6011	7833	7833	MS2	20/124	Sample_G_CHAPS_P18_200SN200.raw
	High	TEGDGVYTLNDK	P00738	2	1	CID		58.31	3.15063e-05	0.810345	1	46		2	656.307	1311.61	-0.0781708	26.759	5314	5314	MS2	10/96	Sample_G_CHAPS_P18_200SN200.raw
	High	YVMLPVADQDQcIR	P00738	1	1	CID	C12(Carbamidomethyl)	53.54	0.00014539	1	1	48		2	854.413	1707.82	-0.561141	37.5655	8757	8757	MS2	18/124	Sample_G_CHAPS_P18_200SN200.raw
	High	VGYVSGWGR	P00738	1	1	CID		51.85	9.7643e-05	1	1	44		2	490.751	980.494	-0.831363	29.791	6299	6299	MS2	8/64	Sample_G_CHAPS_P18_200SN200.raw
Q16651	11.66	3	3	343	36.4083	5.84619	97.7514	Prostasin OS=Homo sapiens GN=PRSS8 PE=1 SV=1 - [PRSS8_HUMAN]
	Confidence Icon	Sequence	Protein Accessions	# Proteins	# Protein Groups	Activation Type	Modifications	IonScore	Exp Value	Δ Score	Rank	Identity High	Homology Threshold	Charge	m/z [Da]	MH+ [Da]	ΔM [ppm]	RT [min]	First Scan	Last Scan	MS Order	Ions Matched	Spectrum File	Annotation
	High	LGAHQLDSYSEDAK	Q16651	1	1	CID		49.76	0.000291153	1	1	47	24	2	767.363	1533.72	0.0220881	24.1443	4459	4459	MS2	9/140	Sample_G_CHAPS_P18_200SN200.raw
	High	NRPGVYTLASSYASWIQSK	Q16651	1	1	CID		49.32	0.000414003	1	1	48	20	2	1064.54	2128.08	-1.79719	42.5655	10258	10258	MS2	11/216	Sample_G_CHAPS_P18_200SN200.raw
	High	VTELQPR	Q16651	1	1	CID		43.01	0.000605042	0.651163	1	43		2	421.74	842.472	-1.3174	18.491	2627	2627	MS2	5/56	Sample_G_CHAPS_P18_200SN200.raw
P15144	29.89	32	22	967	109.471	5.47803	1692.15	Aminopeptidase N OS=Homo sapiens GN=ANPEP PE=1 SV=4 - [AMPN_HUMAN]
	Confidence Icon	Sequence	Protein Accessions	# Proteins	# Protein Groups	Activation Type	Modifications	IonScore	Exp Value	Δ Score	Rank	Identity High	Homology Threshold	Charge	m/z [Da]	MH+ [Da]	ΔM [ppm]	RT [min]	First Scan	Last Scan	MS Order	Ions Matched	Spectrum File	Annotation
	High	LFNDYGGGSFSFSNLIQAVTR	P15144	1	1	CID		123.27	2.21595e-11	1	1	49		2	1147.06	2293.12	-1.72869	57.4969	14457	14457	MS2	13/232	Sample_G_CHAPS_P18_200SN200.raw
	High	VVATTQMQAADAR	P15144	1	1	CID		106.07	8.83641e-10	1	1	48		2	681.346	1361.69	0.807112	22.5484	3943	3943	MS2	11/124	Sample_G_CHAPS_P18_200SN200.raw
	High	KVVATTQMQAADAR	P15144	1	1	CID		97.05	6.37093e-09	1	1	48		2	745.393	1489.78	-0.572829	19.4411	2928	2928	MS2	12/156	Sample_G_CHAPS_P18_200SN200.raw
	High	KVVATTQmQAADAR	P15144	1	1	CID	M8(Oxidation)	96.38	7.19201e-09	0.864583	1	47		2	753.391	1505.77	0.378212	15.6874	1826	1826	MS2	12/156	Sample_G_CHAPS_P18_200SN200.raw
	High	LFNDYGGGSFSFSnLIQAVTR	P15144	1	1	CID	N14(Deamidated)	91.92	2.79569e-08	0.25	1	49		2	1147.56	2294.1	-2.20999	60.4108	15199	15199	MS2	15/232	Sample_G_CHAPS_P18_200SN200.raw
	High	VVATTQmQAADAR	P15144	1	1	CID	M7(Oxidation)	89.78	3.39784e-08	0.855556	1	48		2	689.344	1377.68	0.412867	17.8119	2414	2414	MS2	19/124	Sample_G_CHAPS_P18_200SN200.raw
	High	AQIINDAFNLASAHK	P15144	1	1	CID		84.33	1.0645e-07	1	1	47		2	806.925	1612.84	-0.356992	36.3891	8391	8391	MS2	11/164	Sample_G_CHAPS_P18_200SN200.raw
	High	DSQYEmDSEFEGELADDLAGFYR	P15144	1	1	CID	M6(Oxidation)	83.55	3.9079e-08	1	1	42	19	2	1352.05	2703.1	-0.799844	56.3953	14173	14173	MS2	13/256	Sample_G_CHAPS_P18_200SN200.raw
	High	SDQIGLPDFNAGAMENWGLVTYR	P15144	1	1	CID		82.71	2.42716e-07	1	1	49	19	2	1277.6	2554.2	-0.879323	54.0658	13555	13555	MS2	13/256	Sample_G_CHAPS_P18_200SN200.raw
	High	FSTEYELQQLEQFKK	P15144	1	1	CID		76.65	8.6725e-07	1	1	49		2	959.482	1917.96	-0.983463	39.7207	9414	9414	MS2	9/140	Sample_G_CHAPS_P18_200SN200.raw
	High	QYMPWEAALSSLSYFK	P15144	1	1	CID		76.38	9.66606e-07	1	1	49	24	2	960.964	1920.92	0.167666	56.7604	14265	14355	MS2	13/180	Sample_G_CHAPS_P18_200SN200.raw
	High	SDQIGLPDFNAGAmENWGLVTYR	P15144	1	1	CID	M14(Oxidation)	67.31	7.42193e-06	1	1	49	20	2	1285.6	2570.2	-1.08015	50.6064	12620	12620	MS2	13/256	Sample_G_CHAPS_P18_200SN200.raw
	High	LFNDYGGGSFSFSNLIQAVTR	P15144	1	1	CID		66.53	1.03384e-05	0.850746	1	49	27	3	765.046	2293.12	-0.190787	57.5231	14464	14464	MS2	16/232	Sample_G_CHAPS_P18_200SN200.raw
	High	VNYDEENWR	P15144	1	1	CID		66.3	3.22331e-06	0.848485	1	44		2	612.768	1224.53	0.175203	27.9175	5688	5688	MS2	7/92	Sample_G_CHAPS_P18_200SN200.raw
	High	DLMVLNDVYR	P15144	1	1	CID		65.19	7.59755e-06	1	1	47		1	1237.63	1237.63	3.09194	42.9381	10374	10374	MS2	7/44	Sample_G_CHAPS_P18_200SN200.raw
	High	QYmPWEAALSSLSYFK	P15144	1	1	CID	M3(Oxidation)	62.38	2.03201e-05	1	1	48	28	2	968.962	1936.92	0.535348	53.9006	13513	13513	MS2	14/180	Sample_G_CHAPS_P18_200SN200.raw
	High	DLMVLNDVYR	P15144	1	1	CID		62.3	1.50155e-05	1	1	47		2	619.316	1237.63	0.467322	42.9487	10376	10376	MS2	7/88	Sample_G_CHAPS_P18_200SN200.raw
	High	mLSSFLSEDVFK	P15144	1	1	CID	M1(Oxidation)	60.2	2.9748e-05	0.75	1	47		2	709.847	1418.69	-0.404031	44.3712	10804	10804	MS2	10/88	Sample_G_CHAPS_P18_200SN200.raw
	High	ALEQALEK	P15144	1	1	CID		59.03	2.08793e-05	0.389831	1	45		2	451.253	901.499	0.584562	22.8294	4030	4030	MS2	7/72	Sample_G_CHAPS_P18_200SN200.raw
	High	EATDVIIIHSK	P15144	1	1	CID		57.5	2.31176e-05	0.775862	1	44		2	613.343	1225.68	-0.176967	26.4019	5198	5198	MS2	8/80	Sample_G_CHAPS_P18_200SN200.raw
	High	QASnGVLIR	P15144	1	1	CID	N4(Deamidated)	57.3	3.27727e-05	0.54386	1	45		2	479.77	958.532	0.187386	24.0939	4443	4443	MS2	6/96	Sample_G_CHAPS_P18_200SN200.raw
	High	FSTEYELQQLEQFK	P15144	1	1	CID		56.08	8.50784e-05	1	1	48		2	895.435	1789.86	-0.576832	45.014	10993	10993	MS2	12/128	Sample_G_CHAPS_P18_200SN200.raw
	High	MLSSFLSEDVFK	P15144	1	1	CID		55.22	9.30381e-05	1	1	47		2	701.85	1402.69	0.155412	46.3135	11380	11412	MS2	20/88	Sample_G_CHAPS_P18_200SN200.raw
	High	KIQTQLQR	P15144	1	1	CID		54.02	4.24017e-05	0.759259	1	43		2	507.806	1014.6	-0.637034	16.0147	1915	1915	MS2	7/84	Sample_G_CHAPS_P18_200SN200.raw
	High	VmAVDALASSHPLSTPASEINTPAQISELFDAISYSK	P15144	1	1	CID	M2(Oxidation)	53.79	0.000166296	1	1	49	23	3	1292.98	3876.92	-0.468805	53.6158	13436	13436	MS2	12/352	Sample_G_CHAPS_P18_200SN200.raw
	High	DLTALSNmLPK	P15144	1	1	CID	M8(Oxidation)	51.73	0.000229293	0.673077	1	48		2	609.824	1218.64	0.520439	38.7713	9128	9128	MS2	8/96	Sample_G_CHAPS_P18_200SN200.raw
	High	qWMENPNNNPIHPNLR	P15144	1	1	CID	N-Term(Gln->pyro-Glu)	49.96	0.000276031	1	1	47		2	978.959	1956.91	-1.39514	38.8482	9149	9149	MS2	12/180	Sample_G_CHAPS_P18_200SN200.raw
	High	qVTPLFIHFR	P15144	1	1	CID	N-Term(Gln->pyro-Glu)	47.63	0.000250246	0.520833	1	44		2	620.846	1240.68	0.599299	46.3369	11387	11387	MS2	12/108	Sample_G_CHAPS_P18_200SN200.raw
	High	SEYmEGNVR	P15144	1	1	CID	M4(Oxidation)	47.59	0.00011583	1	1	41		2	550.737	1100.47	-0.0430127	17.5063	2330	2330	MS2	8/72	Sample_G_CHAPS_P18_200SN200.raw
	High	DSQYEMDSEFEGELADDLAGFYR	P15144	1	1	CID		45.6	0.000252012	1	1	42	18	2	1344.06	2687.11	-0.788993	59.0774	14859	14859	MS2	13/256	Sample_G_CHAPS_P18_200SN200.raw
	High	DSQYEmDSEFEGELADDLAGFYR	P15144	1	1	CID	M6(Oxidation)	45.58	0.000268393	1	1	42	20	3	901.707	2703.11	1.40799	56.4167	14178	14178	MS2	22/256	Sample_G_CHAPS_P18_200SN200.raw
	High	DNEETGFGSGTR	P15144	1	1	CID		43.8	0.000393942	0.568182	1	42		2	635.273	1269.54	3.6085	22.2293	3836	3960	MS2	8/128	Sample_G_CHAPS_P18_200SN200.raw
P42785	7.06	3	3	496	55.7639	7.21045	101.539	Lysosomal Pro-X carboxypeptidase OS=Homo sapiens GN=PRCP PE=1 SV=1 - [PCP_HUMAN]
	Confidence Icon	Sequence	Protein Accessions	# Proteins	# Protein Groups	Activation Type	Modifications	IonScore	Exp Value	Δ Score	Rank	Identity High	Homology Threshold	Charge	m/z [Da]	MH+ [Da]	ΔM [ppm]	RT [min]	First Scan	Last Scan	MS Order	Ions Matched	Spectrum File	Annotation
	High	YYGESLPFGDNSFK	P42785	1	1	CID		51.83	0.000148945	1	1	46		2	812.369	1623.73	-1.21503	40.8136	9740	9740	MS2	11/116	Sample_G_CHAPS_P18_200SN200.raw
	High	AMLVFAEHR	P42785	1	1	CID		49.32	0.00031635	0.755102	1	47		2	537.282	1073.56	0.869199	28.0422	5734	5734	MS2	7/64	Sample_G_CHAPS_P18_200SN200.raw
	High	NALDPMSVLLAR	P42785	1	1	CID		46.17	0.000474638	1	1	45		2	650.359	1299.71	1.04904	47.5461	11742	11742	MS2	9/132	Sample_G_CHAPS_P18_200SN200.raw
O96009	13.33	5	4	420	45.3578	6.60986	208.854	Napsin-A OS=Homo sapiens GN=NAPSA PE=1 SV=1 - [NAPSA_HUMAN]
	Confidence Icon	Sequence	Protein Accessions	# Proteins	# Protein Groups	Activation Type	Modifications	IonScore	Exp Value	Δ Score	Rank	Identity High	Homology Threshold	Charge	m/z [Da]	MH+ [Da]	ΔM [ppm]	RT [min]	First Scan	Last Scan	MS Order	Ions Matched	Spectrum File	Annotation
	High	VGPGLTLcAK	O96009	1	1	CID	C8(Carbamidomethyl)	66.62	5.65116e-06	1	1	47		2	508.283	1015.56	-0.843233	28.948	6030	6030	MS2	8/72	Sample_G_CHAPS_P18_200SN200.raw
	High	GcAAILDTGTSLITGPTEEIR	O96009	1	1	CID	C2(Carbamidomethyl)	64.73	1.45373e-05	0.830769	1	49		2	1088.05	2175.1	-0.582502	44.6103	10873	10873	MS2	26/160	Sample_G_CHAPS_P18_200SN200.raw
	High	GcAAILDTGTSLITGPTEEIR	O96009	1	1	CID	C2(Carbamidomethyl)	59.82	4.50281e-05	0.833333	1	49		3	725.703	2175.1	-0.588684	44.6674	10891	10891	MS2	14/160	Sample_G_CHAPS_P18_200SN200.raw
	High	VDGILSEDKLTIGGIK	O96009	1	1	CID		54.61	4.32424e-05	1	1	43		2	829.471	1657.94	-0.87745	38.6512	9091	9091	MS2	10/148	Sample_G_CHAPS_P18_200SN200.raw
	High	FAIQYGTGR	O96009	1	1	CID		48.21	0.000267284	1	1	45		2	506.764	1012.52	0.374944	29.2246	6120	6120	MS2	8/84	Sample_G_CHAPS_P18_200SN200.raw
P08473	13.33	7	7	750	85.4599	5.73193	438.584	Neprilysin OS=Homo sapiens GN=MME PE=1 SV=2 - [NEP_HUMAN]
	Confidence Icon	Sequence	Protein Accessions	# Proteins	# Protein Groups	Activation Type	Modifications	IonScore	Exp Value	Δ Score	Rank	Identity High	Homology Threshold	Charge	m/z [Da]	MH+ [Da]	ΔM [ppm]	RT [min]	First Scan	Last Scan	MS Order	Ions Matched	Spectrum File	Annotation
	High	DGDLVDWWTQQSASNFK	P08473	1	1	CID		82.58	1.57618e-07	1	1	47	21	2	998.955	1996.9	-0.743197	52.0597	13019	13019	MS2	14/156	Sample_G_CHAPS_P18_200SN200.raw
	High	EVFIQTLDDLTWMDAETK	P08473	1	1	CID		82.55	2.08742e-07	1	1	48		2	1078.02	2155.03	0.266243	54.8089	13758	13802	MS2	10/188	Sample_G_CHAPS_P18_200SN200.raw
	High	LIQNMDATTEPcTDFFK	P08473	1	1	CID	C12(Carbamidomethyl)	81.35	1.89802e-07	1	1	47	27	2	1015.96	2030.92	-1.04046	41.4927	9945	9945	MS2	20/184	Sample_G_CHAPS_P18_200SN200.raw
	High	LPIDENQLALEMNK	P08473	1	1	CID		68.88	3.80494e-06	1	1	47		2	814.421	1627.83	-1.10281	39.8015	9438	9438	MS2	8/136	Sample_G_CHAPS_P18_200SN200.raw
	High	HVVEDLIAQIR	P08473	1	1	CID		68.67	1.6096e-06	1	1	43		2	646.869	1292.73	-0.902485	38.1676	8943	8943	MS2	18/88	Sample_G_CHAPS_P18_200SN200.raw
	High	LYVEAAFAGESK	P08473	1	1	CID		60.2	2.32541e-05	0.816667	1	46		2	642.827	1284.65	-0.5382	34.3809	7761	7761	MS2	14/88	Sample_G_CHAPS_P18_200SN200.raw
	High	FIMDLVSSLSR	P08473	1	1	CID		55.63	5.0876e-05	0.803571	1	45		2	634.338	1267.67	-1.82559	48.5361	12025	12025	MS2	16/80	Sample_G_CHAPS_P18_200SN200.raw
P00734	11.09	6	5	622	69.9921	5.89697	395.835	Prothrombin OS=Homo sapiens GN=F2 PE=1 SV=2 - [THRB_HUMAN]
	Confidence Icon	Sequence	Protein Accessions	# Proteins	# Protein Groups	Activation Type	Modifications	IonScore	Exp Value	Δ Score	Rank	Identity High	Homology Threshold	Charge	m/z [Da]	MH+ [Da]	ΔM [ppm]	RT [min]	First Scan	Last Scan	MS Order	Ions Matched	Spectrum File	Annotation
	High	LAAcLEGncAEGLGTNYR	P00734	1	1	CID	C4(Carbamidomethyl), N8(Deamidated), C9(Carbamidomethyl)	107.81	3.27015e-10	0.574074	1	45		2	985.438	1969.87	-2.66979	35.1844	8015	8015	MS2	13/176	Sample_G_CHAPS_P18_200SN200.raw
	High	DKLAAcLEGNcAEGLGTNYR	P00734	1	1	CID	C6(Carbamidomethyl), C11(Carbamidomethyl)	101.55	2.40046e-09	1	1	48	21	2	1106.51	2212.01	-2.74782	33.9049	7616	7616	MS2	15/224	Sample_G_CHAPS_P18_200SN200.raw
	High	LAAcLEGNcAEGLGTNYR	P00734	1	1	CID	C4(Carbamidomethyl), C9(Carbamidomethyl)	95.2	7.73108e-09	1	1	47		2	984.949	1968.89	-0.187478	33.6453	7532	7532	MS2	10/176	Sample_G_CHAPS_P18_200SN200.raw
	High	NPDSSTTGPWcYTTDPTVR	P00734	1	1	CID	C11(Carbamidomethyl)	66.88	4.11258e-06	1	1	46		2	1077.97	2154.94	-1.24643	36.5037	8426	8426	MS2	10/216	Sample_G_CHAPS_P18_200SN200.raw
	High	SGIEcQLWR	P00734	1	1	CID	C5(Carbamidomethyl)	55.71	7.4384e-05	0.517857	1	47		2	574.78	1148.55	0.681321	33.5986	7516	7516	MS2	6/76	Sample_G_CHAPS_P18_200SN200.raw
	High	RQEcSIPVcGQDQVTVAmTPR	P00734	1	1	CID	C4(Carbamidomethyl), C9(Carbamidomethyl), M18(Oxidation)	53.36	0.000176223	1	1	48	21	3	816.72	2448.15	0.911488	29.1652	6101	6101	MS2	11/240	Sample_G_CHAPS_P18_200SN200.raw
P22891	11.25	3	3	400	44.7147	5.97314	188.696	Vitamin K-dependent protein Z OS=Homo sapiens GN=PROZ PE=1 SV=2 - [PROZ_HUMAN]
	Confidence Icon	Sequence	Protein Accessions	# Proteins	# Protein Groups	Activation Type	Modifications	IonScore	Exp Value	Δ Score	Rank	Identity High	Homology Threshold	Charge	m/z [Da]	MH+ [Da]	ΔM [ppm]	RT [min]	First Scan	Last Scan	MS Order	Ions Matched	Spectrum File	Annotation
	High	TDGcQHFcLPGQESYTcScAQGYR	P22891	1	1	CID	C4(Carbamidomethyl), C8(Carbamidomethyl), C17(Carbamidomethyl), C19(Carbamidomethyl)	62.25	2.88896e-06	1	1	39		3	961.384	2882.14	-0.0573926	33.5091	7488	7488	MS2	9/260	Sample_G_CHAPS_P18_200SN200.raw
	High	APDLQDLPWQVK	P22891	1	1	CID		50.92	0.000197015	1	1	46		2	705.374	1409.74	-1.03499	42.8425	10344	10390	MS2	13/116	Sample_G_CHAPS_P18_200SN200.raw
	High	DFcGGVIIR	P22891	1	1	CID	C3(Carbamidomethyl)	49.09	0.000297178	0.755102	1	46		2	518.766	1036.52	-0.0228058	34.6617	7852	7852	MS2	11/64	Sample_G_CHAPS_P18_200SN200.raw
O14773	7.28	2	2	563	61.2096	6.48096	122.329	Tripeptidyl-peptidase 1 OS=Homo sapiens GN=TPP1 PE=1 SV=2 - [TPP1_HUMAN]
	Confidence Icon	Sequence	Protein Accessions	# Proteins	# Protein Groups	Activation Type	Modifications	IonScore	Exp Value	Δ Score	Rank	Identity High	Homology Threshold	Charge	m/z [Da]	MH+ [Da]	ΔM [ppm]	RT [min]	First Scan	Last Scan	MS Order	Ions Matched	Spectrum File	Annotation
	High	LYQQHGAGLFDVTR	O14773	1	1	CID		63.97	1.43911e-05	0.703125	1	48		3	535.611	1604.82	0.0798139	31.6455	6898	6898	MS2	10/148	Sample_G_CHAPS_P18_200SN200.raw
	High	VPIPWVSGTSASTPVFGGILSLINEHR	O14773	1	1	CID		55.56	4.36415e-05	1	1	44	22	3	945.511	2834.52	-0.523002	56.9813	14324	14324	MS2	20/220	Sample_G_CHAPS_P18_200SN200.raw
O00187	5.39	3	3	686	75.6846	5.77002	123.281	Mannan-binding lectin serine protease 2 OS=Homo sapiens GN=MASP2 PE=1 SV=3 - [MASP2_HUMAN]
	Confidence Icon	Sequence	Protein Accessions	# Proteins	# Protein Groups	Activation Type	Modifications	IonScore	Exp Value	Δ Score	Rank	Identity High	Homology Threshold	Charge	m/z [Da]	MH+ [Da]	ΔM [ppm]	RT [min]	First Scan	Last Scan	MS Order	Ions Matched	Spectrum File	Annotation
	High	DTFYSLGSSLDITFR	O00187	1	1	CID		68.09	6.13969e-06	1	1	48		2	861.422	1721.84	-0.478226	52.2185	13062	13062	MS2	11/112	Sample_G_CHAPS_P18_200SN200.raw
	High	VLATLcGQESTDTER	O00187	1	1	CID	C6(Carbamidomethyl)	61.94	2.11112e-05	1	1	48	25	2	840.399	1679.79	0.0057403	27.5574	5570	5570	MS2	10/140	Sample_G_CHAPS_P18_200SN200.raw
	High	AGYVLHR	O00187	1	1	CID		45.94	0.000407493	0.586957	1	45		2	408.229	815.451	-1.14017	17.7568	2398	2398	MS2	6/48	Sample_G_CHAPS_P18_200SN200.raw
P16444	38.2	14	12	411	45.645	6.15088	677.689	Dipeptidase 1 OS=Homo sapiens GN=DPEP1 PE=1 SV=3 - [DPEP1_HUMAN]
	Confidence Icon	Sequence	Protein Accessions	# Proteins	# Protein Groups	Activation Type	Modifications	IonScore	Exp Value	Δ Score	Rank	Identity High	Homology Threshold	Charge	m/z [Da]	MH+ [Da]	ΔM [ppm]	RT [min]	First Scan	Last Scan	MS Order	Ions Matched	Spectrum File	Annotation
	High	mYPETFLYVTSSAGIR	P16444	1	1	CID	M1(Oxidation)	96.62	8.54751e-09	1	1	48	23	2	925.953	1850.9	-0.283641	44.0729	10716	10716	MS2	10/120	Sample_G_CHAPS_P18_200SN200.raw
	High	LGVLIDLAHVSVATMK	P16444	1	1	CID		85.89	1.90648e-08	1	1	41		2	833.981	1666.95	-0.969389	44.9481	10973	10973	MS2	11/120	Sample_G_CHAPS_P18_200SN200.raw
	High	VASLIGVEGGHSIDSSLGVLR	P16444	1	1	CID		85	4.68017e-08	1	1	44		2	1033.56	2066.12	-1.45681	40.7647	9726	9726	MS2	13/160	Sample_G_CHAPS_P18_200SN200.raw
	High	QTDSLVMVNFYNNYIScTNK	P16444	1	1	CID	C17(Carbamidomethyl)	81.2	2.32883e-07	1	1	47	21	2	1206.05	2411.1	-1.94121	48.0912	11898	11898	MS2	13/228	Sample_G_CHAPS_P18_200SN200.raw
	High	APVIFSHSSAYSVcASR	P16444	1	1	CID	C14(Carbamidomethyl)	74.64	1.2557e-06	1	1	48		2	919.946	1838.88	-0.481932	30.2682	6451	6451	MS2	9/128	Sample_G_CHAPS_P18_200SN200.raw
	High	AVGFGGDFDGVPR	P16444	1	1	CID		68.36	3.85127e-06	0.794118	1	47		2	647.314	1293.62	-0.810037	36.7501	8500	8500	MS2	10/96	Sample_G_CHAPS_P18_200SN200.raw
	High	VPEGLEDVSKYPDLIAELLR	P16444	1	1	CID		62.21	1.25946e-05	1	1	46		2	1128.61	2256.21	-1.34083	55.5562	13953	13953	MS2	26/192	Sample_G_CHAPS_P18_200SN200.raw
	High	MYPETFLYVTSSAGIR	P16444	1	1	CID		58.81	5.77384e-05	1	1	49	23	2	917.956	1834.9	0.202438	46.0938	11319	11319	MS2	11/120	Sample_G_CHAPS_P18_200SN200.raw
	High	VPEGLEDVSKYPDLIAELLR	P16444	1	1	CID		55.76	4.83138e-05	0.642857	1	45		3	752.743	2256.21	0.925586	55.3692	13905	13905	MS2	18/192	Sample_G_CHAPS_P18_200SN200.raw
	High	YPDLIAELLR	P16444	1	1	CID		53.77	7.97542e-05	1	1	45		2	601.843	1202.68	0.0206326	51.6858	12918	12918	MS2	8/72	Sample_G_CHAPS_P18_200SN200.raw
	High	TLEQMDVVHR	P16444	1	1	CID		53.52	0.000104711	0.777778	1	46		2	614.311	1227.61	-0.938487	25.7401	4986	4986	MS2	7/96	Sample_G_CHAPS_P18_200SN200.raw
	High	GALADNLLR	P16444	1	1	CID		52.1	6.47425e-05	0.596154	1	43		2	471.772	942.537	0.0960153	32.1236	7047	7047	MS2	7/76	Sample_G_CHAPS_P18_200SN200.raw
	High	ATLQLSR	P16444	1	1	CID		47.3	0.000394762	0.638298	1	46		2	394.735	788.462	-0.697102	22.3346	3868	3868	MS2	6/60	Sample_G_CHAPS_P18_200SN200.raw
	High	ALYQLGMR	P16444	1	1	CID		46.5	0.000366031	1	1	45		2	476.258	951.508	0.0777445	31.4505	6838	6838	MS2	6/72	Sample_G_CHAPS_P18_200SN200.raw
P53634	11.23	4	4	463	51.8083	6.99072	210.919	Dipeptidyl peptidase 1 OS=Homo sapiens GN=CTSC PE=1 SV=1 - [CATC_HUMAN]
	Confidence Icon	Sequence	Protein Accessions	# Proteins	# Protein Groups	Activation Type	Modifications	IonScore	Exp Value	Δ Score	Rank	Identity High	Homology Threshold	Charge	m/z [Da]	MH+ [Da]	ΔM [ppm]	RT [min]	First Scan	Last Scan	MS Order	Ions Matched	Spectrum File	Annotation
	High	YAQDFGLVEEAcFPYTGTDSPcK	P53634	1	1	CID	C12(Carbamidomethyl), C22(Carbamidomethyl)	106.22	4.23837e-10	1	1	45	22	2	1328.07	2655.13	-1.61452	46.1363	11331	11331	MS2	12/256	Sample_G_CHAPS_P18_200SN200.raw
	High	NSWGTGWGENGYFR	P53634	1	1	CID		65.84	2.8798e-06	1	1	43		2	815.854	1630.7	-1.40669	40.2937	9588	9588	MS2	10/156	Sample_G_CHAPS_P18_200SN200.raw
	High	NWAcFTGK	P53634	1	1	CID	C4(Carbamidomethyl)	45.14	0.000287825	1	1	42		1	983.44	983.44	-0.595821	30.1568	6417	6417	MS2	10/42	Sample_G_CHAPS_P18_200SN200.raw
	High	VVVYLQK	P53634	1	1	CID		40.24	0.000316989	0.6	1	38		2	424.765	848.524	-0.4397	25.2786	4830	4830	MS2	6/52	Sample_G_CHAPS_P18_200SN200.raw
Q9UHL4	2.44	1	1	492	54.3072	6.31592	73.9161	Dipeptidyl peptidase 2 OS=Homo sapiens GN=DPP7 PE=1 SV=3 - [DPP2_HUMAN]
	Confidence Icon	Sequence	Protein Accessions	# Proteins	# Protein Groups	Activation Type	Modifications	IonScore	Exp Value	Δ Score	Rank	Identity High	Homology Threshold	Charge	m/z [Da]	MH+ [Da]	ΔM [ppm]	RT [min]	First Scan	Last Scan	MS Order	Ions Matched	Spectrum File	Annotation
	High	DLFLQGAYDTVR	Q9UHL4	1	1	CID		57.91	4.49826e-05	0.655172	1	47		2	699.356	1397.71	-0.546257	43.1658	10444	10444	MS2	9/116	Sample_G_CHAPS_P18_200SN200.raw
P27487	2.48	2	2	766	88.2225	6.03662	176.266	Dipeptidyl peptidase 4 OS=Homo sapiens GN=DPP4 PE=1 SV=2 - [DPP4_HUMAN]
	Confidence Icon	Sequence	Protein Accessions	# Proteins	# Protein Groups	Activation Type	Modifications	IonScore	Exp Value	Δ Score	Rank	Identity High	Homology Threshold	Charge	m/z [Da]	MH+ [Da]	ΔM [ppm]	RT [min]	First Scan	Last Scan	MS Order	Ions Matched	Spectrum File	Annotation
	High	IISNEEGYR	P27487	1	1	CID		62.41	1.27741e-05	1	1	46		2	540.77	1080.53	-0.0196934	21.2191	3511	3511	MS2	7/84	Sample_G_CHAPS_P18_200SN200.raw
	High	VLEDNSALDK	P27487	1	1	CID		58.76	3.74523e-05	1	1	47		2	552.282	1103.56	-0.480858	23.1092	4120	4120	MS2	8/92	Sample_G_CHAPS_P18_200SN200.raw
Q9UBV8	3.87	1	1	284	30.3613	6.53662	102.422	Peflin OS=Homo sapiens GN=PEF1 PE=1 SV=1 - [PEF1_HUMAN]
	Confidence Icon	Sequence	Protein Accessions	# Proteins	# Protein Groups	Activation Type	Modifications	IonScore	Exp Value	Δ Score	Rank	Identity High	Homology Threshold	Charge	m/z [Da]	MH+ [Da]	ΔM [ppm]	RT [min]	First Scan	Last Scan	MS Order	Ions Matched	Spectrum File	Annotation
	High	IDVYGFSALWK	Q9UBV8	1	1	CID		75.48	6.35648e-07	1	1	46		2	649.843	1298.68	0.489086	49.3103	12250	12250	MS2	9/80	Sample_G_CHAPS_P18_200SN200.raw
O75594	31.63	5	3	196	21.7167	8.5874	316.89	Peptidoglycan recognition protein 1 OS=Homo sapiens GN=PGLYRP1 PE=1 SV=1 - [PGRP1_HUMAN]
Q9H3G5	2.52	1	1	476	54.1291	5.61768	63.1836	Probable serine carboxypeptidase CPVL OS=Homo sapiens GN=CPVL PE=1 SV=2 - [CPVL_HUMAN]
	Confidence Icon	Sequence	Protein Accessions	# Proteins	# Protein Groups	Activation Type	Modifications	IonScore	Exp Value	Δ Score	Rank	Identity High	Homology Threshold	Charge	m/z [Da]	MH+ [Da]	ΔM [ppm]	RT [min]	First Scan	Last Scan	MS Order	Ions Matched	Spectrum File	Annotation
	High	QNWFEAFEILDK	Q9H3G5	1	1	CID		63.02	1.3869e-05	0.825397	1	47		2	770.378	1539.75	0.528349	53.8461	13499	13499	MS2	8/132	Sample_G_CHAPS_P18_200SN200.raw
Q9HB40	5.53	3	2	452	50.7977	5.80811	211.963	Retinoid-inducible serine carboxypeptidase OS=Homo sapiens GN=SCPEP1 PE=1 SV=1 - [RISC_HUMAN]
	Confidence Icon	Sequence	Protein Accessions	# Proteins	# Protein Groups	Activation Type	Modifications	IonScore	Exp Value	Δ Score	Rank	Identity High	Homology Threshold	Charge	m/z [Da]	MH+ [Da]	ΔM [ppm]	RT [min]	First Scan	Last Scan	MS Order	Ions Matched	Spectrum File	Annotation
	High	DLAmVASDMmVLLK	Q9HB40	1	1	CID	M4(Oxidation), M10(Oxidation)	97.4	5.65017e-09	0.164948	1	47		2	784.89	1568.77	-0.93265	53.9282	13520	13520	MS2	12/104	Sample_G_CHAPS_P18_200SN200.raw
	High	VAEQVLNAVNK	Q9HB40	1	1	CID		78	2.13168e-07	1	1	44		2	592.835	1184.66	-0.861161	28.3051	5820	5820	MS2	18/108	Sample_G_CHAPS_P18_200SN200.raw
	High	DLAMVASDMMVLLK	Q9HB40	1	1	CID		72.65	1.70581e-06	1	1	47		2	768.896	1536.78	0.373453	60.0565	15109	15109	MS2	10/104	Sample_G_CHAPS_P18_200SN200.raw
P07339	21.84	6	6	412	44.5236	6.53662	302.209	Cathepsin D OS=Homo sapiens GN=CTSD PE=1 SV=1 - [CATD_HUMAN]
	Confidence Icon	Sequence	Protein Accessions	# Proteins	# Protein Groups	Activation Type	Modifications	IonScore	Exp Value	Δ Score	Rank	Identity High	Homology Threshold	Charge	m/z [Da]	MH+ [Da]	ΔM [ppm]	RT [min]	First Scan	Last Scan	MS Order	Ions Matched	Spectrum File	Annotation
	High	EGcEAIVDTGTSLMVGPVDEVR	P07339	1	1	CID	C3(Carbamidomethyl)	92.74	2.12843e-08	1	1	49	29	2	1167.55	2334.09	-0.236125	45.3674	11097	11097	MS2	15/168	Sample_G_CHAPS_P18_200SN200.raw
	High	DPDAQPGGELMLGGTDSK	P07339	1	1	CID		72.33	1.57601e-06	1	1	47		2	894.409	1787.81	-0.567597	35.9034	8246	8246	MS2	13/188	Sample_G_CHAPS_P18_200SN200.raw
	High	LVDQNIFSFYLSR	P07339	1	1	CID		70.81	2.64722e-06	1	1	48		2	801.42	1601.83	0.489509	49.9118	12421	12421	MS2	11/132	Sample_G_CHAPS_P18_200SN200.raw
	High	VGFAEAAR	P07339	1	1	CID		60.59	1.46659e-05	0.737705	1	45		2	410.719	820.432	0.556931	22.0903	3794	3794	MS2	7/56	Sample_G_CHAPS_P18_200SN200.raw
	High	AIGAVPLIQGEYMIPcEK	P07339	1	1	CID	C16(Carbamidomethyl)	56.53	7.95945e-05	0.684211	1	48		2	995.012	1989.02	-1.23	45.2072	11049	11049	MS2	22/172	Sample_G_CHAPS_P18_200SN200.raw
	High	FDGILGMAYPR	P07339	1	1	CID		50.83	0.000182141	0.647059	1	46		2	620.313	1239.62	0.447883	43.1594	10441	10441	MS2	15/80	Sample_G_CHAPS_P18_200SN200.raw
Q92820	8.18	2	2	318	35.9412	7.10791	120.962	Gamma-glutamyl hydrolase OS=Homo sapiens GN=GGH PE=1 SV=2 - [GGH_HUMAN]
	Confidence Icon	Sequence	Protein Accessions	# Proteins	# Protein Groups	Activation Type	Modifications	IonScore	Exp Value	Δ Score	Rank	Identity High	Homology Threshold	Charge	m/z [Da]	MH+ [Da]	ΔM [ppm]	RT [min]	First Scan	Last Scan	MS Order	Ions Matched	Spectrum File	Annotation
	High	TAFYLAEFFVNEAR	Q92820	1	1	CID		80.12	3.46784e-07	0.8125	1	48		2	839.418	1677.83	0.724412	53.0974	13296	13296	MS2	19/116	Sample_G_CHAPS_P18_200SN200.raw
	High	FFNVLTTNTDGK	Q92820	1	1	CID		56.13	5.82637e-05	1	1	46		2	678.843	1356.68	-0.428026	37.3543	8691	8691	MS2	8/124	Sample_G_CHAPS_P18_200SN200.raw
P22891	11.25	3	3	400	44.7147	5.97314	188.696	Vitamin K-dependent protein Z OS=Homo sapiens GN=PROZ PE=1 SV=2 - [PROZ_HUMAN]
	Confidence Icon	Sequence	Protein Accessions	# Proteins	# Protein Groups	Activation Type	Modifications	IonScore	Exp Value	Δ Score	Rank	Identity High	Homology Threshold	Charge	m/z [Da]	MH+ [Da]	ΔM [ppm]	RT [min]	First Scan	Last Scan	MS Order	Ions Matched	Spectrum File	Annotation
	High	TDGcQHFcLPGQESYTcScAQGYR	P22891	1	1	CID	C4(Carbamidomethyl), C8(Carbamidomethyl), C17(Carbamidomethyl), C19(Carbamidomethyl)	62.25	2.88896e-06	1	1	39		3	961.384	2882.14	-0.0573926	33.5091	7488	7488	MS2	9/260	Sample_G_CHAPS_P18_200SN200.raw
	High	APDLQDLPWQVK	P22891	1	1	CID		50.92	0.000197015	1	1	46		2	705.374	1409.74	-1.03499	42.8425	10344	10390	MS2	13/116	Sample_G_CHAPS_P18_200SN200.raw
	High	DFcGGVIIR	P22891	1	1	CID	C3(Carbamidomethyl)	49.09	0.000297178	0.755102	1	46		2	518.766	1036.52	-0.0228058	34.6617	7852	7852	MS2	11/64	Sample_G_CHAPS_P18_200SN200.raw
Q9H3G5	2.52	1	1	476	54.1291	5.61768	63.1836	Probable serine carboxypeptidase CPVL OS=Homo sapiens GN=CPVL PE=1 SV=2 - [CPVL_HUMAN]
	Confidence Icon	Sequence	Protein Accessions	# Proteins	# Protein Groups	Activation Type	Modifications	IonScore	Exp Value	Δ Score	Rank	Identity High	Homology Threshold	Charge	m/z [Da]	MH+ [Da]	ΔM [ppm]	RT [min]	First Scan	Last Scan	MS Order	Ions Matched	Spectrum File	Annotation
	High	QNWFEAFEILDK	Q9H3G5	1	1	CID		63.02	1.3869e-05	0.825397	1	47		2	770.378	1539.75	0.528349	53.8461	13499	13499	MS2	8/132	Sample_G_CHAPS_P18_200SN200.raw
P05156	4.97	2	2	583	65.6766	7.50342	106.233	Complement factor I OS=Homo sapiens GN=CFI PE=1 SV=1 - [CFAI_HUMAN]
	Confidence Icon	Sequence	Protein Accessions	# Proteins	# Protein Groups	Activation Type	Modifications	IonScore	Exp Value	Δ Score	Rank	Identity High	Homology Threshold	Charge	m/z [Da]	MH+ [Da]	ΔM [ppm]	RT [min]	First Scan	Last Scan	MS Order	Ions Matched	Spectrum File	Annotation
	High	TmGYQDFADVVcYTQK	P05156	1	1	CID	M2(Oxidation), C12(Carbamidomethyl)	70.62	1.20508e-06	1	1	44	20	2	971.419	1941.83	-2.16277	40.6778	9702	9702	MS2	11/164	Sample_G_CHAPS_P18_200SN200.raw
	High	GLETSLAEcTFTK	P05156	1	1	CID	C9(Carbamidomethyl)	59.21	3.14269e-05	1	1	47		2	728.853	1456.7	-0.325011	36.005	8277	8277	MS2	9/96	Sample_G_CHAPS_P18_200SN200.raw
P07858	5.31	2	1	339	37.7968	6.30322	133.7	Cathepsin B OS=Homo sapiens GN=CTSB PE=1 SV=3 - [CATB_HUMAN]
	Confidence Icon	Sequence	Protein Accessions	# Proteins	# Protein Groups	Activation Type	Modifications	IonScore	Exp Value	Δ Score	Rank	Identity High	Homology Threshold	Charge	m/z [Da]	MH+ [Da]	ΔM [ppm]	RT [min]	First Scan	Last Scan	MS Order	Ions Matched	Spectrum File	Annotation
	High	NGPVEGAFSVYSDFLLYK	P07858	1	1	CID		88.55	5.55056e-08	1	1	49	26	2	1003.5	2005.99	-0.787656	53.206	13324	13324	MS2	10/204	Sample_G_CHAPS_P18_200SN200.raw
	High	nGPVEGAFSVYSDFLLYK	P07858	1	1	CID	N1(Deamidated)	68.65	5.60161e-06	1	1	49	21	2	1003.99	2006.97	-1.1558	59.7344	15031	15031	MS2	11/204	Sample_G_CHAPS_P18_200SN200.raw
cytoskeletal protein
P06396	7.67	4	4	782	85.6442	6.27783	246.135	Gelsolin OS=Homo sapiens GN=GSN PE=1 SV=1 - [GELS_HUMAN]
	Confidence Icon	Sequence	Protein Accessions	# Proteins	# Protein Groups	Activation Type	Modifications	IonScore	Exp Value	Δ Score	Rank	Identity High	Homology Threshold	Charge	m/z [Da]	MH+ [Da]	ΔM [ppm]	RT [min]	First Scan	Last Scan	MS Order	Ions Matched	Spectrum File	Annotation
	High	AQPVQVAEGSEPDGFWEALGGK	P06396	1	1	CID		109.28	5.1462e-10	1	1	49	24	2	1136.55	2272.08	-1.82123	46.1122	11324	11373	MS2	12/248	Sample_G_CHAPS_P18_200SN200.raw
	High	AGALNSNDAFVLK	P06396	1	1	CID		90.93	2.18761e-08	1	1	47		2	660.352	1319.7	0.29331	34.1951	7703	7703	MS2	10/128	Sample_G_CHAPS_P18_200SN200.raw
	High	TPSAAYLWVGTGASEAEK	P06396	1	1	CID		49.43	0.000438996	0.367347	1	48		2	919.447	1837.89	-5.71513	38.5236	9050	9133	MS2	14/136	Sample_G_CHAPS_P18_200SN200.raw
	High	AVEVLPK	P06396	1	1	CID		43.65	0.000114353	0.568182	1	37		2	378.237	755.466	0.272583	23.1584	4138	4138	MS2	6/48	Sample_G_CHAPS_P18_200SN200.raw
Q86YZ3	2.35	2	2	2850	282.228	10.0376	143.553	Hornerin OS=Homo sapiens GN=HRNR PE=1 SV=2 - [HORN_HUMAN]
	Confidence Icon	Sequence	Protein Accessions	# Proteins	# Protein Groups	Activation Type	Modifications	IonScore	Exp Value	Δ Score	Rank	Identity High	Homology Threshold	Charge	m/z [Da]	MH+ [Da]	ΔM [ppm]	RT [min]	First Scan	Last Scan	MS Order	Ions Matched	Spectrum File	Annotation
	High	GPYESGSGHSSGLGHR	Q86YZ3	1	1	CID		101.2	1.59681e-09	1	1	46		2	792.861	1584.72	0.00133719	15.4022	1754	1754	MS2	13/120	Sample_G_CHAPS_P18_200SN200.raw
	High	GPYESGSGHSSGLGHQESR	Q86YZ3	1	1	CID		52.57	0.000115373	1	1	46	26	3	643.622	1928.85	1.02213	16.3749	2014	2014	MS2	11/156	Sample_G_CHAPS_P18_200SN200.raw
P60709	9.6	3	3	375	41.7097	5.47803	158.23	Actin, cytoplasmic 1 OS=Homo sapiens GN=ACTB PE=1 SV=1 - [ACTB_HUMAN]
	Confidence Icon	Sequence	Protein Accessions	# Proteins	# Protein Groups	Activation Type	Modifications	IonScore	Exp Value	Δ Score	Rank	Identity High	Homology Threshold	Charge	m/z [Da]	MH+ [Da]	ΔM [ppm]	RT [min]	First Scan	Last Scan	MS Order	Ions Matched	Spectrum File	Annotation
	High	GYSFTTTAER	P60709	2	1	CID		58.29	2.47581e-05	1	1	45		2	566.767	1132.53	-1.02149	26.1491	5115	5115	MS2	8/72	Sample_G_CHAPS_P18_200SN200.raw
	High	SYELPDGQVITIGNER	P60709	9	1	CID		49.18	0.000481918	1	1	49	29	2	895.949	1790.89	-0.191044	42.0086	10097	10097	MS2	14/152	Sample_G_CHAPS_P18_200SN200.raw
	High	AGFAGDDAPR	P60709	8	1	CID		48.04	0.000222206	0.604167	1	44		2	488.727	976.447	-0.938101	21.2953	3535	3535	MS2	8/72	Sample_G_CHAPS_P18_200SN200.raw
Q5D862	0.46	1	1	2391	247.928	8.30908	58.71	Filaggrin-2 OS=Homo sapiens GN=FLG2 PE=1 SV=1 - [FILA2_HUMAN]
P15924	1.32	4	3	2871	331.569	6.81494	230.826	Desmoplakin OS=Homo sapiens GN=DSP PE=1 SV=3 - [DESP_HUMAN]
	Confidence Icon	Sequence	Protein Accessions	# Proteins	# Protein Groups	Activation Type	Modifications	IonScore	Exp Value	Δ Score	Rank	Identity High	Homology Threshold	Charge	m/z [Da]	MH+ [Da]	ΔM [ppm]	RT [min]	First Scan	Last Scan	MS Order	Ions Matched	Spectrum File	Annotation
	High	ALLQAILQTEDMLK	P15924	1	1	CID		91.57	1.13202e-08	1	1	45		2	793.945	1586.88	-0.180034	52.6317	13173	13173	MS2	20/144	Sample_G_CHAPS_P18_200SN200.raw
	High	ALLQAILQTEDmLK	P15924	1	1	CID	M12(Oxidation)	88.07	3.06452e-08	1	1	45		2	801.942	1602.88	-0.204412	48.48	12009	12009	MS2	9/144	Sample_G_CHAPS_P18_200SN200.raw
	High	SAIYQLEEEYENLLK	P15924	1	1	CID		68.67	4.84918e-06	1	1	48		2	921.462	1841.92	0.0686328	51.7944	12947	12947	MS2	13/152	Sample_G_CHAPS_P18_200SN200.raw
	High	NLHSEISGK	P15924	1	1	CID		46.55	0.000391718	0.765957	1	45		2	492.759	984.511	0.176394	15.5729	1797	1797	MS2	7/96	Sample_G_CHAPS_P18_200SN200.raw
P26038	1.56	1	1	577	67.7778	6.40479	61.39	Moesin OS=Homo sapiens GN=MSN PE=1 SV=3 - [MOES_HUMAN]
	Confidence Icon	Sequence	Protein Accessions	# Proteins	# Protein Groups	Activation Type	Modifications	IonScore	Exp Value	Δ Score	Rank	Identity High	Homology Threshold	Charge	m/z [Da]	MH+ [Da]	ΔM [ppm]	RT [min]	First Scan	Last Scan	MS Order	Ions Matched	Spectrum File	Annotation
	High	IGFPWSEIR	P26038	3	1	CID		61.39	2.0331e-05	0.803279	1	47		2	552.795	1104.58	-0.372763	43.4076	10516	10516	MS2	7/64	Sample_G_CHAPS_P18_200SN200.raw
P15941	1.75	2	2	1255	122.029	7.47412	134.063	Mucin-1 OS=Homo sapiens GN=MUC1 PE=1 SV=3 - [MUC1_HUMAN]
	Confidence Icon	Sequence	Protein Accessions	# Proteins	# Protein Groups	Activation Type	Modifications	IonScore	Exp Value	Δ Score	Rank	Identity High	Homology Threshold	Charge	m/z [Da]	MH+ [Da]	ΔM [ppm]	RT [min]	First Scan	Last Scan	MS Order	Ions Matched	Spectrum File	Annotation
	High	DISEMFLQIYK	P15941	1	1	CID		63.48	1.21161e-05	0.68254	1	47		2	693.852	1386.7	-0.0779379	52.411	13113	13113	MS2	8/92	Sample_G_CHAPS_P18_200SN200.raw
	High	QGGFLGLSNIK	P15941	1	1	CID		53.55	7.57293e-05	0.722222	1	45		2	567.319	1133.63	-0.427235	37.1766	8635	8635	MS2	9/120	Sample_G_CHAPS_P18_200SN200.raw
P13796	3.83	2	2	627	70.2448	5.32568	91.0621	Plastin-2 OS=Homo sapiens GN=LCP1 PE=1 SV=5 - [PLSL_HUMAN]
	Confidence Icon	Sequence	Protein Accessions	# Proteins	# Protein Groups	Activation Type	Modifications	IonScore	Exp Value	Δ Score	Rank	Identity High	Homology Threshold	Charge	m/z [Da]	MH+ [Da]	ΔM [ppm]	RT [min]	First Scan	Last Scan	MS Order	Ions Matched	Spectrum File	Annotation
	High	VNDDIIVNWVNETLR	P13796	1	1	CID		69.14	3.77277e-06	1	1	47		2	900.468	1799.93	-0.521869	53.7978	13487	13487	MS2	11/164	Sample_G_CHAPS_P18_200SN200.raw
	High	LSPEELLLR	P13796	1	1	CID		41.76	0.000523443	0.619048	1	41		2	535.315	1069.62	-1.77884	41.6137	9982	9982	MS2	6/64	Sample_G_CHAPS_P18_200SN200.raw
transporter
P02647	15.73	3	3	267	30.7589	5.75732	200.954	Apolipoprotein A-I OS=Homo sapiens GN=APOA1 PE=1 SV=1 - [APOA1_HUMAN]
	Confidence Icon	Sequence	Protein Accessions	# Proteins	# Protein Groups	Activation Type	Modifications	IonScore	Exp Value	Δ Score	Rank	Identity High	Homology Threshold	Charge	m/z [Da]	MH+ [Da]	ΔM [ppm]	RT [min]	First Scan	Last Scan	MS Order	Ions Matched	Spectrum File	Annotation
	High	LLDNWDSVTSTFSK	P02647	1	1	CID		101.41	2.45019e-09	1	1	48		2	806.896	1612.78	-0.797431	44.4593	10831	10831	MS2	10/144	Sample_G_CHAPS_P18_200SN200.raw
	High	VSFLSALEEYTK	P02647	1	1	CID		67.07	5.29126e-06	1	1	47		2	693.863	1386.72	1.9108	48.9243	12137	12137	MS2	8/88	Sample_G_CHAPS_P18_200SN200.raw
	High	EQLGPVTQEFWDNLEK	P02647	1	1	CID		53.05	0.00019273	1	1	48	23	2	966.97	1932.93	-0.561035	47.8312	11822	11822	MS2	13/176	Sample_G_CHAPS_P18_200SN200.raw
P02652	20	1	1	100	11.1679	6.62451	70.43	Apolipoprotein A-II OS=Homo sapiens GN=APOA2 PE=1 SV=1 - [APOA2_HUMAN]
	Confidence Icon	Sequence	Protein Accessions	# Proteins	# Protein Groups	Activation Type	Modifications	IonScore	Exp Value	Δ Score	Rank	Identity High	Homology Threshold	Charge	m/z [Da]	MH+ [Da]	ΔM [ppm]	RT [min]	First Scan	Last Scan	MS Order	Ions Matched	Spectrum File	Annotation
	High	EPcVESLVSQYFQTVTDYGK	P02652	1	1	CID	C3(Carbamidomethyl)	70.43	3.17459e-06	1	1	48	19	2	1175.55	2350.09	-1.54015	56.6737	14242	14242	MS2	14/192	Sample_G_CHAPS_P18_200SN200.raw
P02649	27.13	8	7	317	36.1318	5.73193	431.363	Apolipoprotein E OS=Homo sapiens GN=APOE PE=1 SV=1 - [APOE_HUMAN]
	Confidence Icon	Sequence	Protein Accessions	# Proteins	# Protein Groups	Activation Type	Modifications	IonScore	Exp Value	Δ Score	Rank	Identity High	Homology Threshold	Charge	m/z [Da]	MH+ [Da]	ΔM [ppm]	RT [min]	First Scan	Last Scan	MS Order	Ions Matched	Spectrum File	Annotation
	High	WVQTLSEQVQEELLSSQVTQELR	P02649	1	1	CID		111.67	2.55629e-10	1	1	48		2	1365.7	2730.39	-1.15964	51.2843	12812	12812	MS2	13/256	Sample_G_CHAPS_P18_200SN200.raw
	High	SELEEQLTPVAEETR	P02649	1	1	CID		94	1.45707e-08	1	1	48		2	865.925	1730.84	-0.478288	34.4867	7796	7796	MS2	10/148	Sample_G_CHAPS_P18_200SN200.raw
	High	VQAAVGTSAAPVPSDNH	P02649	1	1	CID		87.72	6.19547e-08	1	1	48		2	810.903	1620.8	0.122076	25.9615	5054	5054	MS2	13/186	Sample_G_CHAPS_P18_200SN200.raw
	High	LEEQAQQIR	P02649	1	1	CID		72.52	1.1447e-06	0.60274	1	46		2	557.796	1114.58	-0.465622	20.1148	3149	3149	MS2	8/84	Sample_G_CHAPS_P18_200SN200.raw
	High	AKLEEQAQQIR	P02649	1	1	CID		69.82	2.18366e-06	0.828571	1	46		2	657.363	1313.72	0.433682	20.1411	3158	3158	MS2	8/116	Sample_G_CHAPS_P18_200SN200.raw
	High	SWFEPLVEDMQR	P02649	1	1	CID		49.86	0.000294337	0.58	1	47		2	768.862	1536.72	0.579646	47.6234	11765	11765	MS2	8/92	Sample_G_CHAPS_P18_200SN200.raw
	High	WVQTLSEQVQEELLSSQVTQELR	P02649	1	1	CID		48.91	0.000474913	1	1	48		3	910.803	2730.39	-0.404532	51.2419	12801	12801	MS2	14/256	Sample_G_CHAPS_P18_200SN200.raw
	High	ALMDETMK	P02649	1	1	CID		44.3	0.000496	1	1	44		2	469.719	938.432	-0.643746	25.9834	5061	5061	MS2	7/56	Sample_G_CHAPS_P18_200SN200.raw
O60494	10.43	24	24	3623	398.42	5.35107	1215.49	Cubilin OS=Homo sapiens GN=CUBN PE=1 SV=4 - [CUBN_HUMAN]
	Confidence Icon	Sequence	Protein Accessions	# Proteins	# Protein Groups	Activation Type	Modifications	IonScore	Exp Value	Δ Score	Rank	Identity High	Homology Threshold	Charge	m/z [Da]	MH+ [Da]	ΔM [ppm]	RT [min]	First Scan	Last Scan	MS Order	Ions Matched	Spectrum File	Annotation
	High	ILEMDIEEIQNcYYDK	O60494	1	1	CID	C12(Carbamidomethyl)	88.43	3.67485e-08	1	1	47		2	1038.47	2075.93	-1.23196	45.4928	11135	11135	MS2	10/144	Sample_G_CHAPS_P18_200SN200.raw
	High	FcGTSLPSSQWSSGEVMYLR	O60494	1	1	CID	C2(Carbamidomethyl)	84.7	1.09955e-07	1	1	48	19	2	1146.52	2292.04	-0.926903	43.8995	10664	10664	MS2	11/192	Sample_G_CHAPS_P18_200SN200.raw
	High	VGDADGPLMWR	O60494	1	1	CID		83.59	8.44418e-08	0.809524	1	45		2	608.792	1216.58	-0.461231	37.0197	8586	8586	MS2	9/80	Sample_G_CHAPS_P18_200SN200.raw
	High	GYEIIWTSSPSGcGGTLYGDR	O60494	1	1	CID	C13(Carbamidomethyl)	80.11	2.86647e-07	1	1	47	25	2	1138.52	2276.03	-0.772439	43.0573	10409	10409	MS2	24/160	Sample_G_CHAPS_P18_200SN200.raw
	High	LQLSFISFQLEDSQDcSR	O60494	1	1	CID	C16(Carbamidomethyl)	79.4	4.65576e-07	0.810127	1	49		2	1087.01	2173.02	-0.494723	50.4409	12571	12571	MS2	13/200	Sample_G_CHAPS_P18_200SN200.raw
	High	AVYQVAcGDELTGEGVIR	O60494	1	1	CID	C7(Carbamidomethyl)	76.27	9.55994e-07	0.855263	1	49		2	968.976	1936.94	0.258115	37.7391	8812	8812	MS2	14/192	Sample_G_CHAPS_P18_200SN200.raw
	High	DGDNNLAQQLAVLcGR	O60494	1	1	CID	C14(Carbamidomethyl)	73.26	1.46576e-06	0.808219	1	47		2	872.425	1743.84	-0.804082	45.5998	11168	11168	MS2	8/168	Sample_G_CHAPS_P18_200SN200.raw
	High	WETQQPEcGGILTGPYGSIK	O60494	1	1	CID	C8(Carbamidomethyl)	68.96	5.29194e-06	1	1	49	26	2	1111.03	2221.06	-1.47919	40.3871	9617	9617	MS2	15/216	Sample_G_CHAPS_P18_200SN200.raw
	High	FVTDGSVTASGFR	O60494	1	1	CID		68.11	3.49228e-06	1	1	46		2	672.333	1343.66	-0.156457	33.0545	7346	7346	MS2	9/96	Sample_G_CHAPS_P18_200SN200.raw
	High	YDDcEGGSVAR	O60494	1	1	CID	C4(Carbamidomethyl)	67.36	1.04683e-06	1	1	40		2	614.749	1228.49	0.572153	19.0268	2797	2797	MS2	10/80	Sample_G_CHAPS_P18_200SN200.raw
	High	YcGTLLPNPVFSQNNELYLR	O60494	1	1	CID	C2(Carbamidomethyl)	64.58	1.571e-05	1	1	49	28	2	1199.6	2398.18	-1.21435	47.5539	11745	11745	MS2	10/200	Sample_G_CHAPS_P18_200SN200.raw
	High	DFVEILDGGHEDAPLR	O60494	1	1	CID		63.84	1.53034e-05	1	1	48		2	891.936	1782.87	-0.359756	42.9826	10387	10387	MS2	21/120	Sample_G_CHAPS_P18_200SN200.raw
	High	LESmDNcPHEFLQVYDGDSSSAFQLGR	O60494	1	1	CID	M4(Oxidation), C7(Carbamidomethyl)	62.32	1.31881e-05	0.83871	1	46		3	1040.12	3118.35	0.652477	42.9619	10381	10381	MS2	10/292	Sample_G_CHAPS_P18_200SN200.raw
	High	YcGNTIPDSIDTSSNTAVVR	O60494	1	1	CID	C2(Carbamidomethyl)	61.28	2.81136e-05	1	1	48		2	1085.51	2170.01	-0.928194	34.5482	7816	7816	MS2	29/216	Sample_G_CHAPS_P18_200SN200.raw
	High	SAVTGScVNDGVHIIR	O60494	1	1	CID	C7(Carbamidomethyl)	61.25	2.34717e-05	0.770492	1	47		2	842.926	1684.84	0.33149	27.8216	5657	5657	MS2	10/148	Sample_G_CHAPS_P18_200SN200.raw
	High	MSFTYQIADcNR	O60494	1	1	CID	C10(Carbamidomethyl)	60.48	1.19979e-05	1	1	44		2	753.33	1505.65	0.375716	35.3065	8055	8055	MS2	9/112	Sample_G_CHAPS_P18_200SN200.raw
	High	TcAYDSLVIR	O60494	1	1	CID	C2(Carbamidomethyl)	54.56	8.32869e-05	0.763636	1	46		2	599.301	1197.59	0.538053	33.3022	7422	7422	MS2	8/72	Sample_G_CHAPS_P18_200SN200.raw
	High	YSIAQcGGR	O60494	1	1	CID	C6(Carbamidomethyl)	53.91	5.56827e-05	0.796296	1	44		2	506.237	1011.47	-0.0972887	20.9526	3427	3427	MS2	8/80	Sample_G_CHAPS_P18_200SN200.raw
	High	IFGNDNIVGTHGK	O60494	1	1	CID		53.69	0.000112021	1	1	47		2	686.354	1371.7	-0.189368	26.4665	5221	5221	MS2	9/132	Sample_G_CHAPS_P18_200SN200.raw
	High	ScGGYLHADR	O60494	1	1	CID	C2(Carbamidomethyl)	53.31	5.64658e-05	1	1	43		2	568.25	1135.49	-1.10556	17.7132	2387	2387	MS2	8/72	Sample_G_CHAPS_P18_200SN200.raw
	High	DGVDSDAPILSK	O60494	1	1	CID		50.07	0.000242559	1	1	46		2	608.805	1216.6	-2.10945	31.0539	6708	6708	MS2	15/88	Sample_G_CHAPS_P18_200SN200.raw
	High	SDNSPTHVGFK	O60494	1	1	CID		49.37	0.000249142	1	1	46		2	594.786	1188.56	-0.241289	19.5801	2973	2973	MS2	8/112	Sample_G_CHAPS_P18_200SN200.raw
	High	TGDAPVFLFSPGWPDSYSNR	O60494	1	1	CID		48.25	0.000569318	1	1	48	25	2	1107.02	2213.03	-0.582572	51.0934	12756	12756	MS2	12/156	Sample_G_CHAPS_P18_200SN200.raw
	High	cNFDVLEIYGGPDFHSPR	O60494	1	1	CID	N-Term(Ammonia-loss), C1(Carbamidomethyl)	47.52	0.000459343	1	1	47	18	2	1053.47	2105.94	-0.401038	52.2393	13068	13068	MS2	17/200	Sample_G_CHAPS_P18_200SN200.raw
P20062	3.75	1	1	427	47.5046	7.00537	89.01	Transcobalamin-2 OS=Homo sapiens GN=TCN2 PE=1 SV=3 - [TCO2_HUMAN]
	Confidence Icon	Sequence	Protein Accessions	# Proteins	# Protein Groups	Activation Type	Modifications	IonScore	Exp Value	Δ Score	Rank	Identity High	Homology Threshold	Charge	m/z [Da]	MH+ [Da]	ΔM [ppm]	RT [min]	First Scan	Last Scan	MS Order	Ions Matched	Spectrum File	Annotation
	High	QSISVLAGSTVEDVLK	P20062	1	1	CID		89.01	2.5309e-08	1	1	46		2	823.453	1645.9	-0.647365	44.5233	10850	10850	MS2	11/180	Sample_G_CHAPS_P18_200SN200.raw
P02766	47.62	4	4	147	15.877	5.75732	166.189	Transthyretin OS=Homo sapiens GN=TTR PE=1 SV=1 - [TTHY_HUMAN]
	Confidence Icon	Sequence	Protein Accessions	# Proteins	# Protein Groups	Activation Type	Modifications	IonScore	Exp Value	Δ Score	Rank	Identity High	Homology Threshold	Charge	m/z [Da]	MH+ [Da]	ΔM [ppm]	RT [min]	First Scan	Last Scan	MS Order	Ions Matched	Spectrum File	Annotation
	High	YTIAALLSPYSYSTTAVVTNPK	P02766	1	1	CID		69.16	4.15586e-06	1	1	48		2	1180.62	2360.24	-0.987069	49.5823	12330	12330	MS2	9/176	Sample_G_CHAPS_P18_200SN200.raw
	High	GSPAINVAVHVFR	P02766	1	1	CID		67.03	2.62552e-06	1	1	44		2	683.883	1366.76	-0.4323	34.1291	7685	7685	MS2	11/124	Sample_G_CHAPS_P18_200SN200.raw
	High	TSESGELHGLTTEEEFVEGIYK	P02766	1	1	CID		52.36	0.000219819	1	1	48	20	3	819.054	2455.15	-1.21125	42.7998	10331	10331	MS2	9/168	Sample_G_CHAPS_P18_200SN200.raw
	High	AADDTWEPFASGK	P02766	1	1	CID		50.96	0.000131876	1	1	45		2	697.815	1394.62	0.000539125	36.691	8482	8482	MS2	16/96	Sample_G_CHAPS_P18_200SN200.raw
P15328	4.28	1	1	257	29.7992	7.97217	61.6104	Folate receptor alpha OS=Homo sapiens GN=FOLR1 PE=1 SV=3 - [FOLR1_HUMAN]
	Confidence Icon	Sequence	Protein Accessions	# Proteins	# Protein Groups	Activation Type	Modifications	IonScore	Exp Value	Δ Score	Rank	Identity High	Homology Threshold	Charge	m/z [Da]	MH+ [Da]	ΔM [ppm]	RT [min]	First Scan	Last Scan	MS Order	Ions Matched	Spectrum File	Annotation
	High	EDcEQWWEDcR	P15328	1	1	CID	C3(Carbamidomethyl), C10(Carbamidomethyl)	37.23	0.000151387	0.432432	1	32		2	806.793	1612.58	-0.403385	36.7306	8494	8494	MS2	6/104	Sample_G_CHAPS_P18_200SN200.raw
transmembrane receptor regulatory/adaptor protein
Q8WUM4	3.23	2	2	868	95.9631	6.52197	130.557	Programmed cell death 6-interacting protein OS=Homo sapiens GN=PDCD6IP PE=1 SV=1 - [PDC6I_HUMAN]
	Confidence Icon	Sequence	Protein Accessions	# Proteins	# Protein Groups	Activation Type	Modifications	IonScore	Exp Value	Δ Score	Rank	Identity High	Homology Threshold	Charge	m/z [Da]	MH+ [Da]	ΔM [ppm]	RT [min]	First Scan	Last Scan	MS Order	Ions Matched	Spectrum File	Annotation
	High	NLATAYDNFVELVANLK	Q8WUM4	1	1	CID		79.72	2.62916e-07	1	1	46		2	947.999	1894.99	-0.369039	59.8125	15049	15049	MS2	12/192	Sample_G_CHAPS_P18_200SN200.raw
	High	FYNELTEILVR	Q8WUM4	1	1	CID		77.61	3.97908e-07	0.858974	1	46		2	698.877	1396.75	-0.453726	46.3343	11386	11386	MS2	8/112	Sample_G_CHAPS_P18_200SN200.raw
P30626	9.09	2	2	198	21.6624	5.59229	86.7012	Sorcin OS=Homo sapiens GN=SRI PE=1 SV=1 - [SORCN_HUMAN]
	Confidence Icon	Sequence	Protein Accessions	# Proteins	# Protein Groups	Activation Type	Modifications	IonScore	Exp Value	Δ Score	Rank	Identity High	Homology Threshold	Charge	m/z [Da]	MH+ [Da]	ΔM [ppm]	RT [min]	First Scan	Last Scan	MS Order	Ions Matched	Spectrum File	Annotation
	High	ELWAVLNGWR	P30626	1	1	CID		51.05	0.000217118	1	1	47		2	622.333	1243.66	0.0735685	48.6576	12059	12059	MS2	7/84	Sample_G_CHAPS_P18_200SN200.raw
	High	LMVSMLDR	P30626	1	1	CID		47.78	0.000325947	0.729167	1	45		2	482.752	964.496	0.283918	34.2051	7707	7707	MS2	7/56	Sample_G_CHAPS_P18_200SN200.raw
transferase
P04180	3.18	1	1	440	49.5461	6.11279	76.1944	Phosphatidylcholine-sterol acyltransferase OS=Homo sapiens GN=LCAT PE=1 SV=1 - [LCAT_HUMAN]
	Confidence Icon	Sequence	Protein Accessions	# Proteins	# Protein Groups	Activation Type	Modifications	IonScore	Exp Value	Δ Score	Rank	Identity High	Homology Threshold	Charge	m/z [Da]	MH+ [Da]	ΔM [ppm]	RT [min]	First Scan	Last Scan	MS Order	Ions Matched	Spectrum File	Annotation
	High	SSGLVSNAPGVQIR	P04180	1	1	CID		69.41	2.22802e-06	0.768116	1	45		2	692.881	1384.75	-0.0370032	30.3862	6489	6489	MS2	7/132	Sample_G_CHAPS_P18_200SN200.raw
P30530	3.36	2	2	894	98.273	5.42725	99.6916	Tyrosine-protein kinase receptor UFO OS=Homo sapiens GN=AXL PE=1 SV=3 - [UFO_HUMAN]
	Confidence Icon	Sequence	Protein Accessions	# Proteins	# Protein Groups	Activation Type	Modifications	IonScore	Exp Value	Δ Score	Rank	Identity High	Homology Threshold	Charge	m/z [Da]	MH+ [Da]	ΔM [ppm]	RT [min]	First Scan	Last Scan	MS Order	Ions Matched	Spectrum File	Annotation
	High	TSSFScEAHNAK	P30530	1	1	CID	C6(Carbamidomethyl)	64.04	5.12794e-06	1	1	44		2	669.791	1338.57	-0.2339	15.0495	1664	1664	MS2	7/96	Sample_G_CHAPS_P18_200SN200.raw
	High	LAYQGQDTPEVLMDIGLR	P30530	1	1	CID		53.45	0.000168994	1	1	48	27	2	1010.01	2019.02	-2.17521	48.0139	11876	11876	MS2	10/192	Sample_G_CHAPS_P18_200SN200.raw
P19440	12.83	6	5	569	61.3718	7.12256	300.391	Gamma-glutamyltranspeptidase 1 OS=Homo sapiens GN=GGT1 PE=1 SV=2 - [GGT1_HUMAN]
	Confidence Icon	Sequence	Protein Accessions	# Proteins	# Protein Groups	Activation Type	Modifications	IonScore	Exp Value	Δ Score	Rank	Identity High	Homology Threshold	Charge	m/z [Da]	MH+ [Da]	ΔM [ppm]	RT [min]	First Scan	Last Scan	MS Order	Ions Matched	Spectrum File	Annotation
	High	DIQAAGGIVTAEDLNNYR	P19440	2	1	CID		89.05	5.27052e-08	1	1	49		2	960.477	1919.95	-0.054684	41.1502	9842	9842	MS2	14/196	Sample_G_CHAPS_P18_200SN200.raw
	High	QPLSSMcPTIMVGQDGQVR	P19440	2	1	CID	C7(Carbamidomethyl)	88.85	5.28434e-08	1	1	49		2	1052.5	2104	-1.23959	38.9439	9176	9176	MS2	11/216	Sample_G_CHAPS_P18_200SN200.raw
	High	TVIEQQPVLcEVFcR	P19440	2	1	CID	C10(Carbamidomethyl), C14(Carbamidomethyl)	70.97	3.48728e-06	0.84507	1	49	28	2	939.466	1877.92	-0.285046	43.3964	10514	10514	MS2	12/152	Sample_G_CHAPS_P18_200SN200.raw
	High	DIQAAGGIVTAEDLNNYR	P19440	2	1	CID		59.97	4.26436e-05	1	1	49	26	3	640.653	1919.95	-0.220638	41.3056	9888	9888	MS2	16/196	Sample_G_CHAPS_P18_200SN200.raw
	High	TAGGWAAASDSR	P19440	4	1	CID		55.06	5.47365e-05	1	1	45		2	575.267	1149.53	-1.50703	22.0303	3775	3775	MS2	8/88	Sample_G_CHAPS_P18_200SN200.raw
	High	FVDVTEVVR	P19440	3	1	CID		47.36	0.000342514	0.723404	1	45		2	532.292	1063.58	-1.48889	35.4355	8094	8094	MS2	11/64	Sample_G_CHAPS_P18_200SN200.raw
P09211	16.67	2	2	210	23.341	5.64307	113.789	Glutathione S-transferase P OS=Homo sapiens GN=GSTP1 PE=1 SV=2 - [GSTP1_HUMAN]
	Confidence Icon	Sequence	Protein Accessions	# Proteins	# Protein Groups	Activation Type	Modifications	IonScore	Exp Value	Δ Score	Rank	Identity High	Homology Threshold	Charge	m/z [Da]	MH+ [Da]	ΔM [ppm]	RT [min]	First Scan	Last Scan	MS Order	Ions Matched	Spectrum File	Annotation
	High	FQDGDLTLYQSNTILR	P09211	1	1	CID		74.58	1.13035e-06	1	1	48		2	942.478	1883.95	-0.364671	42.3471	10196	10196	MS2	11/176	Sample_G_CHAPS_P18_200SN200.raw
	High	DQQEAALVDMVNDGVEDLR	P09211	1	1	CID		65.27	1.04305e-05	1	1	48	24	2	1058.99	2116.98	-0.0795419	51.8989	12975	12975	MS2	13/212	Sample_G_CHAPS_P18_200SN200.raw
Q16769	14.4	3	3	361	40.8508	6.60986	135.568	Glutaminyl-peptide cyclotransferase OS=Homo sapiens GN=QPCT PE=1 SV=1 - [QPCT_HUMAN]
	Confidence Icon	Sequence	Protein Accessions	# Proteins	# Protein Groups	Activation Type	Modifications	IonScore	Exp Value	Δ Score	Rank	Identity High	Homology Threshold	Charge	m/z [Da]	MH+ [Da]	ΔM [ppm]	RT [min]	First Scan	Last Scan	MS Order	Ions Matched	Spectrum File	Annotation
	High	LQAIEHELHELGLLK	Q16769	1	1	CID		74.32	4.91871e-07	1	1	44		2	871.993	1742.98	-0.486365	43.1806	10448	10448	MS2	24/164	Sample_G_CHAPS_P18_200SN200.raw
	High	QIAEGTSISEMWQNDLQPLLIER	Q16769	1	1	CID		51.62	0.000270985	1	1	48	26	2	1336.17	2671.34	-0.667484	54.6043	13704	13704	MS2	9/264	Sample_G_CHAPS_P18_200SN200.raw
	High	SFSNIISTLNPTAK	Q16769	1	1	CID		50.41	0.000226113	0.78	1	46		2	746.903	1492.8	-1.83691	42.2235	10160	10160	MS2	8/144	Sample_G_CHAPS_P18_200SN200.raw
oxidoreductase
P00338	4.52	1	1	332	36.6654	8.26514	106.81	L-lactate dehydrogenase A chain OS=Homo sapiens GN=LDHA PE=1 SV=2 - [LDHA_HUMAN]
	Confidence Icon	Sequence	Protein Accessions	# Proteins	# Protein Groups	Activation Type	Modifications	IonScore	Exp Value	Δ Score	Rank	Identity High	Homology Threshold	Charge	m/z [Da]	MH+ [Da]	ΔM [ppm]	RT [min]	First Scan	Last Scan	MS Order	Ions Matched	Spectrum File	Annotation
	High	DLADELALVDVIEDK	P00338	1	1	CID		106.81	6.94135e-10	0.831776	1	48		2	829.43	1657.85	-0.205385	56.4496	14187	14187	MS2	21/112	Sample_G_CHAPS_P18_200SN200.raw
P07195	3.29	2	1	334	36.6151	6.04932	125.521	L-lactate dehydrogenase B chain OS=Homo sapiens GN=LDHB PE=1 SV=2 - [LDHB_HUMAN]
	Confidence Icon	Sequence	Protein Accessions	# Proteins	# Protein Groups	Activation Type	Modifications	IonScore	Exp Value	Δ Score	Rank	Identity High	Homology Threshold	Charge	m/z [Da]	MH+ [Da]	ΔM [ppm]	RT [min]	First Scan	Last Scan	MS Order	Ions Matched	Spectrum File	Annotation
	High	mVVESAYEVIK	P07195	1	1	CID	M1(Oxidation)	75.12	6.44442e-07	1	1	46		2	642.331	1283.65	-0.877158	31.9049	6979	6979	MS2	18/80	Sample_G_CHAPS_P18_200SN200.raw
	High	MVVESAYEVIK	P07195	1	1	CID		64.75	6.66581e-06	1	1	45		2	634.333	1267.66	-0.469947	35.2636	8040	8040	MS2	15/80	Sample_G_CHAPS_P18_200SN200.raw
P30041	4.02	1	1	224	25.0192	6.37939	91.3153	Peroxiredoxin-6 OS=Homo sapiens GN=PRDX6 PE=1 SV=3 - [PRDX6_HUMAN]
	Confidence Icon	Sequence	Protein Accessions	# Proteins	# Protein Groups	Activation Type	Modifications	IonScore	Exp Value	Δ Score	Rank	Identity High	Homology Threshold	Charge	m/z [Da]	MH+ [Da]	ΔM [ppm]	RT [min]	First Scan	Last Scan	MS Order	Ions Matched	Spectrum File	Annotation
	High	LPFPIIDDR	P30041	1	1	CID		55.22	4.96003e-05	0.781818	1	45		2	543.303	1085.6	-0.660557	41.8669	10055	10055	MS2	8/64	Sample_G_CHAPS_P18_200SN200.raw
P54802	23.15	11	11	743	82.1146	6.53662	511.878	Alpha-N-acetylglucosaminidase OS=Homo sapiens GN=NAGLU PE=1 SV=1 - [ANAG_HUMAN]
	Confidence Icon	Sequence	Protein Accessions	# Proteins	# Protein Groups	Activation Type	Modifications	IonScore	Exp Value	Δ Score	Rank	Identity High	Homology Threshold	Charge	m/z [Da]	MH+ [Da]	ΔM [ppm]	RT [min]	First Scan	Last Scan	MS Order	Ions Matched	Spectrum File	Annotation
	High	NVFQLEQAFVLSK	P54802	1	1	CID		75.99	5.24936e-07	1	1	46		2	761.917	1522.83	0.315594	47.7204	11790	11790	MS2	8/144	Sample_G_CHAPS_P18_200SN200.raw
	High	LLVLDLFAESQPVYTR	P54802	1	1	CID		75.55	4.22097e-07	1	1	44		2	932.515	1864.02	0.513533	54.1969	13592	13592	MS2	12/140	Sample_G_CHAPS_P18_200SN200.raw
	High	LLLTSAPSLATSPAFR	P54802	1	1	CID		73.42	5.59635e-07	1	1	43		2	822.969	1644.93	-0.493247	42.7232	10306	10306	MS2	8/120	Sample_G_CHAPS_P18_200SN200.raw
	High	AGGVLAYELLPALDEVLASDSR	P54802	1	1	CID		66.99	6.14958e-06	0.850746	1	47		2	1130.1	2259.18	-1.51563	59.9885	15092	15092	MS2	23/168	Sample_G_CHAPS_P18_200SN200.raw
	High	YQLTLWGPEGNILDYANK	P54802	1	1	CID		60.27	3.99852e-05	1	1	49		2	1048.03	2095.05	-0.788592	51.0466	12742	12742	MS2	13/200	Sample_G_CHAPS_P18_200SN200.raw
	High	GSTGVAAAAGLHR	P54802	1	1	CID		57.92	3.148e-05	0.827586	1	45		2	584.315	1167.62	-0.0950366	20.5154	3283	3283	MS2	10/96	Sample_G_CHAPS_P18_200SN200.raw
	High	LFLEALVDSVAQGIPFQQHQFDK	P54802	1	1	CID		57.36	5.74837e-05	0.77193	1	47		3	877.458	2630.36	-0.188669	57.8493	14549	14549	MS2	16/220	Sample_G_CHAPS_P18_200SN200.raw
	High	FLLGSWLEQAR	P54802	1	1	CID		54.17	9.39835e-05	0.666667	1	46		2	660.359	1319.71	0.484962	47.669	11776	11776	MS2	6/88	Sample_G_CHAPS_P18_200SN200.raw
	High	QAVQELVSLYYEEAR	P54802	1	1	CID		53.59	0.000156633	1	1	48	21	2	899.452	1797.9	-2.32532	46.5124	11441	11441	MS2	10/168	Sample_G_CHAPS_P18_200SN200.raw
	High	KDPVPDLAAWVTSFAAR	P54802	1	1	CID		50.75	0.000233487	1	1	47		3	615.329	1843.97	0.511468	51.9504	12989	13052	MS2	9/192	Sample_G_CHAPS_P18_200SN200.raw
	High	SDVFEAWR	P54802	1	1	CID		50.07	0.000163838	0.78	1	45		2	505.241	1009.47	0.102283	37.1412	8624	8624	MS2	6/56	Sample_G_CHAPS_P18_200SN200.raw
P40925	7.78	2	2	334	36.403	7.35693	133.534	Malate dehydrogenase, cytoplasmic OS=Homo sapiens GN=MDH1 PE=1 SV=4 - [MDHC_HUMAN]
	Confidence Icon	Sequence	Protein Accessions	# Proteins	# Protein Groups	Activation Type	Modifications	IonScore	Exp Value	Δ Score	Rank	Identity High	Homology Threshold	Charge	m/z [Da]	MH+ [Da]	ΔM [ppm]	RT [min]	First Scan	Last Scan	MS Order	Ions Matched	Spectrum File	Annotation
	High	DLDVAILVGSMPR	P40925	1	1	CID		73.42	9.623e-07	0.808219	1	46		2	693.377	1385.75	0.24539	50.9127	12705	12705	MS2	15/96	Sample_G_CHAPS_P18_200SN200.raw
	High	DVIATDKEDVAFK	P40925	1	1	CID		66.18	7.12127e-06	1	1	47		2	725.875	1450.74	-0.337994	29.7658	6291	6291	MS2	10/120	Sample_G_CHAPS_P18_200SN200.raw
P10599	20.95	2	2	105	11.7297	4.91943	120.052	Thioredoxin OS=Homo sapiens GN=TXN PE=1 SV=3 - [THIO_HUMAN]
	Confidence Icon	Sequence	Protein Accessions	# Proteins	# Protein Groups	Activation Type	Modifications	IonScore	Exp Value	Δ Score	Rank	Identity High	Homology Threshold	Charge	m/z [Da]	MH+ [Da]	ΔM [ppm]	RT [min]	First Scan	Last Scan	MS Order	Ions Matched	Spectrum File	Annotation
	High	TAFQEALDAAGDK	P10599	1	1	CID		94.86	9.63434e-09	0.821053	1	47		2	668.822	1336.64	-1.20539	35.0105	7961	7961	MS2	11/132	Sample_G_CHAPS_P18_200SN200.raw
	High	VGEFSGANK	P10599	1	1	CID		52.1	0.000125785	1	1	46		2	454.727	908.446	-1.1632	17.9504	2457	2457	MS2	7/68	Sample_G_CHAPS_P18_200SN200.raw
lyase
P06733	8.53	2	2	434	47.1393	7.38623	170.313	Alpha-enolase OS=Homo sapiens GN=ENO1 PE=1 SV=2 - [ENOA_HUMAN]
	Confidence Icon	Sequence	Protein Accessions	# Proteins	# Protein Groups	Activation Type	Modifications	IonScore	Exp Value	Δ Score	Rank	Identity High	Homology Threshold	Charge	m/z [Da]	MH+ [Da]	ΔM [ppm]	RT [min]	First Scan	Last Scan	MS Order	Ions Matched	Spectrum File	Annotation
	High	VNQIGSVTESLQAcK	P06733	1	1	CID	C14(Carbamidomethyl)	84.54	1.25507e-07	1	2	48		2	817.414	1633.82	-0.900596	32.2321	7082	7082	MS2	11/164	Sample_G_CHAPS_P18_200SN200.raw
	High	SGETEDTFIADLVVGLcTGQIK	P06733	3	1	CID	C17(Carbamidomethyl)	79.93	4.56296e-07	1	1	49	23	2	1177.08	2353.16	-0.958406	58.7893	14786	14786	MS2	10/176	Sample_G_CHAPS_P18_200SN200.raw
cell adhesion molecule
P04004	10.88	4	4	478	54.2712	5.79541	160.987	Vitronectin OS=Homo sapiens GN=VTN PE=1 SV=1 - [VTNC_HUMAN]
	Confidence Icon	Sequence	Protein Accessions	# Proteins	# Protein Groups	Activation Type	Modifications	IonScore	Exp Value	Δ Score	Rank	Identity High	Homology Threshold	Charge	m/z [Da]	MH+ [Da]	ΔM [ppm]	RT [min]	First Scan	Last Scan	MS Order	Ions Matched	Spectrum File	Annotation
	High	SIAQYWLGcPAPGHL	P04004	1	1	CID	C9(Carbamidomethyl)	66.7	6.85217e-06	1	1	48	25	2	835.411	1669.82	-0.210894	44.8035	10930	10930	MS2	12/134	Sample_G_CHAPS_P18_200SN200.raw
	High	DVWGIEGPIDAAFTR	P04004	1	1	CID		59.36	4.51923e-05	0.813559	1	48		2	823.913	1646.82	0.320249	51.9949	13001	13001	MS2	12/112	Sample_G_CHAPS_P18_200SN200.raw
	High	FEDGVLDPDYPR	P04004	1	1	CID		56.42	5.24479e-05	1	1	46		2	711.831	1422.65	0.229826	36.7179	8491	8491	MS2	7/88	Sample_G_CHAPS_P18_200SN200.raw
	High	GQYcYELDEK	P04004	1	1	CID	C4(Carbamidomethyl)	49.3	7.16688e-05	1	1	40		2	652.776	1304.55	-0.984064	27.4536	5537	5537	MS2	6/104	Sample_G_CHAPS_P18_200SN200.raw
ligase
O75144	8.61	2	2	302	33.3277	5.31299	119.407	ICOS ligand OS=Homo sapiens GN=ICOSLG PE=1 SV=2 - [ICOSL_HUMAN]
	Confidence Icon	Sequence	Protein Accessions	# Proteins	# Protein Groups	Activation Type	Modifications	IonScore	Exp Value	Δ Score	Rank	Identity High	Homology Threshold	Charge	m/z [Da]	MH+ [Da]	ΔM [ppm]	RT [min]	First Scan	Last Scan	MS Order	Ions Matched	Spectrum File	Annotation
	High	GLYDVVSVLR	O75144	1	1	CID		73.84	5.10114e-07	0.810811	1	43		2	560.822	1120.64	-0.19582	44.5656	10862	10862	MS2	16/72	Sample_G_CHAPS_P18_200SN200.raw
	High	FDLNDVYVYWQTSESK	O75144	1	1	CID		69.53	3.33731e-06	1	1	47	24	2	997.461	1993.92	-1.20287	53.2155	13327	13327	MS2	9/168	Sample_G_CHAPS_P18_200SN200.raw
nucleic acid binding
P24855	7.8	2	2	282	31.4137	4.90674	126.445	Deoxyribonuclease-1 OS=Homo sapiens GN=DNASE1 PE=1 SV=1 - [DNAS1_HUMAN]
	Confidence Icon	Sequence	Protein Accessions	# Proteins	# Protein Groups	Activation Type	Modifications	IonScore	Exp Value	Δ Score	Rank	Identity High	Homology Threshold	Charge	m/z [Da]	MH+ [Da]	ΔM [ppm]	RT [min]	First Scan	Last Scan	MS Order	Ions Matched	Spectrum File	Annotation
	High	IAAFNIQTFGETK	P24855	1	1	CID		88.53	3.17737e-08	1	1	46		2	720.38	1439.75	-0.165413	40.0034	9501	9501	MS2	11/128	Sample_G_CHAPS_P18_200SN200.raw
	High	IVVAGMLLR	P24855	1	1	CID		62.52	5.14977e-06	0.809524	1	42		2	486.307	971.606	-1.12872	38.8138	9139	9139	MS2	8/64	Sample_G_CHAPS_P18_200SN200.raw
P07998	43.59	4	3	156	17.6327	8.79248	181.223	Ribonuclease pancreatic OS=Homo sapiens GN=RNASE1 PE=1 SV=4 - [RNAS1_HUMAN]
	Confidence Icon	Sequence	Protein Accessions	# Proteins	# Protein Groups	Activation Type	Modifications	IonScore	Exp Value	Δ Score	Rank	Identity High	Homology Threshold	Charge	m/z [Da]	MH+ [Da]	ΔM [ppm]	RT [min]	First Scan	Last Scan	MS Order	Ions Matched	Spectrum File	Annotation
	High	HIIVAcEGSPYVPVHFDASVEDST	P07998	1	1	CID	C6(Carbamidomethyl)	59.44	4.60739e-05	1	1	49	20	2	1315.11	2629.22	-0.769761	41.2886	9883	9883	MS2	9/234	Sample_G_CHAPS_P18_200SN200.raw
	High	cKPVNTFVHEPLVDVQNVcFQEK	P07998	1	1	CID	C1(Carbamidomethyl), C19(Carbamidomethyl)	54.64	0.000165767	1	1	49	20	3	929.79	2787.36	-1.17891	37.1172	8616	8616	MS2	12/260	Sample_G_CHAPS_P18_200SN200.raw
	High	cKPVNTFVHEPLVDVQNVcFQEK	P07998	1	1	CID	N-Term(Ammonia-loss), C1(Carbamidomethyl), C19(Carbamidomethyl)	50.85	0.000423866	0.745098	1	50	28	3	924.116	2770.33	0.509819	42.0561	10110	10110	MS2	12/260	Sample_G_CHAPS_P18_200SN200.raw
	High	QHMDSDSSPSSSSTYcNQMMR	P07998	1	1	CID	C16(Carbamidomethyl)	41.49	0.000149011	1	1	36		3	812.649	2435.93	-0.357087	25.3556	4857	4857	MS2	9/240	Sample_G_CHAPS_P18_200SN200.raw
P10153	10.56	2	1	161	18.3421	8.73389	149.981	Non-secretory ribonuclease OS=Homo sapiens GN=RNASE2 PE=1 SV=2 - [RNAS2_HUMAN]
	Confidence Icon	Sequence	Protein Accessions	# Proteins	# Protein Groups	Activation Type	Modifications	IonScore	Exp Value	Δ Score	Rank	Identity High	Homology Threshold	Charge	m/z [Da]	MH+ [Da]	ΔM [ppm]	RT [min]	First Scan	Last Scan	MS Order	Ions Matched	Spectrum File	Annotation
	High	YAQTPANMFYIVAcDNR	P10153	1	1	CID	C14(Carbamidomethyl)	84.65	8.46636e-08	1	1	46	22	2	1017.46	2033.92	-0.620495	44.8486	10943	10943	MS2	10/184	Sample_G_CHAPS_P18_200SN200.raw
	High	YAQTPANmFYIVAcDNR	P10153	1	1	CID	M8(Oxidation), C14(Carbamidomethyl)	72.29	1.4578e-06	1	1	46		2	1025.46	2049.91	-1.29116	38.2149	8957	8957	MS2	9/184	Sample_G_CHAPS_P18_200SN200.raw
signaling molecule
P11684	12.09	1	1	91	9.98708	5.05908	78.7664	Uteroglobin OS=Homo sapiens GN=SCGB1A1 PE=1 SV=1 - [UTER_HUMAN]
	Confidence Icon	Sequence	Protein Accessions	# Proteins	# Protein Groups	Activation Type	Modifications	IonScore	Exp Value	Δ Score	Rank	Identity High	Homology Threshold	Charge	m/z [Da]	MH+ [Da]	ΔM [ppm]	RT [min]	First Scan	Last Scan	MS Order	Ions Matched	Spectrum File	Annotation
	High	KLVDTLPQKPR	P11684	1	1	CID		39.44	0.000324224	0.692308	1	37		3	432.266	1294.78	0.237658	21.1965	3504	3504	MS2	9/120	Sample_G_CHAPS_P18_200SN200.raw
P02751	5.41	8	8	2386	262.46	5.70654	417.006	Fibronectin OS=Homo sapiens GN=FN1 PE=1 SV=4 - [FINC_HUMAN]
	Confidence Icon	Sequence	Protein Accessions	# Proteins	# Protein Groups	Activation Type	Modifications	IonScore	Exp Value	Δ Score	Rank	Identity High	Homology Threshold	Charge	m/z [Da]	MH+ [Da]	ΔM [ppm]	RT [min]	First Scan	Last Scan	MS Order	Ions Matched	Spectrum File	Annotation
	High	VPGTSTSATLTGLTR	P02751	1	1	CID		86.83	5.97575e-08	1	1	47		2	731.396	1461.78	-4.5876	31.2789	6781	6781	MS2	13/112	Sample_G_CHAPS_P18_200SN200.raw
	High	LLcQcLGFGSGHFR	P02751	1	1	CID	C3(Carbamidomethyl), C5(Carbamidomethyl)	81.38	2.49628e-07	1	1	48		2	826.395	1651.78	0.000861947	34.3615	7755	7755	MS2	9/144	Sample_G_CHAPS_P18_200SN200.raw
	High	EYLGAIcScTcFGGQR	P02751	1	1	CID	C7(Carbamidomethyl), C9(Carbamidomethyl), C11(Carbamidomethyl)	79.88	1.15138e-07	1	1	43		2	939.899	1878.79	-0.889825	36.4743	8417	8417	MS2	11/124	Sample_G_CHAPS_P18_200SN200.raw
	High	YSFcTDHTVLVQTR	P02751	1	1	CID	C4(Carbamidomethyl)	68.21	4.90021e-06	1	1	48		2	863.914	1726.82	-0.324706	31.7654	6936	6936	MS2	8/112	Sample_G_CHAPS_P18_200SN200.raw
	High	DLEVVAATPTSLLISWDAPAVTVR	P02751	1	1	CID		52.5	9.75662e-05	1	1	45		2	1262.69	2524.36	-1.09992	58.6044	14739	14739	MS2	8/184	Sample_G_CHAPS_P18_200SN200.raw
	High	cDPHEATcYDDGK	P02751	1	1	CID	C1(Carbamidomethyl), C8(Carbamidomethyl)	47.53	2.11925e-05	1	1	33		2	784.293	1567.58	-0.113819	18.4584	2617	2617	MS2	11/96	Sample_G_CHAPS_P18_200SN200.raw
	High	NLQPASEYTVSLVAIK	P02751	1	1	CID		47.14	0.000391224	1	1	46	23	2	866.978	1732.95	0.284271	41.1202	9832	9832	MS2	21/180	Sample_G_CHAPS_P18_200SN200.raw
	High	VTWAPPPSIDLTNFLVR	P02751	1	1	CID		47.12	0.000369739	0.744681	1	45		2	963.528	1926.05	-0.159912	54.0101	13541	13541	MS2	9/144	Sample_G_CHAPS_P18_200SN200.raw
P01133	17.98	17	14	1207	133.906	5.84619	965.898	Pro-epidermal growth factor OS=Homo sapiens GN=EGF PE=1 SV=2 - [EGF_HUMAN]
	Confidence Icon	Sequence	Protein Accessions	# Proteins	# Protein Groups	Activation Type	Modifications	IonScore	Exp Value	Δ Score	Rank	Identity High	Homology Threshold	Charge	m/z [Da]	MH+ [Da]	ΔM [ppm]	RT [min]	First Scan	Last Scan	MS Order	Ions Matched	Spectrum File	Annotation
	High	FIFWSSEVAGSLYR	P01133	1	1	CID		95.6	9.61226e-09	1	1	48		2	831.42	1661.83	0.0250864	48.7458	12084	12084	MS2	10/104	Sample_G_CHAPS_P18_200SN200.raw
	High	cISEGEDATcQcLK	P01133	1	1	CID	C1(Carbamidomethyl), C10(Carbamidomethyl), C12(Carbamidomethyl)	80.55	6.25545e-08	1	1	41		2	835.844	1670.68	-0.664141	24.8901	4703	4703	MS2	9/116	Sample_G_CHAPS_P18_200SN200.raw
	High	QSVIEmANLDGSK	P01133	1	1	CID	M6(Oxidation)	71.3	2.02007e-06	0.84507	1	47		2	704.343	1407.68	0.533159	28.3496	5834	5834	MS2	10/144	Sample_G_CHAPS_P18_200SN200.raw
	High	ITAVSLDVLDKR	P01133	1	1	CID		70.38	1.1636e-06	1	1	44		2	665.39	1329.77	-1.17988	34.8159	7898	7898	MS2	8/92	Sample_G_CHAPS_P18_200SN200.raw
	High	IESSSLQGLGR	P01133	1	1	CID		69.74	3.132e-06	0.771429	1	47		2	573.809	1146.61	-1.38887	27.3832	5513	5513	MS2	10/96	Sample_G_CHAPS_P18_200SN200.raw
	High	LIEEGVDVPEGLAVDWIGR	P01133	1	1	CID		69.1	3.50627e-06	1	1	47	27	2	1034.04	2067.07	-0.427059	51.0298	12738	12784	MS2	26/144	Sample_G_CHAPS_P18_200SN200.raw
	High	YcEDVNEcAFWNHGcTLGcK	P01133	1	1	CID	C2(Carbamidomethyl), C8(Carbamidomethyl), C15(Carbamidomethyl), C19(Carbamidomethyl)	64.33	1.21763e-06	1	1	38		2	1260.49	2519.98	-0.754072	35.7888	8208	8208	MS2	13/208	Sample_G_CHAPS_P18_200SN200.raw
	High	INLHSSFVPLGELK	P01133	1	1	CID		60.69	1.15595e-05	1	1	44		2	777.438	1553.87	0.096992	38.3183	8987	8987	MS2	17/152	Sample_G_CHAPS_P18_200SN200.raw
	High	AEDDTWEPEQK	P01133	1	1	CID		57.4	1.56494e-05	1	1	42		2	674.289	1347.57	0.00934112	25.3222	4846	4846	MS2	9/84	Sample_G_CHAPS_P18_200SN200.raw
	High	HPTQHNLFAmSLFGDR	P01133	1	1	CID	M10(Oxidation)	57.36	6.56562e-05	1	1	48		3	629.637	1886.9	-0.00247347	33.5549	7502	7502	MS2	9/168	Sample_G_CHAPS_P18_200SN200.raw
	High	QSVIEMANLDGSK	P01133	1	1	CID		57.01	7.55461e-05	1	1	48		2	696.346	1391.68	1.008	35.195	8017	8017	MS2	10/144	Sample_G_CHAPS_P18_200SN200.raw
	High	LcSDIDEcEMGVPVcPPASSK	P01133	1	1	CID	C2(Carbamidomethyl), C8(Carbamidomethyl), C15(Carbamidomethyl)	56.47	3.25738e-05	1	1	44	22	2	1176	2351	-1.7034	37.2674	8664	8664	MS2	8/160	Sample_G_CHAPS_P18_200SN200.raw
	High	TcLALDGHQLLAGGEVDLK	P01133	1	1	CID	C2(Carbamidomethyl)	51.73	0.000236007	1	1	48		2	1005.52	2010.03	-0.38279	40.4515	9635	9635	MS2	13/184	Sample_G_CHAPS_P18_200SN200.raw
	High	EGSNSLIcScDYDGGSVHISK	P01133	1	1	CID	C8(Carbamidomethyl), C10(Carbamidomethyl)	49.02	0.000228072	1	1	45	22	2	1142.99	2284.98	-1.053	32.0094	7011	7011	MS2	8/228	Sample_G_CHAPS_P18_200SN200.raw
	High	YPANVAVDPVER	P01133	1	1	CID		48.21	0.000431883	0.708333	1	47		2	665.343	1329.68	-0.202853	29.8727	6324	6372	MS2	7/120	Sample_G_CHAPS_P18_200SN200.raw
	High	LcSDIDEcEmGVPVcPPASSK	P01133	1	1	CID	C2(Carbamidomethyl), C8(Carbamidomethyl), M10(Oxidation), C15(Carbamidomethyl)	43.09	0.000591544	1	1	43	17	2	1184	2366.99	-0.987604	33.3803	7448	7448	MS2	9/160	Sample_G_CHAPS_P18_200SN200.raw
	High	cISEGEDATcQcLK	P01133	1	1	CID	N-Term(Ammonia-loss), C1(Carbamidomethyl), C10(Carbamidomethyl), C12(Carbamidomethyl)	38.27	0.00051383	1	1	38		2	827.331	1653.65	-0.856308	36.9703	8571	8571	MS2	13/116	Sample_G_CHAPS_P18_200SN200.raw
P08962	4.2	1	1	238	25.6191	7.81104	72.3023	CD63 antigen OS=Homo sapiens GN=CD63 PE=1 SV=2 - [CD63_HUMAN]
	Confidence Icon	Sequence	Protein Accessions	# Proteins	# Protein Groups	Activation Type	Modifications	IonScore	Exp Value	Δ Score	Rank	Identity High	Homology Threshold	Charge	m/z [Da]	MH+ [Da]	ΔM [ppm]	RT [min]	First Scan	Last Scan	MS Order	Ions Matched	Spectrum File	Annotation
	High	VMSEFNNNFR	P08962	1	1	CID		55.41	4.24416e-05	1	1	44		2	629.288	1257.57	-0.274083	29.9668	6356	6356	MS2	8/88	Sample_G_CHAPS_P18_200SN200.raw
P0C0L4	0.86	1	1	1744	192.65	7.07861	91.4379	Complement C4-A OS=Homo sapiens GN=C4A PE=1 SV=1 - [CO4A_HUMAN]
	Confidence Icon	Sequence	Protein Accessions	# Proteins	# Protein Groups	Activation Type	Modifications	IonScore	Exp Value	Δ Score	Rank	Identity High	Homology Threshold	Charge	m/z [Da]	MH+ [Da]	ΔM [ppm]	RT [min]	First Scan	Last Scan	MS Order	Ions Matched	Spectrum File	Annotation
	High	VLSLAQEQVGGSPEK	P0C0L4	2	1	CID		87.42	4.62797e-08	1	1	47		2	771.412	1541.82	0.331545	29.649	6256	6256	MS2	12/148	Sample_G_CHAPS_P18_200SN200.raw
O75594	31.63	5	3	196	21.7167	8.5874	316.89	Peptidoglycan recognition protein 1 OS=Homo sapiens GN=PGLYRP1 PE=1 SV=1 - [PGRP1_HUMAN]
	Confidence Icon	Sequence	Protein Accessions	# Proteins	# Protein Groups	Activation Type	Modifications	IonScore	Exp Value	Δ Score	Rank	Identity High	Homology Threshold	Charge	m/z [Da]	MH+ [Da]	ΔM [ppm]	RT [min]	First Scan	Last Scan	MS Order	Ions Matched	Spectrum File	Annotation
	High	AAQGLLAcGVAQGALR	O75594	1	1	CID	C8(Carbamidomethyl)	92.6	1.18426e-08	0.83871	1	46		2	778.423	1555.84	0.257645	35.5477	8129	8129	MS2	18/172	Sample_G_CHAPS_P18_200SN200.raw
	High	YVVVSHTAGSScNTPAScQQQAR	O75594	1	1	CID	C12(Carbamidomethyl), C18(Carbamidomethyl)	77.68	5.37416e-07	1	1	47	19	2	1254.57	2508.14	0.0144911	21.6394	3646	3646	MS2	14/216	Sample_G_CHAPS_P18_200SN200.raw
	High	YVVVSHTAGSScNTPAScQQQAR	O75594	1	1	CID	C12(Carbamidomethyl), C18(Carbamidomethyl)	77.11	6.29324e-07	0.818182	1	48		3	836.717	2508.14	0.349818	21.5749	3625	3625	MS2	22/216	Sample_G_CHAPS_P18_200SN200.raw
	High	AAQGLLAcGVAQGALR	O75594	1	1	CID	C8(Carbamidomethyl)	67.56	3.77961e-06	0.823529	1	46		3	519.284	1555.84	0.366691	35.6019	8148	8148	MS2	11/172	Sample_G_CHAPS_P18_200SN200.raw
	High	TLGWcDVGYNFLIGEDGLVYEGR	O75594	1	1	CID	C5(Carbamidomethyl)	64.21	1.64433e-05	1	1	49	20	2	1317.12	2633.23	-2.96569	56.2054	14122	14122	MS2	13/228	Sample_G_CHAPS_P18_200SN200.raw
Q96FE7	5.7	1	1	263	28.2299	5.0083	91.0708	Phosphoinositide-3-kinase-interacting protein 1 OS=Homo sapiens GN=PIK3IP1 PE=1 SV=2 - [P3IP1_HUMAN]
	Confidence Icon	Sequence	Protein Accessions	# Proteins	# Protein Groups	Activation Type	Modifications	IonScore	Exp Value	Δ Score	Rank	Identity High	Homology Threshold	Charge	m/z [Da]	MH+ [Da]	ΔM [ppm]	RT [min]	First Scan	Last Scan	MS Order	Ions Matched	Spectrum File	Annotation
	High	GPWcYVSGEAGVPEK	Q96FE7	1	1	CID	C4(Carbamidomethyl)	89.36	2.90274e-08	0.808989	1	46		2	818.377	1635.75	-0.749518	35.2702	8043	8043	MS2	11/112	Sample_G_CHAPS_P18_200SN200.raw
P31949	15.24	1	1	105	11.7328	7.12256	80.0154	Protein S100-A11 OS=Homo sapiens GN=S100A11 PE=1 SV=2 - [S10AB_HUMAN]
	Confidence Icon	Sequence	Protein Accessions	# Proteins	# Protein Groups	Activation Type	Modifications	IonScore	Exp Value	Δ Score	Rank	Identity High	Homology Threshold	Charge	m/z [Da]	MH+ [Da]	ΔM [ppm]	RT [min]	First Scan	Last Scan	MS Order	Ions Matched	Spectrum File	Annotation
	High	TEFLSFMNTELAAFTK	P31949	1	1	CID		62.33	2.47951e-05	1	1	49		2	925.455	1849.9	-0.489463	55.7669	14009	14009	MS2	20/152	Sample_G_CHAPS_P18_200SN200.raw
P31151	10.89	1	1	101	11.4636	6.771	60.94	Protein S100-A7 OS=Homo sapiens GN=S100A7 PE=1 SV=4 - [S10A7_HUMAN]
	Confidence Icon	Sequence	Protein Accessions	# Proteins	# Protein Groups	Activation Type	Modifications	IonScore	Exp Value	Δ Score	Rank	Identity High	Homology Threshold	Charge	m/z [Da]	MH+ [Da]	ΔM [ppm]	RT [min]	First Scan	Last Scan	MS Order	Ions Matched	Spectrum File	Annotation
	High	GTNYLADVFEK	P31151	1	1	CID		60.94	1.77989e-05	1	1	46		2	628.811	1256.62	-0.405316	40.4607	9639	9639	MS2	14/112	Sample_G_CHAPS_P18_200SN200.raw
P25815	13.68	1	1	95	10.3932	4.88135	74.1	Protein S100-P OS=Homo sapiens GN=S100P PE=1 SV=2 - [S100P_HUMAN]
	Confidence Icon	Sequence	Protein Accessions	# Proteins	# Protein Groups	Activation Type	Modifications	IonScore	Exp Value	Δ Score	Rank	Identity High	Homology Threshold	Charge	m/z [Da]	MH+ [Da]	ΔM [ppm]	RT [min]	First Scan	Last Scan	MS Order	Ions Matched	Spectrum File	Annotation
	High	YSGSEGSTQTLTK	P25815	1	1	CID		74.1	8.87023e-07	1	1	46		2	679.826	1358.64	0.560366	19.737	3024	3024	MS2	10/112	Sample_G_CHAPS_P18_200SN200.raw
Q9Y5K6	2.19	1	1	639	71.4073	6.40479	111.79	CD2-associated protein OS=Homo sapiens GN=CD2AP PE=1 SV=1 - [CD2AP_HUMAN]
	Confidence Icon	Sequence	Protein Accessions	# Proteins	# Protein Groups	Activation Type	Modifications	IonScore	Exp Value	Δ Score	Rank	Identity High	Homology Threshold	Charge	m/z [Da]	MH+ [Da]	ΔM [ppm]	RT [min]	First Scan	Last Scan	MS Order	Ions Matched	Spectrum File	Annotation
	High	AQIIELLcIVEALK	Q9Y5K6	1	1	CID	C8(Carbamidomethyl)	111.79	4.80107e-11	1	1	41		2	806.971	1612.93	0.0300512	59.4562	14956	14956	MS2	21/152	Sample_G_CHAPS_P18_200SN200.raw
P39059	0.94	1	1	1388	141.632	4.99561	99.3156	Collagen alpha-1(XV) chain OS=Homo sapiens GN=COL15A1 PE=1 SV=2 - [COFA1_HUMAN]
	Confidence Icon	Sequence	Protein Accessions	# Proteins	# Protein Groups	Activation Type	Modifications	IonScore	Exp Value	Δ Score	Rank	Identity High	Homology Threshold	Charge	m/z [Da]	MH+ [Da]	ΔM [ppm]	RT [min]	First Scan	Last Scan	MS Order	Ions Matched	Spectrum File	Annotation
	High	GGVLFAITDAFQK	P39059	1	1	CID		92.59	9.7493e-09	0.795699	1	45		2	683.872	1366.74	0.460159	47.8962	11842	11842	MS2	10/100	Sample_G_CHAPS_P18_200SN200.raw
P01024	0.96	1	1	1663	187.03	6.40479	89.3654	Complement C3 OS=Homo sapiens GN=C3 PE=1 SV=2 - [CO3_HUMAN]
	Confidence Icon	Sequence	Protein Accessions	# Proteins	# Protein Groups	Activation Type	Modifications	IonScore	Exp Value	Δ Score	Rank	Identity High	Homology Threshold	Charge	m/z [Da]	MH+ [Da]	ΔM [ppm]	RT [min]	First Scan	Last Scan	MS Order	Ions Matched	Spectrum File	Annotation
	High	EYVLPSFEVIVEPTEK	P01024	1	1	CID		79.59	3.15415e-07	1	1	47		2	939.99	1878.97	-0.672528	48.574	12035	12035	MS2	9/120	Sample_G_CHAPS_P18_200SN200.raw
P06702	56.14	5	5	114	13.2335	6.12549	228.582	Protein S100-A9 OS=Homo sapiens GN=S100A9 PE=1 SV=1 - [S10A9_HUMAN]
	Confidence Icon	Sequence	Protein Accessions	# Proteins	# Protein Groups	Activation Type	Modifications	IonScore	Exp Value	Δ Score	Rank	Identity High	Homology Threshold	Charge	m/z [Da]	MH+ [Da]	ΔM [ppm]	RT [min]	First Scan	Last Scan	MS Order	Ions Matched	Spectrum File	Annotation
	High	VIEHImEDLDTNADK	P06702	1	1	CID	M6(Oxidation)	70.73	2.46399e-06	0.84507	1	47		2	879.914	1758.82	-0.952049	27.8387	5662	5662	MS2	11/124	Sample_G_CHAPS_P18_200SN200.raw
	High	QLSFEEFImLMAR	P06702	1	1	CID	M9(Oxidation)	70.14	3.31151e-06	0.271429	1	48		2	815.902	1630.8	0.190361	56.7569	14264	14264	MS2	9/144	Sample_G_CHAPS_P18_200SN200.raw
	High	NIETIINTFHQYSVK	P06702	1	1	CID		55.8	8.69304e-05	0.714286	1	48		2	903.972	1806.94	-1.01176	43.3421	10497	10497	MS2	10/168	Sample_G_CHAPS_P18_200SN200.raw
	High	LGHPDTLNQGEFK	P06702	1	1	CID		47.42	0.000507175	1	1	47		2	728.365	1455.72	-0.186568	24.8924	4704	4704	MS2	15/116	Sample_G_CHAPS_P18_200SN200.raw
	High	KDLQNFLK	P06702	1	1	CID		44.18	0.000395312	0.636364	1	43		2	503.29	1005.57	-0.242584	26.8806	5353	5353	MS2	7/84	Sample_G_CHAPS_P18_200SN200.raw
P04216	18.01	2	2	161	17.9233	8.73389	125.583	Thy-1 membrane glycoprotein OS=Homo sapiens GN=THY1 PE=1 SV=2 - [THY1_HUMAN]
	Confidence Icon	Sequence	Protein Accessions	# Proteins	# Protein Groups	Activation Type	Modifications	IonScore	Exp Value	Δ Score	Rank	Identity High	Homology Threshold	Charge	m/z [Da]	MH+ [Da]	ΔM [ppm]	RT [min]	First Scan	Last Scan	MS Order	Ions Matched	Spectrum File	Annotation
	High	VTSLTAcLVDQSLR	P04216	1	1	CID	C7(Carbamidomethyl)	90.74	2.79565e-08	0.78022	1	48		2	781.912	1562.82	-2.1147	39.2095	9256	9256	MS2	10/116	Sample_G_CHAPS_P18_200SN200.raw
	High	HVLFGTVGVPEHTYR	P04216	1	1	CID		53.26	0.00013265	1	1	47	25	2	856.449	1711.89	-0.210539	30.2445	6444	6444	MS2	10/112	Sample_G_CHAPS_P18_200SN200.raw
Q9UBX5	10.04	5	4	448	50.1467	4.729	200.507	Fibulin-5 OS=Homo sapiens GN=FBLN5 PE=1 SV=1 - [FBLN5_HUMAN]
	Confidence Icon	Sequence	Protein Accessions	# Proteins	# Protein Groups	Activation Type	Modifications	IonScore	Exp Value	Δ Score	Rank	Identity High	Homology Threshold	Charge	m/z [Da]	MH+ [Da]	ΔM [ppm]	RT [min]	First Scan	Last Scan	MS Order	Ions Matched	Spectrum File	Annotation
	High	QSGQcLDIDEcR	Q9UBX5	1	1	CID	C5(Carbamidomethyl), C11(Carbamidomethyl)	76.26	2.29494e-07	1	1	42		2	740.811	1480.62	-0.276504	26.132	5110	5110	MS2	9/132	Sample_G_CHAPS_P18_200SN200.raw
	High	ScQDINEcEHR	Q9UBX5	1	1	CID	C2(Carbamidomethyl), C8(Carbamidomethyl)	63.68	1.30707e-06	1	1	37		2	724.288	1447.57	-0.0304269	15.7251	1836	1836	MS2	8/112	Sample_G_CHAPS_P18_200SN200.raw
	High	YPGAYYIFQIK	Q9UBX5	1	1	CID		53.43	0.000136636	0.735849	1	47		2	681.859	1362.71	1.34722	43.6933	10605	10605	MS2	16/88	Sample_G_CHAPS_P18_200SN200.raw
	High	cmcPAENPGcR	Q9UBX5	1	1	CID	C1(Carbamidomethyl), M2(Oxidation), C3(Carbamidomethyl), C10(Carbamidomethyl)	48.23	1.80377e-05	1	1	33		2	684.252	1367.5	0.81873	17.0408	2199	2199	MS2	9/96	Sample_G_CHAPS_P18_200SN200.raw
	High	ScQDINEcEHR	Q9UBX5	1	1	CID	C2(Carbamidomethyl), C8(Carbamidomethyl)	39.11	0.000380506	1	1	37		3	483.194	1447.57	-0.334863	15.7355	1838	1838	MS2	9/112	Sample_G_CHAPS_P18_200SN200.raw
P09603	5.78	2	2	554	60.0818	5.2876	106.402	Macrophage colony-stimulating factor 1 OS=Homo sapiens GN=CSF1 PE=1 SV=1 - [CSF1_HUMAN]
	Confidence Icon	Sequence	Protein Accessions	# Proteins	# Protein Groups	Activation Type	Modifications	IonScore	Exp Value	Δ Score	Rank	Identity High	Homology Threshold	Charge	m/z [Da]	MH+ [Da]	ΔM [ppm]	RT [min]	First Scan	Last Scan	MS Order	Ions Matched	Spectrum File	Annotation
	High	AFLLVQDIMEDTMR	P09603	1	1	CID		79.07	4.20571e-07	1	1	48		2	841.418	1681.83	0.00815816	54.6013	13703	13703	MS2	11/136	Sample_G_CHAPS_P18_200SN200.raw
	High	DNTPNAIAIVQLQELSLR	P09603	1	1	CID		54.18	6.58854e-05	1	1	45		2	998.046	1995.09	-0.947676	51.3867	12841	12841	MS2	8/200	Sample_G_CHAPS_P18_200SN200.raw
P13987	25	8	4	128	14.1678	6.48096	319.689	CD59 glycoprotein OS=Homo sapiens GN=CD59 PE=1 SV=1 - [CD59_HUMAN]
	Confidence Icon	Sequence	Protein Accessions	# Proteins	# Protein Groups	Activation Type	Modifications	IonScore	Exp Value	Δ Score	Rank	Identity High	Homology Threshold	Charge	m/z [Da]	MH+ [Da]	ΔM [ppm]	RT [min]	First Scan	Last Scan	MS Order	Ions Matched	Spectrum File	Annotation
	High	FEHcNFNDVTTR	P13987	1	1	CID	C4(Carbamidomethyl)	68.14	2.13312e-06	0.779412	1	44		2	770.336	1539.66	-0.368439	24.9064	4708	4708	MS2	9/116	Sample_G_CHAPS_P18_200SN200.raw
	High	FEHcNFnDVTTR	P13987	1	1	CID	C4(Carbamidomethyl), N7(Deamidated)	60.74	7.88518e-06	0.196721	1	42		2	770.827	1540.65	-1.79908	25.3953	4870	4870	MS2	10/116	Sample_G_CHAPS_P18_200SN200.raw
	High	FEHcnFNDVTTR	P13987	1	1	CID	C4(Carbamidomethyl), N5(Deamidated)	58.21	1.54783e-05	0.258621	1	43		2	770.828	1540.65	0.260981	27.3521	5504	5504	MS2	17/116	Sample_G_CHAPS_P18_200SN200.raw
	High	ENELTYYccK	P13987	1	1	CID	C8(Carbamidomethyl), C9(Carbamidomethyl)	57.1	8.96929e-06	1	1	39		1	1379.56	1379.56	-0.243959	28.3321	5829	5829	MS2	7/52	Sample_G_CHAPS_P18_200SN200.raw
	High	LRENELTYYccK	P13987	1	1	CID	C10(Carbamidomethyl), C11(Carbamidomethyl)	57	4.90835e-05	1	1	46		2	824.877	1648.75	0.337341	26.727	5303	5303	MS2	9/128	Sample_G_CHAPS_P18_200SN200.raw
	High	LREnELTYYccK	P13987	1	1	CID	N4(Deamidated), C10(Carbamidomethyl), C11(Carbamidomethyl)	54.07	6.73796e-05	1	1	45		2	825.367	1649.73	-2.33103	27.8009	5650	5650	MS2	11/128	Sample_G_CHAPS_P18_200SN200.raw
	High	AGLQVYNK	P13987	1	1	CID		51.84	0.000114234	0.576923	1	45		2	446.747	892.487	-1.46554	21.5313	3611	3611	MS2	7/72	Sample_G_CHAPS_P18_200SN200.raw
	High	FEHcNFNDVTTR	P13987	1	1	CID	C4(Carbamidomethyl)	48.27	0.000207021	0.666667	1	44		3	513.893	1539.66	-0.359801	24.8881	4702	4863	MS2	6/116	Sample_G_CHAPS_P18_200SN200.raw
P28799	2.53	2	1	593	63.4998	6.82959	134.284	Granulins OS=Homo sapiens GN=GRN PE=1 SV=2 - [GRN_HUMAN]
	Confidence Icon	Sequence	Protein Accessions	# Proteins	# Protein Groups	Activation Type	Modifications	IonScore	Exp Value	Δ Score	Rank	Identity High	Homology Threshold	Charge	m/z [Da]	MH+ [Da]	ΔM [ppm]	RT [min]	First Scan	Last Scan	MS Order	Ions Matched	Spectrum File	Annotation
	High	cDmEVScPDGYTccR	P28799	1	1	CID	C1(Carbamidomethyl), M3(Oxidation), C7(Carbamidomethyl), C13(Carbamidomethyl), C14(Carbamidomethyl)	80.13	5.82306e-09	1	1	30		2	963.333	1925.66	-0.737336	25.6683	4961	4961	MS2	14/112	Sample_G_CHAPS_P18_200SN200.raw
	High	cDMEVScPDGYTccR	P28799	1	1	CID	C1(Carbamidomethyl), C7(Carbamidomethyl), C13(Carbamidomethyl), C14(Carbamidomethyl)	60.53	2.21279e-07	1	1	26		2	955.335	1909.66	-0.465853	29.5049	6213	6213	MS2	13/112	Sample_G_CHAPS_P18_200SN200.raw
P06703	8.89	1	1	90	10.1733	5.47803	69.988	Protein S100-A6 OS=Homo sapiens GN=S100A6 PE=1 SV=1 - [S10A6_HUMAN]
	Confidence Icon	Sequence	Protein Accessions	# Proteins	# Protein Groups	Activation Type	Modifications	IonScore	Exp Value	Δ Score	Rank	Identity High	Homology Threshold	Charge	m/z [Da]	MH+ [Da]	ΔM [ppm]	RT [min]	First Scan	Last Scan	MS Order	Ions Matched	Spectrum File	Annotation
	High	LQDAEIAR	P06703	1	1	CID		51.43	0.000127342	0.54902	1	45		2	458.248	915.489	-0.847897	20.639	3324	3324	MS2	6/80	Sample_G_CHAPS_P18_200SN200.raw
O60635	5.39	1	1	241	26.2832	5.24951	64.3676	Tetraspanin-1 OS=Homo sapiens GN=TSPAN1 PE=1 SV=2 - [TSN1_HUMAN]
	Confidence Icon	Sequence	Protein Accessions	# Proteins	# Protein Groups	Activation Type	Modifications	IonScore	Exp Value	Δ Score	Rank	Identity High	Homology Threshold	Charge	m/z [Da]	MH+ [Da]	ΔM [ppm]	RT [min]	First Scan	Last Scan	MS Order	Ions Matched	Spectrum File	Annotation
	High	VEGcFNQLLYDIR	O60635	1	1	CID	C4(Carbamidomethyl)	63.61	1.4263e-05	0.71875	1	48		2	813.901	1626.79	0.204146	45.0598	11006	11006	MS2	10/124	Sample_G_CHAPS_P18_200SN200.raw
P12109	7.2	6	5	1028	108.462	5.42725	210.651	Collagen alpha-1(VI) chain OS=Homo sapiens GN=COL6A1 PE=1 SV=3 - [CO6A1_HUMAN]
[truncated: 1,187 more rows]

## Sheet: Unique in DDT
Accession	Coverage	# PSMs	# Peptides	# AAs	MW [kDa]	calc. pI	Score	Description	ExoCarta	Adachi	Marimuthu
Proteases
[truncated: 113 more rows]

## Sheet: Unique in CHAPS
Accession	Coverage	# PSMs	# Peptides	# AAs	MW [kDa]	calc. pI	Score	Description	ExoCarta	Adachi	Marimuthu
[truncated: 51 more rows]

[truncated: 1 more sheets: Unique in DTT andCHAPS]
